# Supplementary material for: Altered Neuroinflammatory Transcriptomic Profile in the Hippocampal Dentate Gyrus Three Weeks After Lateral Fluid Percussion Injury in Rats
Source: Int J Mol Sci. 2025 Sep 19;26(18):9140. doi: 10.3390/ijms26189140 (PMC12470172; doi:10.3390/ijms26189140)
Supplement: Supplementary file 1 [file ijms-26-09140-s001.zip]

Archive with 9 entries (9 files):
- Astrocyte1_WikiPathways_2024_Human.txt
- Astrocyte2_WikiPathways_2024_Human.txt
- Astrocyte3_WikiPathways_2024_Human.txt
- BulkRNAseq_PathwayAnalysis--WikiPathways_2024_Human.txt
- BulkRNAseq_readcounts_kallisto.txt
- ClusterMarkersAndIdentification.xlsx
- Microglia1_WikiPathways_2024_Human.txt
- Microglia2_WikiPathways_2024_Human.txt
- Supplementary Materials - Bulk and snRNAseq DEGs.xlsx
