# Supplementary material for: Altered Neuroinflammatory Transcriptomic Profile in the Hippocampal Dentate Gyrus Three Weeks After Lateral Fluid Percussion Injury in Rats
Source: Int J Mol Sci. 2025 Sep 19;26(18):9140. doi: 10.3390/ijms26189140 (PMC12470172; doi:10.3390/ijms26189140)
Supplement: Supplementary file 1 [file ijms-26-09140-s001.zip › Astrocyte1_WikiPathways_2024_Human.txt]

Term	Overlap	P-value	Adjusted P-value	Old P-value	Old Adjusted P-value	Odds Ratio	Combined Score	Genes
Neuroinflammation And Glutamatergic Signaling WP5083	9/140	3.4535129609745994E-8	5.076664052632661E-6	0	0	14.925006291418505	256.4308431573071	CAMK2B;CAMK2A;SLC1A2;SLC1A3;NSMF;SLC17A7;IL6R;CAMKK1;GRIN1
Fragile X Syndrome WP4549	7/122	2.645472207199191E-6	1.9444220722914052E-4	0	0	12.949509116409537	166.30615544395562	CAMK2B;MAP1B;CAMK2A;AGAP2;DLGAP3;DNM1;GRIN1
Cell Lineage Map For Neuronal Differentiation WP5417	7/132	4.468968944275115E-6	2.12742013735881E-4	0	0	11.90752688172043	146.6811175472521	SLC1A2;RIMBP2;SLC1A3;SLC17A7;BSN;CACNG2;GRIN1
Hippocampal Synaptogenesis And Neurogenesis WP5231	4/24	5.788898332949143E-6	2.12742013735881E-4	0	0	41.416666666666664	499.4671309916732	CAMK2B;NRXN1;CAMK2A;CAMKK1
Disruption Of Postsynaptic Signaling By CNV WP4875	4/33	2.1536267738475062E-5	6.331662715111669E-4	0	0	28.55028735632184	306.79488338882885	CAMK2B;NRXN1;CAMK2A;GRIN1
NO cGMP PKG Mediated Neuroprotection WP4008	4/46	8.17122681204673E-5	0.0020019505689514486	0	0	19.700396825396826	185.42617125575262	CAMK2B;CAMK2A;PDE2A;GRIN1
Microtubule Cytoskeleton Regulation WP2038	4/48	9.668983486698465E-5	0.0020304865322066778	0	0	18.803030303030305	173.81525501714066	TIAM1;NTRK3;MAP1B;EPHB2
Synaptic Vesicle Pathway WP2267	3/51	0.0021222963043568428	0.03899719459255699	0	0	12.791237113402062	78.73334684431502	SLC1A3;SLC17A7;DNM1
Phosphodiesterases In Neuronal Function WP4222	3/54	0.0025005948185040003	0.040843048702232	0	0	12.036992116434202	72.11634792982616	CAMK2A;PDE2A;GRIN1
NAD Metabolism WP3644	2/16	0.0028374149918175937	0.04171000037971862	0	0	28.988338192419825	170.01259891772904	NT5E;NMNAT2
NRXN1 Deletion Syndrome WP5398	2/17	0.00320528834894988	0.04283430793596658	0	0	27.05442176870748	155.3722787250682	NRXN1;GRIN1
Brain Derived Neurotrophic Factor BDNF Signaling WP2380	4/137	0.004973996484079867	0.06093145692997837	0	0	6.192669172932331	32.84301689755327	TIAM1;NTRK3;CAMK2A;GRIN1
Arrhythmogenic Right Ventricular Cardiomyopathy WP2118	3/74	0.006081441880416014	0.06876707357085801	0	0	8.637578045593147	44.073358237157414	CACNA1D;DMD;CACNG2
Dravet Syndrome WP5200	2/28	0.00859620747114401	0.09026017844701212	0	0	15.599686028257457	74.19887958363982	SCN8A;CAMK2A
Cytoplasmic Ribosomal Proteins WP477	3/88	0.009790996030666814	0.09595176110053479	0	0	7.209824135839903	33.35475235562723	RPL37A;UBA52;RPS23
ADHD And Autism ASD Pathways WP5420	6/370	0.010703799325572222	0.09834115630369479	0	0	3.425765723638064	15.543235300586216	GRM3;SCN8A;NRXN1;DLGAP3;CACNG2;GRIN1
Melatonin Metabolism And Effects WP3298	2/37	0.014711087587821891	0.12720763972998927	0	0	11.583090379008746	48.87083992538764	CAMK2A;APOE
Neural Crest Cell Migration During Development WP4564	2/40	0.017063182912830144	0.13057104902794575	0	0	10.66702470461869	43.42366746060685	TIAM1;EPHB2
Common Pathways Underlying Drug Addiction WP2636	2/41	0.017880459748112743	0.13057104902794575	0	0	10.392987964416536	41.82186992516352	CAMK2A;GRIN1
Circadian Rhythm Genes WP3594	4/201	0.018371352916667447	0.13057104902794575	0	0	4.167301184433164	16.656547536819964	NTRK3;KCNMA1;PROX1;UBA52
Splicing Factor NOVA Regulated Synaptic Proteins WP4148	2/42	0.01871405540009226	0.13057104902794575	0	0	10.13265306122449	40.31256172341721	KCNMA1;GRIN1
Neural Crest Cell Migration In Cancer WP4565	2/43	0.01956378970919087	0.13057104902794575	0	0	9.885017421602788	38.888398778373954	TIAM1;EPHB2
Renin Angiotensin Aldosterone System RAAS WP4756	2/44	0.020429483861515323	0.13057104902794575	0	0	9.649173955296405	37.54277574025534	CAMK2B;CAMK2A
Spinal Cord Injury WP2431	3/119	0.021874299104735526	0.13145104560827384	0	0	5.274795591894774	20.16260489683167	PTPRZ1;SLIT1;GRIN1
Effect Of Omega 3 PUFA On Huntington 39 S Disease Pathways WP5470	3/120	0.022355620001407114	0.13145104560827384	0	0	5.229447528416601	19.87544374344105	SLC12A5;APOE;PIK3C2B
Pluripotent Stem Cell Differentiation Pathway WP2848	2/48	0.024048330053217173	0.1359655583778048	0	0	8.808340727595386	32.83476119194659	NT5E;IL6R
Synaptic Signaling Associated With Autism Spectrum Disorder WP4539	2/50	0.025948961945953097	0.14127768170574465	0	0	8.44047619047619	30.82144266223132	CAMK2B;GRIN1
Netrin UNC5B Signaling WP4747	2/52	0.02790857758050539	0.1465200322976533	0	0	8.10204081632653	28.995755414400413	DAPK1;AGAP2
Neurogenesis Regulation In The Olfactory Epithelium WP5265	2/57	0.03305692249429009	0.16756440022967733	0	0	7.363636363636363	25.106496966632545	MAP1B;NTRK3
GLP 1 In Pancreatic Islet Cells WP5447	1/7	0.03448424920041465	0.1689728210820318	0	0	33.49158249158249	112.77461836050252	IL6R
ApoE And miR 146 In Inflammation And Atherosclerosis WP3926	1/8	0.03931350415205654	0.18431276871615132	0	0	28.705627705627705	92.89678500716381	APOE
Calcium Regulation In Cardiac Cells WP536	3/151	0.04012250747562478	0.18431276871615132	0	0	4.127612148230705	13.273648693926715	CAMK2B;CAMK2A;CACNA1D
Nod Like Receptor NLR Signaling WP288	1/9	0.0441188457824273	0.19105066236924134	0	0	25.116161616161616	78.3842312444799	EPHB2
Sudden Infant Death Syndrome SIDS Susceptibility Pathways WP706	3/157	0.04418858857519868	0.19105066236924134	0	0	3.965591109921007	12.369823539042448	SLC1A3;IL6R;GRIN1
EGF EGFR Signaling WP437	3/159	0.04558807932610038	0.1914699331696216	0	0	3.9143536875495637	12.087950910125885	CAMK2A;DNM1;PIK3C2B
Lipid Particles Composition WP3601	1/10	0.04890039114183046	0.19967659716247435	0	0	22.32435465768799	67.37423003045056	APOE
Primary Focal Segmental Glomerulosclerosis FSGS WP2572	2/72	0.05046378284153568	0.20007607255402685	0	0	5.78134110787172	17.265971584773993	CAMK2B;DNM1
MECP2 And Associated Rett Syndrome WP3584	2/73	0.05172034528607497	0.20007607255402685	0	0	5.699626329405001	16.881746303056282	CAMK2A;GRIN1
PTF1A Related Regulatory Pathway WP4147	1/11	0.05365825675086383	0.20225035236864058	0	0	20.09090909090909	58.768318421882675	PROX1
Non Genomic Actions Of 1 25 Dihydroxyvitamin D3 WP4341	2/76	0.05555659136411855	0.20417047326313567	0	0	5.467733039161611	15.803679213614178	CAMK2B;CAMK2A
Resolvin E1 And Resolvin D1 Signaling Decrease Inflammation WP5191	1/12	0.05839255858007915	0.2093586856407716	0	0	18.26354453627181	51.878818604154176	EPHB2
Lactate Shuttle In Glial Cells WP5314	1/13	0.06310341209244187	0.2108227631270217	0	0	16.74074074074074	46.254339159717055	SLC1A2
ncRNAs Involved In STAT3 Signaling In Hepatocellular Carcinoma WP4337	1/13	0.06310341209244187	0.2108227631270217	0	0	16.74074074074074	46.254339159717055	IL6R
Familial Hyperlipidemia Type 3 WP5110	1/13	0.06310341209244187	0.2108227631270217	0	0	16.74074074074074	46.254339159717055	APOE
Abnormal Ca Handling And Effects On Muscle Contraction In DMD WP5343	1/14	0.0677909321684321	0.2214503784168782	0	0	15.452214452214452	41.58695944336839	DMD
Transcriptional Activation By NRF2 In Response To Phytochemicals WP3	1/15	0.07245523317560384	0.22189415160028678	0	0	14.347763347763347	37.659813836990104	EPHB2
GPCRs Class C Metabotropic Glutamate Pheromone WP501	1/15	0.07245523317560384	0.22189415160028678	0	0	14.347763347763347	37.659813836990104	GRM3
FOXP3 In COVID 19 WP5063	1/15	0.07245523317560384	0.22189415160028678	0	0	14.347763347763347	37.659813836990104	IL6R
ErbB Signaling WP673	2/90	0.07468194968548275	0.22404584905644825	0	0	4.594619666048238	11.920818158765337	CAMK2B;CAMK2A
Tryptophan Catabolism Leading To NAD Production WP4210	1/16	0.0770964289305897	0.22666350105593372	0	0	13.390572390572391	34.31599732708391	NMNAT2
Metabolic Pathway Of LDL HDL And TG Including Diseases WP4522	1/17	0.08171463267155567	0.23100098082151316	0	0	12.553030303030303	31.43934295429433	APOE
Serotonin And Anxiety WP3947	1/17	0.08171463267155567	0.23100098082151316	0	0	12.553030303030303	31.43934295429433	CAMK2B
NAD Metab In Oncogene Induced And Mt Dysfunction Senescence WP5046	1/22	0.10446469781910508	0.28812538736464105	0	0	9.561808561808562	21.59922753970687	NMNAT2
HDAC6 Interactions In The Central Nervous System WP5426	2/112	0.10815754530207146	0.28812538736464105	0	0	3.6716141001855287	8.166280575904093	MAP1B;APOE
NRF2 ARE Regulation WP4357	1/23	0.10894729783603285	0.28812538736464105	0	0	9.1267217630854	20.232947516534363	EPHB2
Wnt Signaling WP428	2/113	0.10976205232938706	0.28812538736464105	0	0	3.6383526383526386	8.038723369904124	CAMK2B;CAMK2A
MTHFR Deficiency WP4288	1/24	0.11340768358102403	0.29247244713000936	0	0	8.729468599033817	19.002011610155247	GRIN1
S1P Receptor Signal Transduction WP26	1/25	0.11784596404042172	0.29867856403348264	0	0	8.365319865319865	17.88820673407011	PIK3C2B
COVID 19 Structural Coverage Map WP5145	1/26	0.12226224762866918	0.3046194983290571	0	0	8.030303030303031	16.876380218002918	UBA52
Canonical And Non Canonical Notch Signaling WP3845	1/27	0.12665664230282664	0.3103087736419253	0	0	7.721056721056721	15.953830010816358	DLK2
Statin Inhibition Of Cholesterol Production WP430	1/29	0.13538019382269004	0.3262440736382858	0	0	7.1688311688311686	14.335283778329618	APOE
Alzheimer 39 S Disease And miRNA Effects WP2059	3/261	0.1425669068348532	0.32713277840960214	0	0	2.354591225125869	4.586611538197625	CACNA1D;APOE;GRIN1
Alzheimer 39 S Disease WP5124	3/261	0.1425669068348532	0.32713277840960214	0	0	2.354591225125869	4.586611538197625	CACNA1D;APOE;GRIN1
13Q12 12 Copy Number Variation WP5406	1/32	0.14830402193397793	0.32713277840960214	0	0	6.474095796676441	12.355752978101908	DMD
Development And Heterogeneity Of The ILC Family WP3893	1/32	0.14830402193397793	0.32713277840960214	0	0	6.474095796676441	12.355752978101908	BCL11B
Ectoderm Differentiation WP2858	2/138	0.15168521568771406	0.32713277840960214	0	0	2.9657863145258103	5.59331833808979	CTNND2;DMD
Cardiomyocyte Signaling Converging On Titin WP5344	1/33	0.15256931999718407	0.32713277840960214	0	0	6.271464646464646	11.79120788980768	CAMK2A
BDNF TrkB Signaling WP3676	1/33	0.15256931999718407	0.32713277840960214	0	0	6.271464646464646	11.79120788980768	GRIN1
JAK STAT Signaling In The Regulation Of Beta Cells WP5358	1/34	0.1568134700259566	0.32713277840960214	0	0	6.081114172023263	11.266469699963471	IL6R
Fatty Acids And Lipoproteins Transport In Hepatocytes WP5323	1/35	0.16103657577419495	0.32713277840960214	0	0	5.901960784313726	10.777710825180796	APOE
Vitamin D Sensitive Calcium Signaling In Depression WP4698	1/36	0.16523874056701404	0.32713277840960214	0	0	5.733044733044733	10.321566994169176	GRIN1
Zinc Homeostasis WP3529	1/36	0.16523874056701404	0.32713277840960214	0	0	5.733044733044733	10.321566994169176	SLC30A3
VEGFA VEGFR2 Signaling WP3888	4/430	0.16868221381093462	0.32713277840960214	0	0	1.904733959311424	3.389928789858853	PTPRZ1;BIN1;TNFRSF25;EPHB2
Neovascularization Processes WP4331	1/37	0.16942006718012562	0.32713277840960214	0	0	5.57351290684624	9.895070145641316	EPHB2
Regulation Of Actin Cytoskeleton WP51	2/150	0.17279132809385747	0.32713277840960214	0	0	2.7236624379481524	4.7818540898178	BAIAP2;PIK3C2B
mBDNF And proBDNF Regulation Of GABA Neurotransmission WP4829	1/38	0.17358065793162564	0.32713277840960214	0	0	5.422604422604422	9.495592558231127	SLC12A5
Striated Muscle Contraction Pathway WP383	1/38	0.17358065793162564	0.32713277840960214	0	0	5.422604422604422	9.495592558231127	DMD
Amyotrophic Lateral Sclerosis ALS WP2447	1/38	0.17358065793162564	0.32713277840960214	0	0	5.422604422604422	9.495592558231127	SLC1A2
Bladder Cancer WP2828	1/40	0.18184003844564067	0.32899303038974054	0	0	5.144004144004144	8.768612919919887	DAPK1
PDGF Pathway WP2526	1/40	0.18184003844564067	0.32899303038974054	0	0	5.144004144004144	8.768612919919887	TIAM1
Catabolism Of Skeletal Muscle In Cachexia WP5474	1/40	0.18184003844564067	0.32899303038974054	0	0	5.144004144004144	8.768612919919887	IL6R
Myometrial Relaxation And Contraction Pathways WP289	2/156	0.1835199217140049	0.32899303038974054	0	0	2.616750596342433	4.436522833603623	CAMK2B;CAMK2A
Glycosaminoglycan Synthesis In Fibroblasts WP5395	1/41	0.1859390303366049	0.3293137043310954	0	0	5.015151515151516	8.43717221072756	B3GAT1
DNA Replication WP466	1/42	0.1900176905858975	0.3325309585253206	0	0	4.892584380389258	8.124812043283224	UBA52
IL6 Signaling WP364	1/43	0.19407611900781976	0.33563752346058245	0	0	4.775853775853776	7.830035336967146	IL6R
15Q25 Copy Number Variation WP5408	1/45	0.20213267727917436	0.34046356903729413	0	0	4.558310376492194	7.287967841732019	AGAP2
Phosphatidyl Inositol Phosphate Pathway WP5411	1/46	0.20613100438312365	0.34046356903729413	0	0	4.45679012345679	7.038356248208516	PIK3C2B
T Cell Modulation In Pancreatic Cancer WP5078	1/46	0.20613100438312365	0.34046356903729413	0	0	4.45679012345679	7.038356248208516	NT5E
Chronic Hyperglycemia Impairment Of Neuron Function WP5283	1/46	0.20613100438312365	0.34046356903729413	0	0	4.45679012345679	7.038356248208516	SCN8A
Rett Syndrome WP4312	1/48	0.2140682440880332	0.34833783262798446	0	0	4.266709649688373	6.576964036635908	SCN8A
Phosphoinositides Metabolism WP4971	1/49	0.21800735103248006	0.34833783262798446	0	0	4.177609427609427	6.363445371866637	PIK3C2B
Hepatitis C And Hepatocellular Carcinoma WP3646	1/49	0.21800735103248006	0.34833783262798446	0	0	4.177609427609427	6.363445371866637	IL6R
Apoptosis Related Network Due To Altered Notch3 Ovarian Cancer WP2864	1/53	0.23356927222454107	0.3669071108762036	0	0	3.8554778554778553	5.606931137649977	APOE
Ras Signaling WP4223	2/184	0.23462087362151793	0.3669071108762036	0	0	2.2110338640950884	3.2055223406951834	TIAM1;GRIN1
Vitamin B12 Metabolism WP1533	1/54	0.23741160244685378	0.3673632164177632	0	0	3.7825424051839147	5.43914439332398	APOE
11P11 2 Copy Number Variation Syndrome WP5348	1/56	0.24503914356804327	0.37323681211950094	0	0	3.644628099173554	5.125576482532065	NRXN1
Cancer Pathways WP5434	4/507	0.24835565227800752	0.37323681211950094	0	0	1.6067760106030484	2.238067826361035	CAMK2B;DAPK1;CAMK2A;IL6R
N Glycan Biosynthesis WP5153	1/57	0.24882454141300062	0.37323681211950094	0	0	3.5793650793650795	4.978922896997587	MAN1C1
Markers Of Kidney Cell Lineage WP5236	1/59	0.25633905564263204	0.38062465837845366	0	0	3.4555903866248694	4.703937185372145	NT5E
TAR Syndrome WP5362	1/62	0.2674715018007107	0.3892902055911334	0	0	3.2851465474416295	4.3322615615299345	DNM1
DYRK1A Involvement Regarding Cell Prolif In Brain Development WP5180	1/62	0.2674715018007107	0.3892902055911334	0	0	3.2851465474416295	4.3322615615299345	DNM1
SARS CoV 2 Innate Immunity Evasion And Cell Immune Response WP5039	1/66	0.28205850257636833	0.40227125481736886	0	0	3.0823620823620823	3.9011631304837175	IL6R
AMP Activated Protein Kinase Signaling WP1403	1/67	0.28566008980872587	0.40227125481736886	0	0	3.0355065809611266	3.8033460819667058	CAMKK1
Melanoma WP4685	1/68	0.2892437892552286	0.40227125481736886	0	0	2.990049751243781	3.7091130169332227	GRM3
Trans Sulfuration One Carbon Metabolism And Related Pathways WP2525	1/69	0.2928096888806698	0.40227125481736886	0	0	2.9459298871063577	3.6182865561027495	DNM1
Th17 Cell Differentiation Pathway WP5130	1/69	0.2928096888806698	0.40227125481736886	0	0	2.9459298871063577	3.6182865561027495	IL6R
Urotensin II Mediated Signaling WP5158	1/69	0.2928096888806698	0.40227125481736886	0	0	2.9459298871063577	3.6182865561027495	CAMK2A
Glucocorticoid Receptor Pathway WP2880	1/70	0.29635787620352466	0.4033759981659086	0	0	2.9030888596105986	3.530700422312052	ENC1
Axon Guidance WP5289	1/72	0.30340146185965494	0.40545468084881164	0	0	2.821027173139849	3.3646345783285243	SLIT1
Cholesterol Metabolism WP5304	1/72	0.30340146185965494	0.40545468084881164	0	0	2.821027173139849	3.3646345783285243	APOE
Prolactin Signaling WP2037	1/74	0.31037523789289684	0.4073674997344271	0	0	2.74346201743462	3.209777224050686	AGAP2
Affected Pathways In Duchenne Muscular Dystrophy WP5356	1/74	0.31037523789289684	0.4073674997344271	0	0	2.74346201743462	3.209777224050686	DMD
Regulatory Circuits Of STAT3 Signaling WP4538	1/78	0.32411609442991285	0.4216377511610371	0	0	2.600419782237964	2.929772078325152	IL6R
Glioblastoma Signaling WP2261	1/82	0.3375858460637784	0.42839346957999547	0	0	2.471505175208879	2.6838950656014107	PIK3C2B
EGFR Tyrosine Kinase Inhibitor Resistance WP4806	1/84	0.34422071652682057	0.42839346957999547	0	0	2.4117074358038213	2.572018957842433	IL6R
Apoptosis WP254	1/84	0.34422071652682057	0.42839346957999547	0	0	2.4117074358038213	2.572018957842433	TNFRSF25
Clear Cell Renal Cell Carcinoma Pathways WP4018	1/85	0.34751343686607217	0.42839346957999547	0	0	2.382876382876383	2.5185858334956643	CDH13
Acute Viral Myocarditis WP4298	1/85	0.34751343686607217	0.42839346957999547	0	0	2.382876382876383	2.5185858334956643	DMD
MAPK Signaling WP382	2/246	0.34889333932203864	0.42839346957999547	0	0	1.6440281030444965	1.7311435435085258	CACNA1D;CACNG2
Hair Follicle Development Cytodifferentiation Stage 3 Of 3 WP2840	1/87	0.3540498524990138	0.42839346957999547	0	0	2.327225745830397	2.4163993335324085	BCL11B
Orexin Receptor Pathway WP5094	1/88	0.35729370848339814	0.42839346957999547	0	0	2.3003599210495764	2.367523811703655	SLC1A2
Apoptosis Modulation And Signaling WP1772	1/89	0.3605214364245345	0.42839346957999547	0	0	2.2741046831955924	2.32005037808893	TNFRSF25
Pancreatic Adenocarcinoma Pathway WP4263	1/89	0.3605214364245345	0.42839346957999547	0	0	2.2741046831955924	2.32005037808893	TIAM1
Cytokine Cytokine Receptor Interaction WP5473	2/255	0.36515588544926686	0.42839346957999547	0	0	1.5848189078002743	1.5965955911608378	TNFRSF25;IL6R
GPCRs Other WP117	1/91	0.36692882526242315	0.42839346957999547	0	0	2.22334455667789	2.2290972080359737	CELSR3
Corticotropin Releasing Hormone Signaling WP2355	1/92	0.3701086437867988	0.42839346957999547	0	0	2.1988011988011986	2.185517547233266	CAMK2A
B Cell Receptor Signaling WP23	1/92	0.3701086437867988	0.42839346957999547	0	0	2.1988011988011986	2.185517547233266	CAMK2A
Hippo Signaling Regulation WP4540	1/98	0.38885819639751296	0.4465793349252688	0	0	2.062168072477351	1.947801335478516	CDH13
5Q35 Copy Number Variation WP5380	1/109	0.42180856913936493	0.4765889946889081	0	0	1.8511036288814067	1.5978794932003777	GRIN1
DNA Damage Response Only ATM Dependent WP710	1/109	0.42180856913936493	0.4765889946889081	0	0	1.8511036288814067	1.5978794932003777	PIK3C2B
CAMKK2 Pathway WP4874	1/110	0.4247153626139249	0.4765889946889081	0	0	1.8340283569641367	1.570544634474372	SLCO3A1
Senescence Associated Secretory Phenotype SASP WP3391	1/113	0.43334921883721866	0.4825934482505389	0	0	1.7846320346320346	1.4923295915180979	UBA52
Osteoblast Differentiation And Related Diseases WP4787	1/118	0.44745480006839683	0.4924617452752969	0	0	1.7079340412673747	1.3734859734012153	PIK3C2B
Focal Adhesion PI3K Akt mTOR Signaling WP3932	2/303	0.44891070657748156	0.4924617452752969	0	0	1.3288358532781883	1.064306204573569	IL6R;PIK3C2B
Hippo Merlin Signaling Dysregulation WP4541	1/120	0.45299919523566695	0.4932657903677262	0	0	1.6790595025889143	1.3295883355209954	CDH13
Nuclear Receptors Meta Pathway WP2882	2/314	0.4672535532778692	0.5050461200871086	0	0	1.2812663526949242	0.9748940783846787	SLC6A6;ENC1
Ebola Virus Infection In Host WP4217	1/129	0.47727509120180356	0.5121126890997454	0	0	1.560290404040404	1.1540879003160078	TIAM1
NRF2 Pathway WP2884	1/141	0.5079911545445953	0.5411210124496777	0	0	1.4256854256854257	0.9656042553284439	SLC6A6
Mesodermal Commitment Pathway WP2857	1/145	0.5178273087692054	0.5476303193458503	0	0	1.3858024691358024	0.9120152759391972	ADAM19
Nonalcoholic Fatty Liver Disease WP4396	1/154	0.5392525329667543	0.5662151596150921	0	0	1.3036904997689311	0.8051218322041944	IL6R
Epithelial To Mesenchymal Transition In Colorectal Cancer WP4239	1/160	0.5530095927239175	0.5765419158185523	0	0	1.2541134616606315	0.7429116457748267	PROX1
Chemokine Signaling WP3929	1/165	0.5641625680272377	0.5840274471831264	0	0	1.215570337521557	0.6958080543325024	TIAM1
Metapathway Biotransformation Phase I And II WP702	1/183	0.6020794872594002	0.6189208715184044	0	0	1.0943500943500943	0.5552358152068577	KCNAB2
Ciliary Landscape WP4352	1/215	0.6615963365459056	0.6753795935572785	0	0	0.9291985273293685	0.3838516073758758	CAMK2A
Network Map Of SARS CoV 2 Signaling WP5115	1/254	0.7223306614010098	0.7322938429375755	0	0	0.784405318002156	0.2551452945824631	NPTX1
PI3K Akt Signaling WP4172	1/338	0.8189000094264958	0.8245089136006498	0	0	0.5863681323621976	0.11715241901640694	IL6R
Pleural Mesothelioma WP5087	1/437	0.8908201933803451	0.8908201933803451	0	0	0.4509313316652766	0.05213337751358786	CDH13
