# Supplementary material for: Altered Neuroinflammatory Transcriptomic Profile in the Hippocampal Dentate Gyrus Three Weeks After Lateral Fluid Percussion Injury in Rats
Source: Int J Mol Sci. 2025 Sep 19;26(18):9140. doi: 10.3390/ijms26189140 (PMC12470172; doi:10.3390/ijms26189140)
Supplement: Supplementary file 1 [file ijms-26-09140-s001.zip › Astrocyte2_WikiPathways_2024_Human.txt]

Term	Overlap	P-value	Adjusted P-value	Old P-value	Old Adjusted P-value	Odds Ratio	Combined Score	Genes
Disruption Of Postsynaptic Signaling By CNV WP4875	6/33	1.332760512433603E-8	2.372313712131813E-6	0	0	46.981087470449175	851.928184835787	CAMK2B;NLGN1;DLG2;NRXN1;NRXN3;DLGAP1
Neuroinflammation And Glutamatergic Signaling WP5083	8/140	5.102248876429002E-7	4.5410015000218116E-5	0	0	13.02239789196311	188.673895216494	CAMK2B;GRM5;CFL1;NSMF;CALM1;ADCY8;GLUL;GFAP
Cell Lineage Map For Neuronal Differentiation WP5417	7/132	4.468968944275115E-6	2.651588240269902E-4	0	0	11.90752688172043	146.6811175472521	NLGN1;DLG2;AQP4;MBP;S100B;GLUL;GFAP
ADHD And Autism ASD Pathways WP5420	10/370	1.6424363373283093E-5	7.308841701110976E-4	0	0	6.030864197530864	66.44049151000685	GABRB1;GRM5;NLGN1;DLG2;SYT1;NRXN1;NRXN3;DLGAP1;CALM1;GLUL
Common Pathways Underlying Drug Addiction WP2636	4/41	5.1689501936938505E-5	0.0018401462689550108	0	0	22.368243243243242	220.78028382384923	GRM5;ADCY8;CALM1;ACTB
Calcium Regulation In Cardiac Cells WP536	6/151	1.1146679364378648E-4	0.0033068482114323324	0	0	8.696258253851797	79.1514627240073	CAMK2B;YWHAB;CALM1;ADCY8;CALM2;KCNJ3
Myometrial Relaxation And Contraction Pathways WP289	6/156	1.3327255127012488E-4	0.0033889305894403182	0	0	8.404255319148936	74.9921305580852	CAMK2B;YWHAB;CALM1;ADCY8;CALM2;ACTB
Hippocampal Synaptogenesis And Neurogenesis WP5231	3/24	2.2743640782365407E-4	0.005060460074076303	0	0	29.276877761413843	245.59318448881905	CAMK2B;NRXN1;CALM1
Glial Cell Differentiation WP2276	2/7	5.113327792346296E-4	0.010113026078196008	0	0	81.20408163265306	615.4043164173056	PLP1;MBP
Sudden Infant Death Syndrome SIDS Susceptibility Pathways WP706	5/157	0.001156056364697157	0.020577803291609395	0	0	6.837950138504155	46.243284058606335	YWHAB;PLP1;AQP4;ALDOA;SPTBN1
Renin Angiotensin Aldosterone System RAAS WP4756	3/44	0.0013842585226956834	0.022399819730893788	0	0	14.980387226552677	98.60975682160374	CAMK2B;CALM1;CALM2
HDAC6 Interactions In The Central Nervous System WP5426	4/112	0.0024182354828481615	0.03410526971746772	0	0	7.635802469135802	46.0035500446402	HSP90AA1;DLG2;MAP1B;APOE
Biomarkers For Pyrimidine Metabolism Disorders WP4584	2/15	0.0024908343052083164	0.03410526971746772	0	0	31.21978021978022	187.16687708215863	DPYD;CKB
Effect Of Omega 3 PUFA On Huntington 39 S Disease Pathways WP5470	4/120	0.0031028215275947083	0.036630431117219794	0	0	7.10632183908046	41.04215964376	GABRB1;MBP;APOE;CKB
NRXN1 Deletion Syndrome WP5398	2/17	0.00320528834894988	0.036630431117219794	0	0	27.05442176870748	155.3722787250682	NLGN1;NRXN1
Fragile X Syndrome WP4549	4/122	0.0032926230217725657	0.036630431117219794	0	0	6.985169491525424	39.92772308974842	CAMK2B;GRM5;MAP1B;AGAP2
NRF2 Pathway WP2884	4/141	0.005504033808501536	0.05763047164195726	0	0	6.010644768856448	31.269021219661248	HSP90AA1;HSP90AB1;FTH1;SLC2A13
Cytoplasmic Ribosomal Proteins WP477	3/88	0.009790996030666814	0.09207825537296875	0	0	7.209824135839903	33.35475235562723	RPL10;RPLP1;RPL37A
Oligodendrocyte Differentiation Leading To Myelin For CNS WP4304	2/30	0.009828577820710147	0.09207825537296875	0	0	14.48396501457726	66.95156387938638	PLP1;MBP
G Protein Signaling WP35	3/91	0.010723572048524518	0.09543979123186822	0	0	6.9629803186504216	31.57928099076808	ADCY8;CALM1;KCNJ3
Melatonin Metabolism And Effects WP3298	2/37	0.014711087587821891	0.11978868494736952	0	0	11.583090379008746	48.87083992538764	APOE;CALM1
G13 Signaling WP524	2/38	0.015478313223536513	0.11978868494736952	0	0	11.260770975056689	46.9384448645158	CFL1;CALM1
Sleep Regulation WP3591	2/38	0.015478313223536513	0.11978868494736952	0	0	11.260770975056689	46.9384448645158	CST3;NLGN1
Glycogen Synthesis And Degradation WP500	2/40	0.017063182912830144	0.12655193993682357	0	0	10.66702470461869	43.42366746060685	CALM1;CALM2
Nuclear Receptors Meta Pathway WP2882	5/314	0.020747739511650137	0.13176772332788317	0	0	3.3369102367569408	12.931588229598793	HSP90AA1;HSP90AB1;FTH1;SLC2A13;ENC1
Glycolysis And Gluconeogenesis WP534	2/45	0.02131096041448218	0.13176772332788317	0	0	9.424299952539155	36.26973658038426	ALDOC;ALDOA
15Q25 Copy Number Variation WP5408	2/45	0.02131096041448218	0.13176772332788317	0	0	9.424299952539155	36.26973658038426	GRM5;AGAP2
Spinal Cord Injury WP2431	3/119	0.021874299104735526	0.13176772332788317	0	0	5.274795591894774	20.16260489683167	AQP4;MBP;GFAP
Envelope Proteins And Potential Roles In EDMD Physiopathology WP4535	2/46	0.0222080432575084	0.13176772332788317	0	0	9.20964749536178	35.063897787087264	CFL1;ADCY8
NO cGMP PKG Mediated Neuroprotection WP4008	2/46	0.0222080432575084	0.13176772332788317	0	0	9.20964749536178	35.063897787087264	CAMK2B;CALM1
Sulindac Metabolic Pathway WP2542	1/5	0.024753528718293626	0.1335190336926141	0	0	50.24242424242424	185.83603697375267	MSRA
Estradiol Regulation In Porto Sinusoidal Vascular Disease WP5235	1/5	0.024753528718293626	0.1335190336926141	0	0	50.24242424242424	185.83603697375267	CALM1
Creatine Pathway WP5190	1/5	0.024753528718293626	0.1335190336926141	0	0	50.24242424242424	185.83603697375267	CKB
Synaptic Vesicle Pathway WP2267	2/51	0.026921481071539247	0.14094187149217607	0	0	8.26780508121616	29.886716110404755	SYT1;CPLX2
Pathogenic Escherichia Coli Infection WP2272	2/55	0.03095566840552396	0.1553516960310053	0	0	7.642279553330766	26.55844340345009	TUBA1A;ACTB
Brain Derived Neurotrophic Factor BDNF Signaling WP2380	3/137	0.03141944414110219	0.1553516960310053	0	0	4.562086474842284	15.786317107275496	MARCKS;CFL1;EEF2
ApoE And miR 146 In Inflammation And Atherosclerosis WP3926	1/8	0.03931350415205654	0.1891298307855693	0	0	28.705627705627705	92.89678500716381	APOE
Alzheimer 39 S Disease And miRNA Effects WP2059	4/261	0.04205422265544893	0.1919397854530746	0	0	3.184662775616083	10.091545001489377	TUBA1A;APOE;CALM1;CALM2
Alzheimer 39 S Disease WP5124	4/261	0.04205422265544893	0.1919397854530746	0	0	3.184662775616083	10.091545001489377	TUBA1A;APOE;CALM1;CALM2
Melanoma WP4685	2/68	0.04555225456523159	0.2027075328152806	0	0	6.132962275819419	18.944077490294053	CALM1;CALM2
Glucocorticoid Receptor Pathway WP2880	2/70	0.04798478677458479	0.20724451483918624	0	0	5.951980792316927	18.075399411278084	HSP90AA1;ENC1
Lipid Particles Composition WP3601	1/10	0.04890039114183046	0.20724451483918624	0	0	22.32435465768799	67.37423003045056	APOE
Axon Guidance WP5289	2/72	0.05046378284153568	0.2088965894370547	0	0	5.78134110787172	17.265971584773993	ROBO2;CFL1
PAFAH1B1 Copy Number Variation WP5409	1/11	0.05365825675086383	0.21224821559230583	0	0	20.09090909090909	58.768318421882675	TUBA1A
Glycolysis In Senescence WP5049	1/11	0.05365825675086383	0.21224821559230583	0	0	20.09090909090909	58.768318421882675	ALDOC
Aerobic Glycolysis WP4629	1/12	0.05839255858007915	0.22595381363595843	0	0	18.26354453627181	51.878818604154176	ALDOA
Aerobic Glycolysis Augmented WP4628	1/13	0.06310341209244187	0.23400848650947195	0	0	16.74074074074074	46.254339159717055	ALDOA
Familial Hyperlipidemia Type 3 WP5110	1/13	0.06310341209244187	0.23400848650947195	0	0	16.74074074074074	46.254339159717055	APOE
Clear Cell Renal Cell Carcinoma Pathways WP4018	2/85	0.067632189652766	0.2346000744441437	0	0	4.87263339070568	13.12527238363094	ALDOC;ALDOA
Serotonin And Anxiety Related Events WP3944	1/14	0.0677909321684321	0.2346000744441437	0	0	15.452214452214452	41.58695944336839	NLGN1
GPCRs Class C Metabotropic Glutamate Pheromone WP501	1/15	0.07245523317560384	0.2346000744441437	0	0	14.347763347763347	37.659813836990104	GRM5
TNF Alpha Signaling WP231	2/89	0.07325362038573542	0.2346000744441437	0	0	4.647665962936899	12.148197603177868	HSP90AA1;GLUL
Major Receptors Targeted By Epinephrine And Norepinephrine WP4589	1/16	0.0770964289305897	0.2346000744441437	0	0	13.390572390572391	34.31599732708391	ADCY8
Airway Smooth Muscle Cell Contraction WP4962	1/16	0.0770964289305897	0.2346000744441437	0	0	13.390572390572391	34.31599732708391	CALM1
Mitochondrial Complex III Assembly WP4921	1/16	0.0770964289305897	0.2346000744441437	0	0	13.390572390572391	34.31599732708391	UQCR11
Metabolic Epileptic Disorders WP5355	2/92	0.07756530306155492	0.2346000744441437	0	0	4.492063492063492	11.484567093173027	ALDOC;ALDOA
Circadian Rhythm Genes WP3594	3/201	0.07982587600900273	0.2346000744441437	0	0	3.077475788815995	7.779574331724068	CST3;NLGN1;UBC
Cori Cycle WP1946	1/17	0.08171463267155567	0.2346000744441437	0	0	12.553030303030303	31.43934295429433	ALDOA
Iron Metabolism Disorders WP5172	1/17	0.08171463267155567	0.2346000744441437	0	0	12.553030303030303	31.43934295429433	FTH1
Degradation Pathway Of Sphingolipids Including Diseases WP4153	1/17	0.08171463267155567	0.2346000744441437	0	0	12.553030303030303	31.43934295429433	PSAP
Metabolic Pathway Of LDL HDL And TG Including Diseases WP4522	1/17	0.08171463267155567	0.2346000744441437	0	0	12.553030303030303	31.43934295429433	APOE
Serotonin And Anxiety WP3947	1/17	0.08171463267155567	0.2346000744441437	0	0	12.553030303030303	31.43934295429433	CAMK2B
KCNQ2 Related Epilepsies WP5360	1/19	0.09088251453617983	0.2506033771519009	0	0	11.15712682379349	26.75688382123247	CALM1
Neural Crest Differentiation WP2064	2/101	0.09095699139659444	0.2506033771519009	0	0	4.081838796124511	9.785671777221246	MBP;GFAP
Pyrimidine Metabolism And Related Diseases WP4225	1/20	0.09543241646248146	0.2506033771519009	0	0	10.569377990430622	24.83103038927071	DPYD
Ca Mediated T Cell Apoptosis Inclusion Body Myositis WP5142	1/20	0.09543241646248146	0.2506033771519009	0	0	10.569377990430622	24.83103038927071	CALM1
Electron Transport Chain OXPHOS System In Mitochondria WP111	2/105	0.09711249980836766	0.2506033771519009	0	0	3.9225282345948087	9.146885461046205	COX4I1;UQCR11
Complement System In Neuronal Development And Plasticity WP5090	2/106	0.09866964028490886	0.2506033771519009	0	0	3.8846153846153846	8.996683675058378	MBP;CLU
Urea Cycle And Metabolism Of Amino Groups WP497	1/21	0.0999597740324998	0.2506033771519009	0	0	10.04040404040404	23.122924333288797	CKB
7Q11 23 Distal Copy Number Variation WP5401	1/21	0.0999597740324998	0.2506033771519009	0	0	10.04040404040404	23.122924333288797	STYXL1
17P13 3 YWHAE Copy Number Variation WP5376	1/21	0.0999597740324998	0.2506033771519009	0	0	10.04040404040404	23.122924333288797	YWHAB
Thermogenesis WP4321	2/108	0.10180507197730584	0.25168476127722833	0	0	3.81093569503273	8.70682707358352	ADCY8;ACTB
Methionine De Novo And Salvage Pathway WP3580	1/22	0.10446469781910508	0.2547221398876809	0	0	9.561808561808562	21.59922753970687	MSRA
Post COVID Neuroinflammation WP5485	1/23	0.10894729783603285	0.25516603966860324	0	0	9.1267217630854	20.232947516534363	GFAP
Purine Metabolism And Related Disorders WP4224	1/23	0.10894729783603285	0.25516603966860324	0	0	9.1267217630854	20.232947516534363	GRM5
Ebstein Barr Virus LMP1 Signaling WP262	1/23	0.10894729783603285	0.25516603966860324	0	0	9.1267217630854	20.232947516534363	HSP90AA1
Physiological And Pathological Hypertrophy Of The Heart WP1528	1/24	0.11340768358102403	0.2621632165898997	0	0	8.729468599033817	19.002011610155247	CALM1
COVID 19 Structural Coverage Map WP5145	1/26	0.12226224762866918	0.2790087189474758	0	0	8.030303030303031	16.876380218002918	UBC
Dravet Syndrome WP5200	1/28	0.1310292553948657	0.2915400932535762	0	0	7.434717545828657	15.109834134055738	CALM1
T Cell Receptor And Co Stimulatory Signaling WP2583	1/28	0.1310292553948657	0.2915400932535762	0	0	7.434717545828657	15.109834134055738	CALM1
Statin Inhibition Of Cholesterol Production WP430	1/29	0.13538019382269004	0.29750215432640525	0	0	7.1688311688311686	14.335283778329618	APOE
GDNF RET Signaling Axis WP4830	1/30	0.13970956391884184	0.30327198021407137	0	0	6.921281783350749	13.622394510819323	ROBO2
Constitutive Androstane Receptor Pathway WP2875	1/31	0.14401747150131122	0.30513863999436813	0	0	6.69023569023569	12.964476920040203	HSP90AA1
GABA Receptor Signaling WP4159	1/31	0.14401747150131122	0.30513863999436813	0	0	6.69023569023569	12.964476920040203	GABRB1
Pregnane X Receptor Pathway WP2876	1/32	0.14830402193397793	0.30513863999436813	0	0	6.474095796676441	12.355752978101908	HSP90AA1
Endothelin Pathways WP2197	1/32	0.14830402193397793	0.30513863999436813	0	0	6.474095796676441	12.355752978101908	CALM1
Ectoderm Differentiation WP2858	2/138	0.15168521568771406	0.30513863999436813	0	0	2.9657863145258103	5.59331833808979	NLGN1;ANKS1B
MAPK Cascade WP422	1/33	0.15256931999718407	0.30513863999436813	0	0	6.271464646464646	11.79120788980768	MBP
Fluoropyrimidine Activity WP1601	1/33	0.15256931999718407	0.30513863999436813	0	0	6.271464646464646	11.79120788980768	DPYD
Mitochondrial Complex IV Assembly WP4922	1/34	0.1568134700259566	0.31014219627355866	0	0	6.081114172023263	11.266469699963471	COX4I1
Fatty Acids And Lipoproteins Transport In Hepatocytes WP5323	1/35	0.16103657577419495	0.3149946207451286	0	0	5.901960784313726	10.777710825180796	APOE
Vitamin D Sensitive Calcium Signaling In Depression WP4698	1/36	0.16523874056701404	0.31626339592396235	0	0	5.733044733044733	10.321566994169176	GRM5
Zinc Homeostasis WP3529	1/36	0.16523874056701404	0.31626339592396235	0	0	5.733044733044733	10.321566994169176	MT3
Regulation Of Actin Cytoskeleton WP51	2/150	0.17279132809385747	0.3218474699148892	0	0	2.7236624379481524	4.7818540898178	CFL1;ACTB
mBDNF And proBDNF Regulation Of GABA Neurotransmission WP4829	1/38	0.17358065793162564	0.3218474699148892	0	0	5.422604422604422	9.495592558231127	GABRB1
Amyotrophic Lateral Sclerosis ALS WP2447	1/38	0.17358065793162564	0.3218474699148892	0	0	5.422604422604422	9.495592558231127	CST3
Nonalcoholic Fatty Liver Disease WP4396	2/154	0.17993232146379678	0.33018508474799824	0	0	2.651450053705693	4.547699495381422	COX4I1;UQCR11
Glycosaminoglycan Synthesis In Fibroblasts WP5395	1/41	0.1859390303366049	0.3315994992577427	0	0	5.015151515151516	8.43717221072756	NDST3
Nucleotide Binding Oligomerization Domain NOD Pathway WP1433	1/41	0.1859390303366049	0.3315994992577427	0	0	5.015151515151516	8.43717221072756	HSP90AA1
EGF EGFR Signaling WP437	2/159	0.188921090423562	0.3315994992577427	0	0	2.566359027687508	4.276647055148966	CFL1;PEBP1
DNA Replication WP466	1/42	0.1900176905858975	0.3315994992577427	0	0	4.892584380389258	8.124812043283224	UBC
Splicing Factor NOVA Regulated Synaptic Proteins WP4148	1/42	0.1900176905858975	0.3315994992577427	0	0	4.892584380389258	8.124812043283224	NCDN
Fas Ligand Pathway And Stress Induction Of Heat Shock Proteins WP314	1/43	0.19407611900781976	0.33539368139215453	0	0	4.775853775853776	7.830035336967146	ACTB
Vasopressin Regulated Water Reabsorption WP5085	1/44	0.19811441496549978	0.33585110346532343	0	0	4.664552501761804	7.551493311263548	AQP4
Genes Controlling Nephrogenesis WP4823	1/44	0.19811441496549978	0.33585110346532343	0	0	4.664552501761804	7.551493311263548	ROBO2
Aryl Hydrocarbon Receptor Pathway WP2873	1/45	0.20213267727917436	0.33943034486502865	0	0	4.558310376492194	7.287967841732019	HSP90AA1
Aryl Hydrocarbon Receptor Pathway WP2586	1/46	0.20613100438312365	0.34290952131024305	0	0	4.45679012345679	7.038356248208516	HSP90AA1
Mechanoreg And Pathology Of YAP TAZ Hippo And Non Hippo Mechs WP4534	1/47	0.2101094941683413	0.34629157372189584	0	0	4.359683794466403	6.801658146757973	ACTB
Microtubule Cytoskeleton Regulation WP2038	1/48	0.2140682440880332	0.3465174584013031	0	0	4.266709649688373	6.576964036635908	MAP1B
IL3 Signaling WP286	1/49	0.21800735103248006	0.3465174584013031	0	0	4.177609427609427	6.363445371866637	YWHAB
Interleukin 1 IL 1 Structural Pathway WP2637	1/49	0.21800735103248006	0.3465174584013031	0	0	4.177609427609427	6.363445371866637	MBP
Synaptic Signaling Associated With Autism Spectrum Disorder WP4539	1/50	0.22192691156038513	0.3465174584013031	0	0	4.092145949288806	6.1603458876211565	CAMK2B
Photodynamic Therapy Induced AP 1 Survival Signaling WP3611	1/50	0.22192691156038513	0.3465174584013031	0	0	4.092145949288806	6.1603458876211565	HSP90AA1
Translation Factors WP107	1/50	0.22192691156038513	0.3465174584013031	0	0	4.092145949288806	6.1603458876211565	EEF2
Copper Homeostasis WP3286	1/51	0.22582702165646545	0.3485366227674386	0	0	4.01010101010101	5.966974015935645	MT3
Netrin UNC5B Signaling WP4747	1/52	0.22970777681698884	0.3485366227674386	0	0	3.9312735195088138	5.782696221966044	AGAP2
Apoptosis Related Network Due To Altered Notch3 Ovarian Cancer WP2864	1/53	0.23356927222454107	0.3485366227674386	0	0	3.8554778554778553	5.606931137649977	APOE
Ras Signaling WP4223	2/184	0.23462087362151793	0.3485366227674386	0	0	2.2110338640950884	3.2055223406951834	CALM1;CALM2
Phosphodiesterases In Neuronal Function WP4222	1/54	0.23741160244685378	0.3485366227674386	0	0	3.7825424051839147	5.43914439332398	ADCY8
8P23 1 Copy Number Variation Syndrome WP5346	1/54	0.23741160244685378	0.3485366227674386	0	0	3.7825424051839147	5.43914439332398	MSRA
Vitamin B12 Metabolism WP1533	1/54	0.23741160244685378	0.3485366227674386	0	0	3.7825424051839147	5.43914439332398	APOE
Cardiac Hypertrophic Response WP2795	1/55	0.2412348616553018	0.3485366227674386	0	0	3.7123082678638233	5.278844037828421	CALM1
Overlap Between Signal Transduction Pathways LMNA Laminopathies WP4879	1/55	0.2412348616553018	0.3485366227674386	0	0	3.7123082678638233	5.278844037828421	ACTB
11P11 2 Copy Number Variation Syndrome WP5348	1/56	0.24503914356804327	0.3485366227674386	0	0	3.644628099173554	5.125576482532065	NRXN1
Mitochondrial Complex I Assembly Model OXPHOS System WP4324	1/56	0.24503914356804327	0.3485366227674386	0	0	3.644628099173554	5.125576482532065	FOXRED1
Cancer Pathways WP5434	4/507	0.24835565227800752	0.3485366227674386	0	0	1.6067760106030484	2.238067826361035	CAMK2B;HSP90AA1;HSP90AB1;ADCY8
Neurogenesis Regulation In The Olfactory Epithelium WP5265	1/57	0.24882454141300062	0.3485366227674386	0	0	3.5793650793650795	4.978922896997587	MAP1B
15Q11Q13 Copy Number Variation WP5407	1/58	0.2525911479606718	0.3485366227674386	0	0	3.5163919900762006	4.8384959983786695	CALM1
Complement And Coagulation Cascades WP558	1/58	0.2525911479606718	0.3485366227674386	0	0	3.5163919900762006	4.8384959983786695	CLU
Dengue 2 Interactions With Complement And Coagulation Cascades WP3896	1/59	0.25633905564263204	0.35098732234145	0	0	3.4555903866248694	4.703937185372145	CLU
Development Of Ureteric Derived Collecting System WP5053	1/60	0.26006835626766184	0.35337532378354053	0	0	3.396849854476973	4.574913980988086	ROBO2
T Cell Antigen Receptor TCR Pathway During Staph A. Infection WP3863	1/62	0.2674715018007107	0.35488164728268934	0	0	3.2851465474416295	4.3322615615299345	CALM1
Proteasome Degradation WP183	1/62	0.2674715018007107	0.35488164728268934	0	0	3.2851465474416295	4.3322615615299345	UBC
TYROBP Causal Network In Microglia WP3945	1/62	0.2674715018007107	0.35488164728268934	0	0	3.2851465474416295	4.3322615615299345	DPYD
Endochondral Ossification WP474	1/63	0.2711455282609312	0.35488164728268934	0	0	3.231997393287716	4.218078497375417	CALM1
Endochondral Ossification With Skeletal Dysplasias WP4808	1/63	0.2711455282609312	0.35488164728268934	0	0	3.231997393287716	4.218078497375417	CALM1
Ferroptosis WP4313	1/65	0.2784389392137884	0.361767380876309	0	0	3.1306818181818183	4.00275356439037	FTH1
AMP Activated Protein Kinase Signaling WP1403	1/67	0.28566008980872587	0.3684601158402406	0	0	3.0355065809611266	3.8033460819667058	EEF2
Ciliary Landscape WP4352	2/215	0.2920110215935288	0.3722866044339945	0	0	1.8862700009581297	2.3219299603971795	MYL6;CALM1
Th17 Cell Differentiation Pathway WP5130	1/69	0.2928096888806698	0.3722866044339945	0	0	2.9459298871063577	3.6182865561027495	HSP90AA1
Parkin Ubiquitin Proteasomal System Pathway WP2359	1/71	0.2998884383134025	0.37582851935330364	0	0	2.8614718614718613	3.446198601550195	TUBA1A
Cholesterol Metabolism WP5304	1/72	0.30340146185965494	0.37582851935330364	0	0	2.821027173139849	3.3646345783285243	APOE
Primary Focal Segmental Glomerulosclerosis FSGS WP2572	1/72	0.30340146185965494	0.37582851935330364	0	0	2.821027173139849	3.3646345783285243	CAMK2B
MECP2 And Associated Rett Syndrome WP3584	1/73	0.30689703311188365	0.37582851935330364	0	0	2.781705948372615	3.2858706369655613	MBP
16P11 2 Proximal Deletion Syndrome WP4949	1/74	0.31037523789289684	0.37582851935330364	0	0	2.74346201743462	3.209777224050686	ALDOA
Prolactin Signaling WP2037	1/74	0.31037523789289684	0.37582851935330364	0	0	2.74346201743462	3.209777224050686	AGAP2
Arrhythmogenic Right Ventricular Cardiomyopathy WP2118	1/74	0.31037523789289684	0.37582851935330364	0	0	2.74346201743462	3.209777224050686	ACTB
Non Genomic Actions Of 1 25 Dihydroxyvitamin D3 WP4341	1/76	0.31727988935066437	0.3815933804352585	0	0	2.67003367003367	3.0651211233087037	CAMK2B
MicroRNAs In Cardiomyocyte Hypertrophy WP1544	1/83	0.3409115467213686	0.4072634584993531	0	0	2.4412416851441243	2.627098856469418	CALM1
Acute Viral Myocarditis WP4298	1/85	0.34751343686607217	0.412382611747739	0	0	2.382876382876383	2.5185858334956643	ACTB
Pancreatic Adenocarcinoma Pathway WP4263	1/89	0.3605214364245345	0.4239059391375627	0	0	2.2741046831955924	2.32005037808893	PEBP1
ErbB Signaling WP673	1/90	0.3637331156781473	0.4239059391375627	0	0	2.2484394506866416	2.2739252396942655	CAMK2B
VEGFA VEGFR2 Signaling WP3888	3/430	0.364368588135096	0.4239059391375627	0	0	1.4104396532992105	1.4239648089479093	HSP90AA1;CFL1;ALDOA
Amino Acid Metabolism WP3925	1/91	0.36692882526242315	0.4241125382903333	0	0	2.22334455667789	2.2290972080359737	GLUL
Corticotropin Releasing Hormone Signaling WP2355	1/92	0.3701086437867988	0.42502799092935606	0	0	2.1988011988011986	2.185517547233266	HSP90AA1
Thyroid Hormones And Peripheral Downstream Signaling Effects WP4746	1/93	0.3732726494349856	0.4259136640988938	0	0	2.1747913921826965	2.1431398321634836	ADCY8
7Q11 23 Copy Number Variation Syndrome WP4932	1/104	0.4070550586365517	0.45858101542598867	0	0	1.9414533686378346	1.7449915352070269	CFL1
NF1 Copy Number Variation Syndrome WP5366	1/104	0.4070550586365517	0.45858101542598867	0	0	1.9414533686378346	1.7449915352070269	CFL1
5Q35 Copy Number Variation WP5380	1/109	0.42180856913936493	0.4722133667094777	0	0	1.8511036288814067	1.5978794932003777	COX4I1
CAMKK2 Pathway WP4874	1/110	0.4247153626139249	0.47249584090799146	0	0	1.8340283569641367	1.570544634474372	CALM1
Wnt Signaling WP428	1/113	0.43334921883721866	0.476149141685339	0	0	1.7846320346320346	1.4923295915180979	CAMK2B
Senescence Associated Secretory Phenotype SASP WP3391	1/113	0.43334921883721866	0.476149141685339	0	0	1.7846320346320346	1.4923295915180979	UBC
Focal Adhesion PI3K Akt mTOR Signaling WP3932	2/303	0.44891070657748156	0.49022150779626816	0	0	1.3288358532781883	1.064306204573569	HSP90AA1;HSP90AB1
Cell Cycle WP179	1/120	0.45299919523566695	0.4916698582435898	0	0	1.6790595025889143	1.3295883355209954	YWHAB
mRNA Processing WP411	1/125	0.4666203770761902	0.5033844067852233	0	0	1.6109481915933528	1.2279279396515803	CELF2
Ebola Virus Infection In Host WP4217	1/129	0.47727509120180356	0.5117769050236207	0	0	1.560290404040404	1.1540879003160078	ACTB
TGF Beta Signaling Pathway WP366	1/132	0.48512759403297523	0.517082106214788	0	0	1.5243272418844938	1.1026119616962	SPTBN1
2Q37 Copy Number Variation Syndrome WP5224	1/136	0.4954162061866802	0.5249052660787445	0	0	1.4788627010849233	1.0386896427963577	CALM1
PI3K Akt Signaling WP4172	2/338	0.5060064679801174	0.532953557990893	0	0	1.1882896015549076	0.8094698009886467	HSP90AA1;HSP90AB1
Male Infertility WP4673	1/145	0.5178273087692054	0.5421956527112857	0	0	1.3858024691358024	0.9120152759391972	CLU
Hepatitis B Infection WP4666	1/151	0.5322176434695001	0.5540043306290703	0	0	1.32996632996633	0.8388134470328799	YWHAB
Chemokine Signaling WP3929	1/165	0.5641625680272377	0.5838426576095833	0	0	1.215570337521557	0.6958080543325024	ADCY8
Primary Ovarian Insufficiency WP5316	1/170	0.5750399753809352	0.5916596278485923	0	0	1.1793078716155638	0.6525295819615611	RPL10
Metapathway Biotransformation Phase I And II WP702	1/183	0.6020794872594002	0.6159203950124899	0	0	1.0943500943500943	0.5552358152068577	NDST3
Focal Adhesion WP306	1/199	0.6330305302852147	0.6438824822329613	0	0	1.0051015202530353	0.4595692288153314	ACTB
Pleural Mesothelioma WP5087	2/437	0.6456962688364095	0.6530337264368233	0	0	0.9132066619751349	0.3994603901455262	YWHAB;ACTB
MAPK Signaling WP382	1/246	0.7108229973595908	0.7148389464972156	0	0	0.8103483817769532	0.276597695305975	MAPK8IP2
Network Map Of SARS CoV 2 Signaling WP5115	1/254	0.7223306614010098	0.7223306614010098	0	0	0.784405318002156	0.2551452945824631	ACTB
