# Supplementary material for: Altered Neuroinflammatory Transcriptomic Profile in the Hippocampal Dentate Gyrus Three Weeks After Lateral Fluid Percussion Injury in Rats
Source: Int J Mol Sci. 2025 Sep 19;26(18):9140. doi: 10.3390/ijms26189140 (PMC12470172; doi:10.3390/ijms26189140)
Supplement: Supplementary file 1 [file ijms-26-09140-s001.zip › Astrocyte3_WikiPathways_2024_Human.txt]

Term	Overlap	P-value	Adjusted P-value	Old P-value	Old Adjusted P-value	Odds Ratio	Combined Score	Genes
Fragile X Syndrome WP4549	10/122	5.350001236227543E-10	7.704001780167661E-8	0	0	19.63095238095238	419.0963758749921	CYFIP2;GRIA1;CAMK2B;PPP3CA;GRIN2A;MAP1B;CAMK2A;AGAP2;DNM1;GRIN1
Disruption Of Postsynaptic Signaling By CNV WP4875	6/33	1.332760512433603E-8	9.59587568952194E-7	0	0	46.981087470449175	851.928184835787	CAMK2B;RYR2;GRIN2A;NRXN1;CAMK2A;GRIN1
Synaptic Vesicle Pathway WP2267	6/51	2.0154987540902773E-7	9.674394019633331E-6	0	0	28.163120567375888	434.19727817155456	SNAP25;SLC1A3;ATP1A2;SLC17A7;CPLX2;DNM1
Neuroinflammation And Glutamatergic Signaling WP5083	8/140	5.102248876429002E-7	1.836809595514441E-5	0	0	13.02239789196311	188.673895216494	GRIA1;CAMK2B;GRIN2A;CAMK2A;SLC1A2;SLC1A3;SLC17A7;GRIN1
NRXN1 Deletion Syndrome WP5398	4/17	1.331899620230903E-6	3.835870906265001E-5	0	0	63.74038461538461	862.3375666219024	GRIA1;GRIN2A;NRXN1;GRIN1
Cell Lineage Map For Neuronal Differentiation WP5417	7/132	4.468968944275115E-6	1.0725525466260278E-4	0	0	11.90752688172043	146.6811175472521	SNAP25;SLC1A2;RIMBP2;SLC1A3;SLC17A7;BSN;GRIN1
Phosphodiesterases In Neuronal Function WP4222	5/54	7.356942182113052E-6	1.5134281060346852E-4	0	0	21.322234156820624	252.0259543056669	GRIA1;PDE11A;GRIN2A;CAMK2A;GRIN1
Common Pathways Underlying Drug Addiction WP2636	4/41	5.1689501936938505E-5	9.304110348648931E-4	0	0	22.368243243243242	220.78028382384923	GRIA1;GRIN2A;CAMK2A;GRIN1
NO cGMP PKG Mediated Neuroprotection WP4008	4/46	8.17122681204673E-5	0.0013073962899274767	0	0	19.700396825396826	185.42617125575262	CAMK2B;GRIN2A;CAMK2A;GRIN1
Hippocampal Synaptogenesis And Neurogenesis WP5231	3/24	2.2743640782365407E-4	0.0032750842726606186	0	0	29.276877761413843	245.59318448881905	CAMK2B;NRXN1;CAMK2A
Spinal Cord Injury WP2431	5/119	3.2882667376429956E-4	0.004304640092914467	0	0	9.134810710987995	73.26099713674138	BCAN;PPP3CA;PTPRZ1;SLIT1;GRIN1
MECP2 And Associated Rett Syndrome WP3584	4/73	4.915838573587474E-4	0.005899006288304969	0	0	11.97524154589372	91.22592932976644	GRIA1;RBFOX1;CAMK2A;GRIN1
ADHD And Autism ASD Pathways WP5420	8/370	5.389785755324441E-4	0.005970224221282458	0	0	4.693250060052846	35.32062432852712	GRIA1;GRM3;SNAP25;GRIN2A;GABRB1;SCN8A;NRXN1;GRIN1
Amyotrophic Lateral Sclerosis ALS WP2447	3/38	9.010656627178086E-4	0.009268103959383175	0	0	17.55375552282769	123.08574753825549	GRIA1;PPP3CA;SLC1A2
Calcium Regulation In Cardiac Cells WP536	5/151	9.71537165044435E-4	0.009326756784426576	0	0	7.1211247296323	49.396614800521654	CAMK2B;RYR2;CAMK2A;RGS20;CACNA1D
Splicing Factor NOVA Regulated Synaptic Proteins WP4148	3/42	0.001208590604538961	0.01087731544085065	0	0	15.750198255352895	105.81456304852415	KCNMA1;ANK3;GRIN1
Lactate Shuttle In Glial Cells WP5314	2/13	0.0018624280503563755	0.015775861132430475	0	0	36.89981447124304	231.94759321375395	SLC1A2;SLC4A4
Synaptic Signaling Associated With Autism Spectrum Disorder WP4539	3/50	0.0020046761378758565	0.016037409103006852	0	0	13.064049133581927	81.15743654844592	CAMK2B;GRIN2A;GRIN1
Serotonin And Anxiety WP3947	2/17	0.00320528834894988	0.02429271169730435	0	0	27.05442176870748	155.3722787250682	CAMK2B;PPP3CA
Melanoma WP4685	3/68	0.004804054710309247	0.034107404462261945	0	0	9.437747819191118	50.38148186551567	PREX2;GRM3;GRIN2A
Brain Derived Neurotrophic Factor BDNF Signaling WP2380	4/137	0.004973996484079867	0.034107404462261945	0	0	6.192669172932331	32.84301689755327	GRIA1;NTRK3;CAMK2A;GRIN1
Arrhythmogenic Right Ventricular Cardiomyopathy WP2118	3/74	0.006081441880416014	0.03980580139908664	0	0	8.637578045593147	44.073358237157414	RYR2;CACNA1D;DMD
MTHFR Deficiency WP4288	2/24	0.006358547360763446	0.03981003564999723	0	0	18.43970315398887	93.26719485343038	GRIN2A;GRIN1
Myometrial Relaxation And Contraction Pathways WP289	4/156	0.007825550130049605	0.04607951870584387	0	0	5.413377192982456	26.25683491903793	CAMK2B;RYR2;CAMK2A;RGS20
Sudden Infant Death Syndrome SIDS Susceptibility Pathways WP706	4/157	0.007999916441986783	0.04607951870584387	0	0	5.377723311546841	25.965391509830216	RYR2;SNAP25;SLC1A3;GRIN1
Dravet Syndrome WP5200	2/28	0.00859620747114401	0.047609764455566826	0	0	15.599686028257457	74.19887958363982	SCN8A;CAMK2A
Alzheimer 39 S Disease And miRNA Effects WP2059	5/261	0.010039986556829665	0.05163421657798114	0	0	4.0386513157894735	18.58255965672337	PPP3CA;GRIN2A;CACNA1D;APOE;GRIN1
Alzheimer 39 S Disease WP5124	5/261	0.010039986556829665	0.05163421657798114	0	0	4.0386513157894735	18.58255965672337	PPP3CA;GRIN2A;CACNA1D;APOE;GRIN1
Vitamin D Sensitive Calcium Signaling In Depression WP4698	2/36	0.013960915236479575	0.06932316531217445	0	0	11.92436974789916	50.93486932982207	GRIN2A;GRIN1
Melatonin Metabolism And Effects WP3298	2/37	0.014711087587821891	0.07061322042154508	0	0	11.583090379008746	48.87083992538764	CAMK2A;APOE
HDAC6 Interactions In The Central Nervous System WP5426	3/112	0.01866650187393652	0.08598364228582023	0	0	5.615530123900501	22.35556415568353	GRIA1;MAP1B;APOE
Wnt Signaling WP428	3/113	0.019107476063515608	0.08598364228582023	0	0	5.564198687910028	22.021293400586593	CAMK2B;PPP3CA;CAMK2A
Renin Angiotensin Aldosterone System RAAS WP4756	2/44	0.020429483861515323	0.0891468386684305	0	0	9.649173955296405	37.54277574025534	CAMK2B;CAMK2A
15Q25 Copy Number Variation WP5408	2/45	0.02131096041448218	0.0902581852848657	0	0	9.424299952539155	36.26973658038426	RYR2;AGAP2
Chronic Hyperglycemia Impairment Of Neuron Function WP5283	2/46	0.0222080432575084	0.09137023511660598	0	0	9.20964749536178	35.063897787087264	SNAP25;SCN8A
Rett Syndrome WP4312	2/48	0.024048330053217173	0.09359350074765603	0	0	8.808340727595386	32.83476119194659	GRIN2A;SCN8A
Microtubule Cytoskeleton Regulation WP2038	2/48	0.024048330053217173	0.09359350074765603	0	0	8.808340727595386	32.83476119194659	NTRK3;MAP1B
Amino Acid Metabolism Pathway Excerpt His Catabolism Extension WP4661	1/6	0.029630963394411815	0.11228575602092898	0	0	40.19191919191919	141.432767389918	GLUD1
Ectoderm Differentiation WP2858	3/138	0.03200425184592189	0.11816954527725007	0	0	4.5280641466208476	15.585082924511491	CTNND2;DMD;ANKS1B
Neurogenesis Regulation In The Olfactory Epithelium WP5265	2/57	0.03305692249429009	0.11900492097944433	0	0	7.363636363636363	25.106496966632545	MAP1B;NTRK3
ApoE And miR 146 In Inflammation And Atherosclerosis WP3926	1/8	0.03931350415205654	0.13530606694286987	0	0	28.705627705627705	92.89678500716381	APOE
Regulation Of Actin Cytoskeleton WP51	3/150	0.03946426952500371	0.13530606694286987	0	0	4.155901535872081	13.433368165586538	CYFIP2;PIP5K1C;BAIAP2
3Q29 Copy Number Variation Syndrome WP4906	2/64	0.040831265524650134	0.13673726129185163	0	0	6.529953917050691	20.88479849248963	GRIA1;MYCBP2
Lipid Particles Composition WP3601	1/10	0.04890039114183046	0.1600376437368997	0	0	22.32435465768799	67.37423003045056	APOE
Primary Focal Segmental Glomerulosclerosis FSGS WP2572	2/72	0.05046378284153568	0.1614841050929142	0	0	5.78134110787172	17.265971584773993	CAMK2B;DNM1
Non Genomic Actions Of 1 25 Dihydroxyvitamin D3 WP4341	2/76	0.05555659136411855	0.1739162860094146	0	0	5.467733039161611	15.803679213614178	CAMK2B;CAMK2A
Cell Type Dependent Selectivity Of CCK2R Signaling WP3679	1/13	0.06310341209244187	0.18931023627732563	0	0	16.74074074074074	46.254339159717055	RYR2
Familial Hyperlipidemia Type 3 WP5110	1/13	0.06310341209244187	0.18931023627732563	0	0	16.74074074074074	46.254339159717055	APOE
Ras Signaling WP4223	3/184	0.06488714798002798	0.1906887614106945	0	0	3.369425300449963	9.215734354840295	GRIN2A;KSR2;GRIN1
Abnormal Ca Handling And Effects On Muscle Contraction In DMD WP5343	1/14	0.0677909321684321	0.19140969082851417	0	0	15.452214452214452	41.58695944336839	DMD
Serotonin And Anxiety Related Events WP3944	1/14	0.0677909321684321	0.19140969082851417	0	0	15.452214452214452	41.58695944336839	PPP3CA
Orexin Receptor Pathway WP5094	2/88	0.07183435427290809	0.19595444983971766	0	0	4.701945894636925	12.382068798517093	GRIA1;SLC1A2
GPCRs Class C Metabotropic Glutamate Pheromone WP501	1/15	0.07245523317560384	0.19595444983971766	0	0	14.347763347763347	37.659813836990104	GRM3
ErbB Signaling WP673	2/90	0.07468194968548275	0.19595444983971766	0	0	4.594619666048238	11.920818158765337	CAMK2B;CAMK2A
NAD Metabolism WP3644	1/16	0.0770964289305897	0.19595444983971766	0	0	13.390572390572391	34.31599732708391	NMNAT2
Tryptophan Catabolism Leading To NAD Production WP4210	1/16	0.0770964289305897	0.19595444983971766	0	0	13.390572390572391	34.31599732708391	NMNAT2
B Cell Receptor Signaling WP23	2/92	0.07756530306155492	0.19595444983971766	0	0	4.492063492063492	11.484567093173027	CAMK2A;PIP5K1C
Circadian Rhythm Genes WP3594	3/201	0.07982587600900273	0.19818838181545506	0	0	3.077475788815995	7.779574331724068	NTRK3;KCNMA1;RORB
Metabolic Pathway Of LDL HDL And TG Including Diseases WP4522	1/17	0.08171463267155567	0.19943910346955962	0	0	12.553030303030303	31.43934295429433	APOE
Transcription Co Factors SKI And SKIL Protein Partners WP4533	1/18	0.08630995715059277	0.20714389716142265	0	0	11.81402257872846	28.942114306609312	MERTK
Mitochondrial Gene Expression WP391	1/19	0.09088251453617983	0.2110819692453209	0	0	11.15712682379349	26.75688382123247	PPP3CA
KCNQ2 Related Epilepsies WP5360	1/19	0.09088251453617983	0.2110819692453209	0	0	11.15712682379349	26.75688382123247	ANK3
Ca Mediated T Cell Apoptosis Inclusion Body Myositis WP5142	1/20	0.09543241646248146	0.21813123762852904	0	0	10.569377990430622	24.83103038927071	PPP3CA
Urea Cycle And Metabolism Of Amino Groups WP497	1/21	0.0999597740324998	0.2245211415813602	0	0	10.04040404040404	23.122924333288797	GLUD1
NAD Metab In Oncogene Induced And Mt Dysfunction Senescence WP5046	1/22	0.10446469781910508	0.2245211415813602	0	0	9.561808561808562	21.59922753970687	NMNAT2
PKC Gamma Calcium Signaling In Ataxia WP4760	1/22	0.10446469781910508	0.2245211415813602	0	0	9.561808561808562	21.59922753970687	GRIA1
Vitamin D In Inflammatory Diseases WP4482	1/22	0.10446469781910508	0.2245211415813602	0	0	9.561808561808562	21.59922753970687	PPP3CA
Physiological And Pathological Hypertrophy Of The Heart WP1528	1/24	0.11340768358102403	0.2366769048647458	0	0	8.729468599033817	19.002011610155247	PPP3CA
Urea Cycle And Associated Pathways WP4595	1/24	0.11340768358102403	0.2366769048647458	0	0	8.729468599033817	19.002011610155247	GLUD1
Effect Of Omega 3 PUFA On Huntington 39 S Disease Pathways WP5470	2/120	0.12116571332561664	0.24925518169841135	0	0	3.4213075060532687	7.220998411655919	GABRB1;APOE
T Cell Receptor And Co Stimulatory Signaling WP2583	1/28	0.1310292553948657	0.26574947573043184	0	0	7.434717545828657	15.109834134055738	PPP3CA
Statin Inhibition Of Cholesterol Production WP430	1/29	0.13538019382269004	0.267051341239279	0	0	7.1688311688311686	14.335283778329618	APOE
Disorders Of Bile Acid Synthesis And Biliary Transport WP5176	1/29	0.13538019382269004	0.267051341239279	0	0	7.1688311688311686	14.335283778329618	CYP7B1
Gastric Cancer Network 2 WP2363	1/31	0.14401747150131122	0.27032631846193445	0	0	6.69023569023569	12.964476920040203	CD48
GABA Receptor Signaling WP4159	1/31	0.14401747150131122	0.27032631846193445	0	0	6.69023569023569	12.964476920040203	GABRB1
13Q12 12 Copy Number Variation WP5406	1/32	0.14830402193397793	0.27032631846193445	0	0	6.474095796676441	12.355752978101908	DMD
Initiation Of Transcription And Translation Elongation HIV1 LTR WP3414	1/32	0.14830402193397793	0.27032631846193445	0	0	6.474095796676441	12.355752978101908	PPP3CA
Metabolic Pathways Of Fibroblasts WP5312	1/32	0.14830402193397793	0.27032631846193445	0	0	6.474095796676441	12.355752978101908	GLUD1
Development And Heterogeneity Of The ILC Family WP3893	1/32	0.14830402193397793	0.27032631846193445	0	0	6.474095796676441	12.355752978101908	BCL11B
Cardiomyocyte Signaling Converging On Titin WP5344	1/33	0.15256931999718407	0.2712343466616606	0	0	6.271464646464646	11.79120788980768	CAMK2A
BDNF TrkB Signaling WP3676	1/33	0.15256931999718407	0.2712343466616606	0	0	6.271464646464646	11.79120788980768	GRIN1
Fatty Acids And Lipoproteins Transport In Hepatocytes WP5323	1/35	0.16103657577419495	0.2827959379449277	0	0	5.901960784313726	10.777710825180796	APOE
VEGFA VEGFR2 Signaling WP3888	4/430	0.16868221381093462	0.29064668304830343	0	0	1.904733959311424	3.389928789858853	GLUD1;PPP3CA;PTPRZ1;HTRA1
mBDNF And proBDNF Regulation Of GABA Neurotransmission WP4829	1/38	0.17358065793162564	0.29064668304830343	0	0	5.422604422604422	9.495592558231127	GABRB1
Striated Muscle Contraction Pathway WP383	1/38	0.17358065793162564	0.29064668304830343	0	0	5.422604422604422	9.495592558231127	DMD
Sleep Regulation WP3591	1/38	0.17358065793162564	0.29064668304830343	0	0	5.422604422604422	9.495592558231127	GRIN2A
EGF EGFR Signaling WP437	2/159	0.188921090423562	0.3074443533075195	0	0	2.566359027687508	4.276647055148966	CAMK2A;DNM1
Metabolic Reprogramming In Colon Cancer WP4290	1/42	0.1900176905858975	0.3074443533075195	0	0	4.892584380389258	8.124812043283224	GLUD1
Metabolic Reprogramming In Pancreatic Cancer WP5220	1/42	0.1900176905858975	0.3074443533075195	0	0	4.892584380389258	8.124812043283224	GLUD1
Phosphatidyl Inositol Phosphate Pathway WP5411	1/46	0.20613100438312365	0.3298096070129979	0	0	4.45679012345679	7.038356248208516	PIP5K1C
Exercise Induced Circadian Regulation WP410	1/48	0.2140682440880332	0.33506333857257375	0	0	4.266709649688373	6.576964036635908	ERC2
Energy Metabolism WP1541	1/48	0.2140682440880332	0.33506333857257375	0	0	4.266709649688373	6.576964036635908	PPP3CA
Phosphoinositides Metabolism WP4971	1/49	0.21800735103248006	0.33755976934061427	0	0	4.177609427609427	6.363445371866637	PIP5K1C
Oxysterols Derived From Cholesterol WP4545	1/51	0.22582702165646545	0.3432038285748359	0	0	4.01010101010101	5.966974015935645	CYP7B1
Netrin UNC5B Signaling WP4747	1/52	0.22970777681698884	0.3432038285748359	0	0	3.9312735195088138	5.782696221966044	AGAP2
Metapathway Biotransformation Phase I And II WP702	2/183	0.23277594152817532	0.3432038285748359	0	0	2.22336227308603	3.240948300139577	KCNAB2;CYP7B1
Apoptosis Related Network Due To Altered Notch3 Ovarian Cancer WP2864	1/53	0.23356927222454107	0.3432038285748359	0	0	3.8554778554778553	5.606931137649977	APOE
NRP1 Triggered Signaling In Pancreatic Cancer WP5144	1/53	0.23356927222454107	0.3432038285748359	0	0	3.8554778554778553	5.606931137649977	PLXNA4
Vitamin B12 Metabolism WP1533	1/54	0.23741160244685378	0.3453259671954237	0	0	3.7825424051839147	5.43914439332398	APOE
Cardiac Hypertrophic Response WP2795	1/55	0.2412348616553018	0.34737820078363457	0	0	3.7123082678638233	5.278844037828421	PPP3CA
11P11 2 Copy Number Variation Syndrome WP5348	1/56	0.24503914356804327	0.34936273934453693	0	0	3.644628099173554	5.125576482532065	NRXN1
Proximal Tubule Transport WP4917	1/57	0.24882454141300062	0.3512817055242362	0	0	3.5793650793650795	4.978922896997587	SLC4A4
2Q13 Copy Number Variation Syndrome WP5222	1/60	0.26006835626766184	0.36335751188021076	0	0	3.396849854476973	4.574913980988086	MERTK
10Q22Q23 Copy Number Variation WP5402	1/62	0.2674715018007107	0.36335751188021076	0	0	3.2851465474416295	4.3322615615299345	GLUD1
TAR Syndrome WP5362	1/62	0.2674715018007107	0.36335751188021076	0	0	3.2851465474416295	4.3322615615299345	DNM1
DYRK1A Involvement Regarding Cell Prolif In Brain Development WP5180	1/62	0.2674715018007107	0.36335751188021076	0	0	3.2851465474416295	4.3322615615299345	DNM1
Oxidation By Cytochrome P450 WP43	1/63	0.2711455282609312	0.36490613149134665	0	0	3.231997393287716	4.218078497375417	CYP7B1
Physico Chemical Features And Toxicity Associated Pathways WP3680	1/66	0.28205850257636833	0.37607800343515774	0	0	3.0823620823620823	3.9011631304837175	GRIA1
Trans Sulfuration One Carbon Metabolism And Related Pathways WP2525	1/69	0.2928096888806698	0.37986121800735545	0	0	2.9459298871063577	3.6182865561027495	DNM1
Th17 Cell Differentiation Pathway WP5130	1/69	0.2928096888806698	0.37986121800735545	0	0	2.9459298871063577	3.6182865561027495	PPP3CA
Urotensin II Mediated Signaling WP5158	1/69	0.2928096888806698	0.37986121800735545	0	0	2.9459298871063577	3.6182865561027495	CAMK2A
Axon Guidance WP5289	1/72	0.30340146185965494	0.3866354912193833	0	0	2.821027173139849	3.3646345783285243	SLIT1
Cholesterol Metabolism WP5304	1/72	0.30340146185965494	0.3866354912193833	0	0	2.821027173139849	3.3646345783285243	APOE
Prolactin Signaling WP2037	1/74	0.31037523789289684	0.38864377614414913	0	0	2.74346201743462	3.209777224050686	AGAP2
Affected Pathways In Duchenne Muscular Dystrophy WP5356	1/74	0.31037523789289684	0.38864377614414913	0	0	2.74346201743462	3.209777224050686	DMD
Clock Controlled Autophagy In Bone Metabolism WP5205	1/80	0.3308845249727721	0.41075320341447574	0	0	2.534330648254699	2.8029337896230073	RORB
MicroRNAs In Cardiomyocyte Hypertrophy WP1544	1/83	0.3409115467213686	0.41867200718644637	0	0	2.4412416851441243	2.627098856469418	PPP3CA
Clear Cell Renal Cell Carcinoma Pathways WP4018	1/85	0.34751343686607217	0.41867200718644637	0	0	2.382876382876383	2.5185858334956643	CDH13
Acute Viral Myocarditis WP4298	1/85	0.34751343686607217	0.41867200718644637	0	0	2.382876382876383	2.5185858334956643	DMD
MAPK Signaling WP382	2/246	0.34889333932203864	0.41867200718644637	0	0	1.6440281030444965	1.7311435435085258	PPP3CA;CACNA1D
Hair Follicle Development Cytodifferentiation Stage 3 Of 3 WP2840	1/87	0.3540498524990138	0.41965074571101596	0	0	2.327225745830397	2.4163993335324085	BCL11B
Cytoplasmic Ribosomal Proteins WP477	1/88	0.35729370848339814	0.41965074571101596	0	0	2.3003599210495764	2.367523811703655	RPL10
TNF Alpha Signaling WP231	1/89	0.3605214364245345	0.41965074571101596	0	0	2.2741046831955924	2.32005037808893	KSR2
Amino Acid Metabolism WP3925	1/91	0.36692882526242315	0.41965074571101596	0	0	2.22334455667789	2.2290972080359737	GLUD1
G Protein Signaling WP35	1/91	0.36692882526242315	0.41965074571101596	0	0	2.22334455667789	2.2290972080359737	PPP3CA
Metabolic Epileptic Disorders WP5355	1/92	0.3701086437867988	0.41965074571101596	0	0	2.1988011988011986	2.185517547233266	GLUD1
Corticotropin Releasing Hormone Signaling WP2355	1/92	0.3701086437867988	0.41965074571101596	0	0	2.1988011988011986	2.185517547233266	CAMK2A
Thyroid Hormones And Peripheral Downstream Signaling Effects WP4746	1/93	0.3732726494349856	0.41993173061435884	0	0	2.1747913921826965	2.1431398321634836	SLCO1C1
Hippo Signaling Regulation WP4540	1/98	0.38885819639751296	0.43407426574606095	0	0	2.062168072477351	1.947801335478516	CDH13
7Q11 23 Copy Number Variation Syndrome WP4932	1/104	0.4070550586365517	0.45089175725894964	0	0	1.9414533686378346	1.7449915352070269	SNAP25
Complement System In Neuronal Development And Plasticity WP5090	1/106	0.41300066113378575	0.45398545956690955	0	0	1.9042809042809044	1.6839671916127796	MERTK
5Q35 Copy Number Variation WP5380	1/109	0.42180856913936493	0.460154802697489	0	0	1.8511036288814067	1.5978794932003777	GRIN1
22Q11 2 Copy Number Variation Syndrome WP4657	1/119	0.45023391713708705	0.4868051053278809	0	0	1.6933744221879816	1.3512924945163796	GLUD1
Hippo Merlin Signaling Dysregulation WP4541	1/120	0.45299919523566695	0.4868051053278809	0	0	1.6790595025889143	1.3295883355209954	CDH13
Ebola Virus Infection In Host WP4217	1/129	0.47727509120180356	0.5090934306152571	0	0	1.560290404040404	1.1540879003160078	MERTK
Angiopoietin Like Protein 8 Regulatory Pathway WP3915	1/132	0.48512759403297523	0.5136645113290326	0	0	1.5243272418844938	1.1026119616962	SLCO1C1
Mesodermal Commitment Pathway WP2857	1/145	0.5178273087692054	0.5442856384143473	0	0	1.3858024691358024	0.9120152759391972	MACF1
Insulin Signaling WP481	1/160	0.5530095927239175	0.57705348805974	0	0	1.2541134616606315	0.7429116457748267	SNAP25
Primary Ovarian Insufficiency WP5316	1/170	0.5750399753809352	0.5957248665816883	0	0	1.1793078716155638	0.6525295819615611	RPL10
Focal Adhesion WP306	1/199	0.6330305302852147	0.6511171168647922	0	0	1.0051015202530353	0.4595692288153314	PIP5K1C
Ciliary Landscape WP4352	1/215	0.6615963365459056	0.6756728543447545	0	0	0.9291985273293685	0.3838516073758758	CAMK2A
Network Map Of SARS CoV 2 Signaling WP5115	1/254	0.7223306614010098	0.7295935784827314	0	0	0.784405318002156	0.2551452945824631	ITIH3
Cancer Pathways WP5434	2/507	0.7245269564099346	0.7295935784827314	0	0	0.7837947060012124	0.25256711464201315	CAMK2B;CAMK2A
Pleural Mesothelioma WP5087	1/437	0.8908201933803451	0.8908201933803451	0	0	0.4509313316652766	0.05213337751358786	CDH13
