# Supplementary material for: Altered Neuroinflammatory Transcriptomic Profile in the Hippocampal Dentate Gyrus Three Weeks After Lateral Fluid Percussion Injury in Rats
Source: Int J Mol Sci. 2025 Sep 19;26(18):9140. doi: 10.3390/ijms26189140 (PMC12470172; doi:10.3390/ijms26189140)
Supplement: Supplementary file 1 [file ijms-26-09140-s001.zip › BulkRNAseq_PathwayAnalysis--WikiPathways_2024_Human.txt]

Term	Overlap	P-value	Adjusted P-value	Old P-value	Old Adjusted P-value	Odds Ratio	Combined Score	Genes
Complement Activation WP545	8/23	9.664629293569024E-14	2.0489014102366332E-11	0	0	120.53939393939395	3612.2906312264636	CFD;C1QB;C1QA;C4A;C1S;C1R;C2;C1QC
Microglia Pathogen Phagocytosis Pathway WP3937	9/40	2.227951630084946E-13	2.3616287278900426E-11	0	0	66.31701890989989	1931.9821182825794	C1QB;C1QA;TYROBP;NCF1;ARPC1B;CYBA;PTPN6;VAV1;C1QC
Complement System In Neuronal Development And Plasticity WP5090	11/106	3.3040459189918313E-12	2.334859116087561E-10	0	0	26.98439628482972	713.3560829456701	C1QB;CFD;C4A;C1QA;TGFB1;C1S;C1R;AXL;SERPING1;C2;C1QC
Complement And Coagulation Cascades WP558	9/58	8.085459089402915E-12	4.029484135995821E-10	0	0	41.91766361717101	1070.6171115961465	CFD;C1QB;C1QA;C1S;F10;C1R;SERPING1;C2;C1QC
Dengue 2 Interactions With Complement And Coagulation Cascades WP3896	9/59	9.503500320744862E-12	4.029484135995821E-10	0	0	41.077241379310344	1042.5141349894309	CFD;C1QB;C1QA;C1S;F10;C1R;SERPING1;C2;C1QC
Oxidative Damage Response WP3941	6/40	3.5125334592831014E-8	1.2410951556133626E-6	0	0	38.96078431372549	668.736272661575	C1QB;C1QA;C1S;C1R;C2;C1QC
Complement System WP2806	7/95	3.683096361214799E-7	1.1154520408250534E-5	0	0	17.710929519918285	262.3757643902842	CFD;C4A;C1S;F10;SERPING1;ICAM1;C2
TYROBP Causal Network In Microglia WP3945	6/62	5.167889864159224E-7	1.3694908140021944E-5	0	0	23.62857142857143	342.0384856840851	TYROBP;NPC2;CD37;CAPG;CXCL16;C1QC
Allograft Rejection WP2328	6/90	4.6986195157009155E-6	1.1067859303651046E-4	0	0	15.73015873015873	192.9813910499044	C1QB;C4A;C1QA;TGFB1;C2;C1QC
Network Map Of SARS CoV 2 Signaling WP5115	7/254	2.2366239700323984E-4	0.004741642816468684	0	0	6.2593367602238095	52.6120589457133	LGALS3BP;TRPM2;C1S;C1R;CTSZ;PTPN6;CXCL16
Spinal Cord Injury WP2431	5/119	2.720517435279602E-4	0.0048867045788999535	0	0	9.538268748795064	78.30459161655668	C1QB;TGFB1;AIF1;ICAM1;GFAP
Vitamin D Receptor Pathway WP2877	6/186	2.766059195603747E-4	0.0048867045788999535	0	0	7.305185185185185	59.85077397646413	TGFB1;MX2;S100A6;IRF8;S100A4;ADRB2
Urotensin II Mediated Signaling WP5158	4/69	3.3935720239146875E-4	0.005534132838999336	0	0	13.270234113712375	106.00869872383599	TGFB1;NCF1;CYBA;ICAM1
IL11 Signaling WP2332	3/44	0.0012306518518731089	0.018635585185507078	0	0	15.627852084972462	104.70991096419611	TGFB1;FES;ICAM1
IL3 Signaling WP286	3/49	0.0016825893967761317	0.023780596807769328	0	0	13.925666199158485	88.94909779620225	TGFB1;PTPN6;VAV1
CAMKK2 Pathway WP4874	4/110	0.001951266060028493	0.02585427529537753	0	0	8.12059064807219	50.666613283770516	SPINT1;MX2;TMEM176B;ICAM1
11P11 2 Copy Number Variation Syndrome WP5348	3/56	0.002470982781458487	0.030814608804070543	0	0	12.082166768107122	72.53093039942031	LGALS3BP;CD53;CD63
Major Receptors Targeted By Epinephrine And Norepinephrine WP4589	2/16	0.0026187353011100927	0.030842882435296648	0	0	30.227963525835865	179.70717131978577	ADCY4;ADRB2
Platelet Mediated Interactions W Vascular And Circulating Cells WP4462	2/17	0.002958648154093225	0.0330122846667244	0	0	28.211347517730495	164.2753203692656	TGFB1;ICAM1
Extracellular Vesicles In The Crosstalk Of Cardiac Cells WP4300	2/19	0.0036969199300382516	0.039187351258405466	0	0	24.88986232790989	139.38958235666968	CD63;HSPB1
Cell Interactions Of The Pancreatic Cancer Microenvironment WP5284	2/26	0.006874730396770181	0.06940204019596563	0	0	17.624113475177303	87.76637294514885	CSF1R;TGFB1
Chemokine Signaling WP3929	4/165	0.00824295304347274	0.07943209296437367	0	0	5.331623008371591	25.583241823555962	NCF1;ADCY4;VAV1;CXCL16
Leukocyte Intrinsic Hippo Pathway Functions WP4542	2/34	0.011575497210936722	0.10669588733559066	0	0	13.212765957446809	58.91393603867177	RAB13;FERMT3
Genetic Causes Of Porto Sinusoidal Vascular Disease WP5269	2/37	0.013614786397747457	0.12026394651343587	0	0	12.078419452887537	51.89612303112963	NCF1;CYBA
Type II Interferon Signaling WP619	2/38	0.014326700730156074	0.12149042219172351	0	0	11.742316784869976	49.85353592007293	IRF8;ICAM1
VEGFA VEGFR2 Signaling WP3888	6/430	0.017469202897028403	0.14244119285269313	0	0	3.0628930817610063	12.396495510950487	NCF1;HSPB1;PTPN6;ADRB2;CLIC1;ICAM1
Prostaglandin Synthesis And Regulation WP98	2/45	0.019743303775455433	0.15042537309320575	0	0	9.827313211281544	38.57162350571695	ANXA3;S100A6
Envelope Proteins And Potential Roles In EDMD Physiopathology WP4535	2/46	0.02057705575331588	0.15042537309320575	0	0	9.60348162475822	37.29587593759746	TGFB1;ADCY4
T Cell Modulation In Pancreatic Cancer WP5078	2/46	0.02057705575331588	0.15042537309320575	0	0	9.60348162475822	37.29587593759746	TGFB1;B2M
Pluripotent Stem Cell Differentiation Pathway WP2848	2/48	0.022287943139890805	0.15750146485522834	0	0	9.185013876040703	34.93712373976337	CSF1R;TGFB1
IL4 Signaling WP395	2/50	0.024055644471290525	0.16450956864237393	0	0	8.801418439716311	32.80628046281635	FES;PTPN6
Kit Receptor Signaling WP304	2/53	0.02681105638291084	0.17762324853678432	0	0	8.282436378806842	29.973647969477504	PTPN6;VAV1
Interferon Type I Signaling WP585	2/54	0.027756622441222227	0.17831527144057915	0	0	8.122749590834697	29.11421557002708	PTPN6;VAV1
IL18 Signaling WP4754	2/56	0.02968750997897138	0.1851103563394686	0	0	7.821118991331757	27.507101218247904	NCF1;HSPB1
Kinin Kallikrein Pathway WP5089	1/7	0.03312471412478204	0.2006411255558226	0	0	34.90877192982456	118.95078944635853	SERPING1
Modulators Of TCR Signaling And T Cell Activation WP5072	2/61	0.03473986915051696	0.2045792294419332	0	0	7.156509195816805	24.044921119772024	PTPN6;VAV1
Proteasome Degradation WP183	2/62	0.03578779561504825	0.20505439649703325	0	0	7.036879432624113	23.4338524197694	PSME1;PSMB8
Transcription Factors Regulate miRNAs Cardiac Hypertrophy WP1559	1/8	0.03776732657425956	0.20529931368571863	0	0	29.9203007518797	98.02820827717792	TGFB1
ROS In COVID 19 Endothelial Dysfunction WP5258	1/8	0.03776732657425956	0.20529931368571863	0	0	29.9203007518797	98.02820827717792	ICAM1
Macrophage Markers WP4146	1/9	0.04238787884028314	0.22465575785350061	0	0	26.178947368421053	82.74884713910977	CD68
Cholesterol Metabolism WP5304	2/72	0.04691326332688028	0.23212779535118797	0	0	6.0285714285714285	18.444142055706433	NPC2;PLTP
Acquired Partial Lipodystrophy Barraquer Simons Syndrome WP5104	1/10	0.04698647446391648	0.23212779535118797	0	0	23.269005847953217	71.15418818005004	CFD
Extrafollicular And Follicular B Cell Activation By SARS CoV 2 WP5218	2/74	0.04927240939058235	0.23212779535118797	0	0	5.860520094562648	17.642456958799208	C4A;IRF8
Prolactin Signaling WP2037	2/74	0.04927240939058235	0.23212779535118797	0	0	5.860520094562648	17.642456958799208	PTPN6;VAV1
Burn Wound Healing WP5055	2/74	0.04927240939058235	0.23212779535118797	0	0	5.860520094562648	17.642456958799208	S100A6;ICAM1
TGFB Smad Signaling WP5382	1/12	0.056118207771823705	0.252120170004286	0	0	19.036363636363635	54.83034223662069	SPARC
Biomarkers For Urea Cycle Disorders WP4583	1/12	0.056118207771823705	0.252120170004286	0	0	19.036363636363635	54.83034223662069	F10
Development Of Pulmonary Dendritic Cells And Macrophage Subsets WP3892	1/13	0.060651550331219745	0.252120170004286	0	0	17.449122807017545	48.903087500760165	IRF8
Control Of Immune Tolerance By Vasoactive Intestinal Peptide WP4484	1/13	0.060651550331219745	0.252120170004286	0	0	17.449122807017545	48.903087500760165	TGFB1
Vitamin K Metabolism And Activation Of Dependent Proteins WP5186	1/13	0.060651550331219745	0.252120170004286	0	0	17.449122807017545	48.903087500760165	F10
Familial Hyperlipidemia Type 3 WP5110	1/13	0.060651550331219745	0.252120170004286	0	0	17.449122807017545	48.903087500760165	PLTP
Acute Viral Myocarditis WP4298	2/85	0.06297651134285526	0.2567503923977945	0	0	5.081004870546014	14.048945226815194	TGFB1;AIF1
Cancer Immunotherapy By CTLA4 Blockade WP4582	1/14	0.0651633459609098	0.2602646549306171	0	0	16.106072874493925	43.98340031976613	PTPN6
Mammary Gland Development Pathway Embryonic Development Stg 1/4 WP2813	1/15	0.06965369596397795	0.2602646549306171	0	0	14.954887218045112	39.84310237624529	TGFB1
Familial Hyperlipidemia Type 5 WP5112	1/15	0.06965369596397795	0.2602646549306171	0	0	14.954887218045112	39.84310237624529	PLTP
B Cell Receptor Signaling WP23	2/92	0.0722888268464433	0.2602646549306171	0	0	4.684160756501182	12.30569174241841	PTPN6;VAV1
Pathways Of Nucleic Acid Metabolism And Innate Immune Sensing WP4705	1/16	0.0741227011346479	0.2602646549306171	0	0	13.95719298245614	36.31708280615695	RNASET2
Airway Smooth Muscle Cell Contraction WP4962	1/16	0.0741227011346479	0.2602646549306171	0	0	13.95719298245614	36.31708280615695	ADRB2
Familial Hyperlipidemia Type 2 WP5109	1/16	0.0741227011346479	0.2602646549306171	0	0	13.95719298245614	36.31708280615695	PLTP
Cells And Molecules Involved In Acute Inflammatory Response WP4493	1/17	0.07857046186584668	0.2602646549306171	0	0	13.08421052631579	33.28308421675135	ICAM1
Degradation Pathway Of Sphingolipids Including Diseases WP4153	1/17	0.07857046186584668	0.2602646549306171	0	0	13.08421052631579	33.28308421675135	NPC2
ACE Inhibitor Pathway WP554	1/17	0.07857046186584668	0.2602646549306171	0	0	13.08421052631579	33.28308421675135	TGFB1
Canonical And Non Canonical TGF B Signaling WP3874	1/17	0.07857046186584668	0.2602646549306171	0	0	13.08421052631579	33.28308421675135	TGFB1
miR 509 3P Alteration Of YAP1 ECM Axis WP3967	1/17	0.07857046186584668	0.2602646549306171	0	0	13.08421052631579	33.28308421675135	SPARC
Ulcerative Colitis Signaling WP5174	1/18	0.08299707803951369	0.26261762006532685	0	0	12.313931888544891	30.64875924889407	TGFB1
Interactions Between LOXL4 And Oxidative Stress Pathway WP3670	1/18	0.08299707803951369	0.26261762006532685	0	0	12.313931888544891	30.64875924889407	TGFB1
Familial Hyperlipidemia Type 1 WP5108	1/18	0.08299707803951369	0.26261762006532685	0	0	12.313931888544891	30.64875924889407	PLTP
Imatinib And Chronic Myeloid Leukemia WP3640	1/20	0.09178727400735918	0.2840632635128333	0	0	11.016620498614959	26.310792233027552	CSF1R
Macrophage Stimulating Protein MSP Signaling WP5353	2/108	0.09506688622788455	0.2840632635128333	0	0	3.9739060618225612	9.351294686512288	TGFB1;HSPB1
7Q11 23 Distal Copy Number Variation WP5401	1/21	0.09615105130710878	0.2840632635128333	0	0	10.465263157894737	24.507918218027072	HSPB1
Blood Clotting Cascade WP272	1/22	0.10049407907293631	0.2840632635128333	0	0	9.96641604010025	22.899400276475088	F10
Pathophysiological Roles Of DUX4 In FSHD1 WP5342	1/22	0.10049407907293631	0.2840632635128333	0	0	9.96641604010025	22.899400276475088	ADRB2
Progeria Associated Lipodystrophy WP5103	1/22	0.10049407907293631	0.2840632635128333	0	0	9.96641604010025	22.899400276475088	TGFB1
Immune Response To Tuberculosis WP4197	1/22	0.10049407907293631	0.2840632635128333	0	0	9.96641604010025	22.899400276475088	PSMB8
Familial Hyperlipidemia Type 4 WP5111	1/22	0.10049407907293631	0.2840632635128333	0	0	9.96641604010025	22.899400276475088	PLTP
Post COVID Neuroinflammation WP5485	1/23	0.10481645490268408	0.2923827426232766	0	0	9.512918660287081	21.456811429654763	GFAP
GPCRs Class B Secretin Like WP334	1/24	0.1091182759636125	0.29489335944381684	0	0	9.098855835240274	20.15690355426019	ADGRE1
IL1 And Megakaryocytes In Obesity WP2865	1/24	0.1091182759636125	0.29489335944381684	0	0	9.098855835240274	20.15690355426019	ICAM1
PPAR Alpha Pathway WP2878	1/26	0.11766064016382115	0.29489335944381684	0	0	8.370105263157894	17.91161285774819	PLTP
Cytokines And Inflammatory Response WP530	1/26	0.11766064016382115	0.29489335944381684	0	0	8.370105263157894	17.91161285774819	TGFB1
Intracellular Trafficking Proteins Involved In CMT Neuropathy WP4856	1/27	0.12190137537938366	0.29489335944381684	0	0	8.047773279352226	16.936884596393483	HSPB1
7 Oxo C And 7 Beta HC Pathways WP5064	1/27	0.12190137537938366	0.29489335944381684	0	0	8.047773279352226	16.936884596393483	NPC2
Cytokine Cytokine Receptor Interaction WP5473	3/255	0.12423539471928974	0.29489335944381684	0	0	2.515616999487967	5.246513378685526	CSF1R;TGFB1;CXCL16
Interactions Immune Cells And miRNAs In Tumor Microenvironment WP4559	1/28	0.12612193997636728	0.29489335944381684	0	0	7.749317738791423	16.045009357904707	TGFB1
T Cell Receptor And Co Stimulatory Signaling WP2583	1/28	0.12612193997636728	0.29489335944381684	0	0	7.749317738791423	16.045009357904707	PTPN6
IL19 Signaling WP5422	1/28	0.12612193997636728	0.29489335944381684	0	0	7.749317738791423	16.045009357904707	TGFB1
Angiotensin II Receptor Type 1 Pathway WP5036	1/28	0.12612193997636728	0.29489335944381684	0	0	7.749317738791423	16.045009357904707	TGFB1
Ebola Virus Infection In Host WP4217	2/129	0.12753744643616155	0.29489335944381684	0	0	3.313285307421679	6.823198392753208	NPC2;AXL
Overview Of Proinflammatory And Profibrotic Mediators WP5095	2/129	0.12753744643616155	0.29489335944381684	0	0	3.313285307421679	6.823198392753208	TGFB1;CXCL16
Selective Expression Of Chemokine Receptors T Cell Polarization WP4494	1/29	0.13032242890561546	0.29489335944381684	0	0	7.472180451127819	15.226388466574354	TGFB1
Extracellular Vesicle Mediated Signaling In Recipient Cells WP2870	1/29	0.13032242890561546	0.29489335944381684	0	0	7.472180451127819	15.226388466574354	TGFB1
Statin Inhibition Of Cholesterol Production WP430	1/29	0.13032242890561546	0.29489335944381684	0	0	7.472180451127819	15.226388466574354	PLTP
RAS And Bradykinin Pathways In COVID 19 WP4969	1/29	0.13032242890561546	0.29489335944381684	0	0	7.472180451127819	15.226388466574354	SERPING1
Adipogenesis WP236	2/131	0.13075460277225842	0.29489335944381684	0	0	3.261586673264061	6.635479475026395	CFD;TGFB1
Dopaminergic Neurogenesis WP2855	1/30	0.13450293659933887	0.29664960272356966	0	0	7.214156079854809	14.472818068487964	TGFB1
GPR143 In Melanocytes And Retinal Pigment Epithelium Cells WP4941	1/30	0.13450293659933887	0.29664960272356966	0	0	7.214156079854809	14.472818068487964	ADCY4
Gastric Cancer Network 2 WP2363	1/31	0.1386635571508699	0.29664960272356966	0	0	6.973333333333334	13.77724766471137	S100A6
Regucalcin In Proximal Tubule Epithelial Kidney Cells WP4838	1/32	0.1428043841681324	0.29664960272356966	0	0	6.74804753820034	13.1335867781803	TGFB1
Endothelin Pathways WP2197	1/32	0.1428043841681324	0.29664960272356966	0	0	6.74804753820034	13.1335867781803	CNN1
Neuroinflammation And Glutamatergic Signaling WP5083	2/140	0.14545583088993025	0.29664960272356966	0	0	3.047486894850447	5.875197586773358	TGFB1;GFAP
Prostaglandin Signaling WP5088	1/33	0.14692551078290006	0.29664960272356966	0	0	6.536842105263158	12.536548953171899	TGFB1
Cardiomyocyte Signaling Converging On Titin WP5344	1/33	0.14692551078290006	0.29664960272356966	0	0	6.536842105263158	12.536548953171899	ADRB2
Monoamine GPCRs WP58	1/33	0.14692551078290006	0.29664960272356966	0	0	6.536842105263158	12.536548953171899	ADRB2
MAPK Cascade WP422	1/33	0.14692551078290006	0.29664960272356966	0	0	6.536842105263158	12.536548953171899	SIPA1
Signal Transduction Through IL1R WP4496	1/33	0.14692551078290006	0.29664960272356966	0	0	6.536842105263158	12.536548953171899	TGFB1
Type 2 Papillary Renal Cell Carcinoma WP4241	1/34	0.151027029770598	0.30167995493184685	0	0	6.3384370015948965	11.98152498220752	TGFB1
Photodynamic Therapy Induced NF kB Survival Signaling WP3617	1/35	0.15510903343194013	0.30167995493184685	0	0	6.151702786377709	11.464479210986868	ICAM1
Fatty Acids And Lipoproteins Transport In Hepatocytes WP5323	1/35	0.15510903343194013	0.30167995493184685	0	0	6.151702786377709	11.464479210986868	NPC2
P38 MAPK Signaling WP400	1/35	0.15510903343194013	0.30167995493184685	0	0	6.151702786377709	11.464479210986868	HSPB1
Pleural Mesothelioma WP5087	4/437	0.15858064276769024	0.30472151762607375	0	0	1.9551159754995482	3.6003304824539724	CSF1R;SPARC;TGFB1;ACTG2
Neovascularization Processes WP4331	1/37	0.16321486184296569	0.30472151762607375	0	0	5.809356725146199	10.530549918517721	TGFB1
Thymic Stromal Lymphopoietin TSLP Signaling WP2203	1/37	0.16321486184296569	0.30472151762607375	0	0	5.809356725146199	10.530549918517721	FES
miRNA Role In Immune Response In Sepsis WP4329	1/37	0.16321486184296569	0.30472151762607375	0	0	5.809356725146199	10.530549918517721	ICAM1
Calcium Regulation In Cardiac Cells WP536	2/151	0.1638596840064736	0.30472151762607375	0	0	2.8209338854776522	5.102349504135931	ADCY4;ADRB2
Immune Infiltration In Pancreatic Cancer WP5285	1/39	0.17124372591290613	0.3150013077123455	0	0	5.503047091412743	9.711048020338644	TGFB1
Myometrial Relaxation And Contraction Pathways WP289	2/156	0.1723592061067551	0.3150013077123455	0	0	2.728654324399005	4.797450649653821	CNN1;ADCY4
PDGF Pathway WP2526	1/40	0.17522952257084182	0.317509904145457	0	0	5.361673414304994	9.338204649149848	VAV1
Common Pathways Underlying Drug Addiction WP2636	1/41	0.1791963488077396	0.31926656797111974	0	0	5.227368421052631	8.987274190321951	ACTG2
Epithelial To Mesenchymal Transition In Colorectal Cancer WP4239	2/160	0.17921095088944927	0.31926656797111974	0	0	2.65903582009157	4.571392233287813	SPARC;TGFB1
Fas Ligand Pathway And Stress Induction Of Heat Shock Proteins WP314	1/43	0.18707344688876218	0.3198352479065934	0	0	4.977944862155389	8.344299863156749	HSPB1
Cholesterol Biosynthesis Pathway In Hepatocytes WP5329	1/43	0.18707344688876218	0.3198352479065934	0	0	4.977944862155389	8.344299863156749	CH25H
IL6 Signaling WP364	1/43	0.18707344688876218	0.3198352479065934	0	0	4.977944862155389	8.344299863156749	VAV1
Fibrin Complement Receptor 3 Signaling WP4136	1/43	0.18707344688876218	0.3198352479065934	0	0	4.977944862155389	8.344299863156749	TYROBP
Inflammatory Bowel Disease Signaling WP5198	1/43	0.18707344688876218	0.3198352479065934	0	0	4.977944862155389	8.344299863156749	TGFB1
Aryl Hydrocarbon Receptor Pathway WP2873	1/45	0.19487572995053168	0.3305092379961017	0	0	4.751196172248804	7.770073939870431	TGFB1
Mechanoreg And Pathology Of YAP TAZ Hippo And Non Hippo Mechs WP4534	1/47	0.20260390111696	0.335562711224965	0	0	4.5441647597254	7.254770090703806	ACTG2
Cholesterol Metab With Bloch And Kandutsch Russell Pathways WP4718	1/47	0.20260390111696	0.335562711224965	0	0	4.5441647597254	7.254770090703806	CH25H
ATM Signaling In Development And Disease WP3878	1/47	0.20260390111696	0.335562711224965	0	0	4.5441647597254	7.254770090703806	HSPB1
IL26 Signaling WP5347	1/48	0.2064404126728171	0.33926641462509477	0	0	4.447256438969765	7.016629791356106	ICAM1
Hepatitis C And Hepatocellular Carcinoma WP3646	1/49	0.21025865699508983	0.3428833483304542	0	0	4.3543859649122805	6.790302654401219	TGFB1
Copper Homeostasis WP3286	1/51	0.21784068774287577	0.3475445922351814	0	0	4.1797894736842105	6.369962683048184	XAF1
Oxysterols Derived From Cholesterol WP4545	1/51	0.21784068774287577	0.3475445922351814	0	0	4.1797894736842105	6.369962683048184	CH25H
Netrin UNC5B Signaling WP4747	1/52	0.22160464510496675	0.3475445922351814	0	0	4.097626418988648	6.1745508317775455	ICAM1
Apoptosis Related Network Due To Altered Notch3 Ovarian Cancer WP2864	1/53	0.22535067707618797	0.3475445922351814	0	0	4.018623481781376	5.988140905299795	HSPB1
Cardiac Progenitor Differentiation WP2406	1/53	0.22535067707618797	0.3475445922351814	0	0	4.018623481781376	5.988140905299795	TGFB1
TGF Beta Receptor Signaling WP560	1/54	0.22907886813447037	0.3475445922351814	0	0	3.942601787487587	5.810168619029014	TGFB1
Vitamin B12 Metabolism WP1533	1/54	0.22907886813447037	0.3475445922351814	0	0	3.942601787487587	5.810168619029014	ICAM1
Phosphodiesterases In Neuronal Function WP4222	1/54	0.22907886813447037	0.3475445922351814	0	0	3.942601787487587	5.810168619029014	ADCY4
Cardiac Hypertrophic Response WP2795	1/55	0.23278930234620643	0.3475445922351814	0	0	3.8693957115009745	5.640114444169701	TGFB1
Overlap Between Signal Transduction Pathways LMNA Laminopathies WP4879	1/55	0.23278930234620643	0.3475445922351814	0	0	3.8693957115009745	5.640114444169701	TGFB1
Pathogenic Escherichia Coli Infection WP2272	1/55	0.23278930234620643	0.3475445922351814	0	0	3.8693957115009745	5.640114444169701	ARPC1B
Hematopoietic SC Differentiation WP2849	1/55	0.23278930234620643	0.3475445922351814	0	0	3.8693957115009745	5.640114444169701	VAV1
TGF Beta Receptor Signaling In Skeletal Dysplasias WP4816	1/58	0.24381489891757835	0.3614598501435427	0	0	3.665189289012004	5.172850068462446	TGFB1
Markers Of Kidney Cell Lineage WP5236	1/59	0.2474551387592752	0.3620520699833825	0	0	3.601814882032668	5.03002802527972	TGFB1
Focal Adhesion WP306	2/199	0.24762995352637013	0.3620520699833825	0	0	2.1284155956366777	2.9708845672056863	VASP;VAV1
T Cell Antigen Receptor TCR Pathway During Staph A. Infection WP3863	1/62	0.25827213118896564	0.3725558393932368	0	0	3.4241587575496117	4.6354257369801735	PTPN6
Endochondral Ossification WP474	1/63	0.2618434908943032	0.3725558393932368	0	0	3.368760611205433	4.514167236027909	TGFB1
Endochondral Ossification With Skeletal Dysplasias WP4808	1/63	0.2618434908943032	0.3725558393932368	0	0	3.368760611205433	4.514167236027909	TGFB1
Lung Fibrosis WP3624	1/63	0.2618434908943032	0.3725558393932368	0	0	3.368760611205433	4.514167236027909	TGFB1
3Q29 Copy Number Variation Syndrome WP4906	1/64	0.26539783303141073	0.3750956040177272	0	0	3.315121136173768	4.397592132741052	TGFB1
Ferroptosis WP4313	1/65	0.26893523781429146	0.3775204343616899	0	0	3.263157894736842	4.285455271531161	HSPB1
SARS CoV 2 Innate Immunity Evasion And Cell Immune Response WP5039	1/66	0.2724557851761253	0.3775204343616899	0	0	3.2127935222672064	4.177527737189532	TGFB1
AGE RAGE Pathway WP2324	1/66	0.2724557851761253	0.3775204343616899	0	0	3.2127935222672064	4.177527737189532	NCF1
Acute Myeloid Leukemia WP5293	1/68	0.2794466250915336	0.3820281529934392	0	0	3.116575019638649	3.973458529296138	CSF1R
PPAR Signaling WP3942	1/68	0.2794466250915336	0.3820281529934392	0	0	3.116575019638649	3.973458529296138	PLTP
Folate Metabolism WP176	1/69	0.282917075565896	0.3820281529934392	0	0	3.070588235294118	3.876929138212587	ICAM1
Th17 Cell Differentiation Pathway WP5130	1/69	0.282917075565896	0.3820281529934392	0	0	3.070588235294118	3.876929138212587	TGFB1
Primary Focal Segmental Glomerulosclerosis FSGS WP2572	1/72	0.29322948838838486	0.3885290721146099	0	0	2.940400296515938	3.6072823184222926	TGFB1
Axon Guidance WP5289	1/72	0.29322948838838486	0.3885290721146099	0	0	2.940400296515938	3.6072823184222926	FES
Peptide GPCRs WP24	1/72	0.29322948838838486	0.3885290721146099	0	0	2.940400296515938	3.6072823184222926	TRHR
Chromosomal And Microsatellite Instability In Colorectal Cancer WP4216	1/73	0.2966342386868027	0.3902136473382962	0	0	2.8994152046783626	3.5235300385346275	TGFB1
Affected Pathways In Duchenne Muscular Dystrophy WP5356	1/74	0.3000227571516145	0.3902136473382962	0	0	2.859552992069214	3.4426071256038537	TGFB1
16P11 2 Proximal Deletion Syndrome WP4949	1/74	0.3000227571516145	0.3902136473382962	0	0	2.859552992069214	3.4426071256038537	MVP
T Cell Receptor Signaling WP69	1/75	0.3033951203966583	0.39219369222007044	0	0	2.8207681365576103	3.364384583945817	VAV1
Non Genomic Actions Of 1 25 Dihydroxyvitamin D3 WP4341	1/76	0.3067514046072819	0.3941290774348107	0	0	2.783017543859649	3.2887408583424422	RSAD2
Clock Controlled Autophagy In Bone Metabolism WP5205	1/80	0.32001726317195495	0.4086967457376774	0	0	2.641572285143238	3.0097555210668694	TGFB1
MicroRNAs In Cardiomyocyte Hypertrophy WP1544	1/83	0.329801509344508	0.4128816076715432	0	0	2.5445442875481388	2.8225721184096106	TGFB1
MAPK Signaling WP382	2/246	0.33097209157119645	0.4128816076715432	0	0	1.7143355423787932	1.8955771919594877	TGFB1;HSPB1
EGFR Tyrosine Kinase Inhibitor Resistance WP4806	1/84	0.3330318627916693	0.4128816076715432	0	0	2.5137603043753964	2.7639224638930866	AXL
Apoptosis WP254	1/84	0.3330318627916693	0.4128816076715432	0	0	2.5137603043753964	2.7639224638930866	CASP4
Polycystic Kidney Disease Pathway WP2571	1/84	0.3330318627916693	0.4128816076715432	0	0	2.5137603043753964	2.7639224638930866	KCNN4
Clear Cell Renal Cell Carcinoma Pathways WP4018	1/85	0.3362468073532034	0.4144437392958088	0	0	2.4837092731829573	2.7070191839217608	TGFB1
Selenium Micronutrient Network WP15	1/86	0.3394464157511476	0.41596901814591497	0	0	2.4543653250773994	2.6517924525695524	ICAM1
Hair Follicle Development Cytodifferentiation Stage 3 Of 3 WP2840	1/87	0.34263076034933154	0.41605519694695037	0	0	2.425703794369645	2.598175972333266	S100A4
TNF Alpha Signaling WP231	1/89	0.34895394611836394	0.41605519694695037	0	0	2.370334928229665	2.4955249379020694	CYBA
Apoptosis Modulation And Signaling WP1772	1/89	0.34895394611836394	0.41605519694695037	0	0	2.370334928229665	2.4955249379020694	CASP4
Pancreatic Adenocarcinoma Pathway WP4263	1/89	0.34895394611836394	0.41605519694695037	0	0	2.370334928229665	2.4955249379020694	TGFB1
GPCRs Class A Rhodopsin Like WP455	2/259	0.3536922705766064	0.41605519694695037	0	0	1.626541932279162	1.690510632042299	ADRB2;TRHR
G Protein Signaling WP35	1/91	0.3552169370160284	0.41605519694695037	0	0	2.3174269005847954	2.398598453124844	ADCY4
GPCRs Other WP117	1/91	0.3552169370160284	0.41605519694695037	0	0	2.3174269005847954	2.398598453124844	ADRB2
P53 Transcriptional Gene Network WP4963	1/91	0.3552169370160284	0.41605519694695037	0	0	2.3174269005847954	2.398598453124844	ICAM1
Corticotropin Releasing Hormone Signaling WP2355	1/92	0.3583260368275664	0.4173907681727697	0	0	2.291844997108155	2.3521479989227614	TGFB1
Hippo Signaling Regulation WP4540	1/98	0.37667151024895884	0.4363626238949687	0	0	2.1494302767227347	2.098664596023561	CSF1R
17Q12 Copy Number Variation Syndrome WP5287	1/100	0.38267056588073545	0.4395565054932345	0	0	2.105794790005316	2.022786046627892	SLFN13
Neural Crest Differentiation WP2064	1/101	0.3856486321780265	0.4395565054932345	0	0	2.0846315789473686	1.9862965959816892	GFAP
Integrin Mediated Cell Adhesion WP185	1/101	0.3856486321780265	0.4395565054932345	0	0	2.0846315789473686	1.9862965959816892	VASP
1P36 Copy Number Variation Syndrome WP5345	1/102	0.3886124808534803	0.44056602107453385	0	0	2.0638874413757167	1.9507299108194924	TGFB1
Thermogenesis WP4321	1/108	0.4061007421264993	0.45794339005754175	0	0	1.9475651746187899	1.7550561801729816	ADCY4
DNA Damage Response Only ATM Dependent WP710	1/109	0.4089669305484903	0.45873539299619015	0	0	1.9294346978557504	1.7251480440753342	TGFB1
HDAC6 Interactions In The Central Nervous System WP5426	1/112	0.41748362042956616	0.4658238291108843	0	0	1.8770033191085822	1.6395811091445014	HSPB1
Effect Of Omega 3 PUFA On Huntington 39 S Disease Pathways WP5470	1/120	0.43960561338379955	0.48163851355350595	0	0	1.750110570544007	1.438376128080515	C1QA
Cell Cycle WP179	1/120	0.43960561338379955	0.48163851355350595	0	0	1.750110570544007	1.438376128080515	TGFB1
Hippo Merlin Signaling Dysregulation WP4541	1/120	0.43960561338379955	0.48163851355350595	0	0	1.750110570544007	1.438376128080515	CSF1R
Cancer Pathways WP5434	3/507	0.44074467749707624	0.48163851355350595	0	0	1.241679467485919	1.0172949920337915	CSF1R;TGFB1;ADCY4
Nuclear Receptors Meta Pathway WP2882	2/314	0.44631813235619855	0.48522791825391837	0	0	1.3360611020185489	1.07783159449202	TGFB1;PLTP
TGF Beta Signaling Pathway WP366	1/132	0.47123888452332924	0.507120017862669	0	0	1.5888308557653676	1.195420650489219	TGFB1
Cell Lineage Map For Neuronal Differentiation WP5417	1/132	0.47123888452332924	0.507120017862669	0	0	1.5888308557653676	1.195420650489219	GFAP
2Q37 Copy Number Variation Syndrome WP5224	1/136	0.48138545388216614	0.5154228092071678	0	0	1.5414424951267056	1.1269285237633286	IRF8
Brain Derived Neurotrophic Factor BDNF Signaling WP2380	1/137	0.48389184150633274	0.5155028663283544	0	0	1.530030959752322	1.110640087250758	NCF1
Ectoderm Differentiation WP2858	1/138	0.4863862417118342	0.5155694162145443	0	0	1.5187860161352287	1.0946684151370705	TRPM2
Endoderm Differentiation WP2853	1/140	0.4913393063708963	0.5182285221424379	0	0	1.4967815221507006	1.0636433914552832	TGFB1
NRF2 Pathway WP2884	1/141	0.49379808352888677	0.5182435332085347	0	0	1.486015037593985	1.048574685511171	TGFB1
Regulation Of Actin Cytoskeleton WP51	1/150	0.5154044091024953	0.5380518841030779	0	0	1.3956199222889438	0.9250216659997843	VAV1
Hepatitis B Infection WP4666	1/151	0.5177480394199429	0.5380518841030779	0	0	1.3862456140350876	0.9125191392137553	TGFB1
Nonalcoholic Fatty Liver Disease WP4396	1/154	0.5247118410135561	0.5426288307067019	0	0	1.358857929136567	0.8763356878188902	TGFB1
Smith Magenis And Potocki Lupski Syndrome Copy Number Variation WP5381	1/156	0.5292989957734835	0.5444161191553284	0	0	1.341188455008489	0.8532665057189259	IRF8
Sudden Infant Death Syndrome SIDS Susceptibility Pathways WP706	1/157	0.5315761163450612	0.5444161191553284	0	0	1.332523616734143	0.8420335075844174	C4A
EGF EGFR Signaling WP437	1/159	0.5360977034584323	0.5464072746787868	0	0	1.3155229846768821	0.8201481392822166	VAV1
Ras Signaling WP4223	1/184	0.5891017967795407	0.5975578034318786	0	0	1.134368708656888	0.600258326494869	CSF1R
Focal Adhesion PI3K Akt mTOR Signaling WP3932	1/303	0.7698545273207087	0.7771864751999535	0	0	0.6832345765074939	0.17870253660547353	CSF1R
PI3K Akt Signaling WP4172	1/338	0.8060571881387335	0.8098773643858365	0	0	0.6111822583164142	0.13177125302555037	CSF1R
ADHD And Autism ASD Pathways WP5420	1/370	0.8341941178926281	0.8341941178926281	0	0	0.5572671516188846	0.10102648737043533	ADRB2
