# Supplementary material for: Altered Neuroinflammatory Transcriptomic Profile in the Hippocampal Dentate Gyrus Three Weeks After Lateral Fluid Percussion Injury in Rats
Source: Int J Mol Sci. 2025 Sep 19;26(18):9140. doi: 10.3390/ijms26189140 (PMC12470172; doi:10.3390/ijms26189140)
Supplement: Supplementary file 1 [file ijms-26-09140-s001.zip › BulkRNAseq_readcounts_kallisto.txt]

#NAME	LBN871	LBN872	LBN874	LBN943	LBN944	LBN945
#CLASS:InjuryCondition	sham	TBI	sham	TBI	sham	TBI
ENSRNOT00000047550.4	186888	194512	205465	204220	306790	231405
ENSRNOT00000040993.4	220112	204200	209699	232287	390938	246949
ENSRNOT00000050156.3	673004	641213	756710	741928	1118490	780054
ENSRNOT00000043693.3	242471	235631	254427	271889	393003	276031
ENSRNOT00000046201.3	18036.2	14379.7	25393	17081.8	22768.1	23917.2
ENSRNOT00000046108.3	294501	288206	283607	310232	447030	352328
ENSRNOT00000049683.3	298151	284402	298130	316062	470699	332399
ENSRNOT00000041241.3	47264	39379	43046	41487	72223	48368
ENSRNOT00000044582.3	14606.9	13510.7	22716.1	15938.2	23684.9	17182.4
ENSRNOT00000042928.3	210193	215859	238708	231396	350066	275907
ENSRNOT00000048767.3	96537	92718	119853	118862	171022	126180
ENSRNOT00000051268.3	40202	42359	38461	43503	60291	59905
ENSRNOT00000042098.3	230882	235263	266203	276277	381579	254626
ENSRNOT00000025386.6	226.736	265.894	180.939	277.602	400.93	279.431
ENSRNOT00000076156.1	107.245	87.6027	109.29	137.428	142.003	179.737
ENSRNOT00000076487.1	153.019	141.503	155.771	201.97	296.067	131.832
ENSRNOT00000092490.1	40.546	41.0931	45.3985	25.5349	79.5721	37.4075
ENSRNOT00000092290.1	56.1716	36.5296	48.55	41	74.1885	47.4532
ENSRNOT00000077649.1	51.2824	32.3773	39.0515	41.4651	70.2393	33.1393
ENSRNOT00000076827.2	23.435	21.4043	0	61.6028	95.8324	30.4885
ENSRNOT00000075888.1	7.42871	7.18E-07	2.2788	1.22E-05	0	0
ENSRNOT00000076796.1	15.1675	25.7949	17.7012	10.476	18.0009	23.5237
ENSRNOT00000039687.6	229.478	195.003	201.905	259.744	338.879	177.567
ENSRNOT00000061669.4	652.362	670.811	724.928	853.299	1294.31	831.189
ENSRNOT00000088578.1	2400.57	2417.63	1854.88	2475.31	3354.4	2823.05
ENSRNOT00000089705.1	565.576	498.963	500.066	491.582	711.474	573.955
ENSRNOT00000065349.3	46	33	33	35	42	31
ENSRNOT00000092584.1	1	0	0	4	0	0
ENSRNOT00000017197.7	559.842	516.451	488.611	588.65	667.731	567.699
ENSRNOT00000079495.1	242.024	292.838	269.288	307.79	404.827	277.31
ENSRNOT00000079912.1	12.1336	4.7111	13.1014	5.56013	4.44221	10.991
ENSRNOT00000090046.1	0	0	0	0	0	0
ENSRNOT00000083756.1	0	0	0	2	0	0
ENSRNOT00000088403.1	0	0	0	0	0	0
ENSRNOT00000086783.1	258.484	118.238	102.943	153.886	212.035	150.546
ENSRNOT00000090532.1	3.51568	15.7623	1.05692	2.11422	13.9654	5.45384
ENSRNOT00000079671.1	0	0	0	0	0	0
ENSRNOT00000093604.1	13664.7	13078.7	14806.8	17236.3	31106.2	14609.6
ENSRNOT00000093169.1	17.0997	71.9357	32.0903	23.7383	79.947	43.9362
ENSRNOT00000093454.1	26.1895	9.03424	4.39995	35.1076	40.8991	11.2432
ENSRNOT00000064429.2	0.370525	77.9923	0	29.707	8.41E-08	0
ENSRNOT00000076278.1	9	4	8	5	4	9
ENSRNOT00000061861.4	2.40012	0	4.17077	6.83892	8.57855	0
ENSRNOT00000076400.1	57	62	72	85	113	113
ENSRNOT00000084331.1	0	0	0	0	0	0
ENSRNOT00000089450.1	2	0	0	0	0	0
ENSRNOT00000085330.1	0	0	0	0	1.10252	0
ENSRNOT00000061864.4	0	0	0	0	0	0
ENSRNOT00000093293.1	36.7266	54.0516	39.2024	42.9223	41.2461	54.2408
ENSRNOT00000093262.1	1.72051	0	19.7976	16.1634	7.78459	11.7592
ENSRNOT00000048419.4	0.776457	0	0	0	6.98467	0
ENSRNOT00000022901.6	7	18	36.4759	39	39	17.8956
ENSRNOT00000093695.1	0	0	11.5241	0	0	2.10439
ENSRNOT00000050420.5	0	0.986745	0	0	0	0
ENSRNOT00000082579.1	0	0	0	0	0	0
ENSRNOT00000087083.1	391.166	407.052	322.117	525.396	531.584	535.331
ENSRNOT00000086771.1	8.51237	6.1897	6.35984	6.22811	5.19273	1.05113
ENSRNOT00000082119.1	34.3083	35	20	38.2742	40	25
ENSRNOT00000084868.1	0	3.45439	3.11104	0	8.85318	0
ENSRNOT00000081133.1	7.70765	17.6205	28.3274	37.4454	52.3856	8.65002
ENSRNOT00000077623.1	29.5655	33.0695	41.3756	44.9106	17.0262	31.1007
ENSRNOT00000081496.1	0	4.04174	0	0	0	0
ENSRNOT00000021278.4	84.1774	85.2357	82.7561	88.0346	154.471	108.701
ENSRNOT00000064660.3	668.163	624.317	588.046	785	1074.35	607.604
ENSRNOT00000093649.1	6.83688	6.68342	6.9541	0	9.64736	13.3957
ENSRNOT00000076637.2	1207.23	1295.61	962.017	1422.98	1988.96	1180.4
ENSRNOT00000010115.6	79.8252	81.0349	74.5066	97.969	123.283	64.5921
ENSRNOT00000076713.1	30.1636	4.47484	8.91736	16.4719	12.482	0
ENSRNOT00000001013.7	2411.41	2145.68	2444.47	2820.53	4267.1	2492.49
ENSRNOT00000078362.1	22.0973	39.7162	39.8184	29.0049	32.5163	25.7396
ENSRNOT00000088757.1	9.48945	4.60861	9.70877	46.4699	31.3804	50.7731
ENSRNOT00000041389.4	437.511	346.99	1170.23	688.522	875.793	582.984
ENSRNOT00000076596.2	39.5319	126.406	186.147	156.989	375.926	180.161
ENSRNOT00000076398.2	119.779	85.8044	346.175	169.025	126.46	46.4158
ENSRNOT00000076598.2	0	0	0	0	0	0
ENSRNOT00000076089.1	0	0	0	0	0	18.4761
ENSRNOT00000010015.5	99.4478	92.0293	107.209	167.732	128.58	47.8254
ENSRNOT00000081413.1	0	0	2.32249	0	0	0
ENSRNOT00000061896.4	0	0	0	0	0	0
ENSRNOT00000001014.2	718.048	582.47	305.647	443.771	832.698	675.947
ENSRNOT00000084548.1	38	43.2739	17	27	43.8955	30.5539
ENSRNOT00000080122.1	29.9523	26.2562	24.3527	18.2289	30.4068	27.4991
ENSRNOT00000093543.1	0	0	1	0	0	0
ENSRNOT00000093349.1	0	0	0	0	1.48226	0
ENSRNOT00000093539.1	0	0	0	0	0	0
ENSRNOT00000093611.1	0	0	0	0	0	0
ENSRNOT00000093542.1	0	0	0	0	0	0
ENSRNOT00000057049.3	0	0	0	0	1.51774	0
ENSRNOT00000092531.1	13.0873	370.692	17.2903	0.00133566	4.29741	20.3825
ENSRNOT00000092433.1	23	25	27	25	49	42
ENSRNOT00000092265.1	33	28	21	18	37	39
ENSRNOT00000092305.1	5.02764	4	6.06653	9	8	12.2305
ENSRNOT00000090674.1	0	16.0114	66.3694	0	40.2348	79.5256
ENSRNOT00000023736.7	1059.89	627.297	1007.27	1229	1662.47	1079.86
ENSRNOT00000052224.5	106.882	126.5	142.2	206.906	135.911	192.933
ENSRNOT00000088284.1	29.9387	40.3945	33.4914	45.5072	41.0184	51.8134
ENSRNOT00000076739.2	944.92	991.162	1180.45	967.404	1380.13	1069.4
ENSRNOT00000055982.4	46.8102	21.6076	52.7747	10.6977	46.205	54.5718
ENSRNOT00000076703.1	0	0	0	0	0	0
ENSRNOT00000084076.1	0	0	19.0139	173.631	52.9066	0.16841
ENSRNOT00000092614.1	142.245	148.932	213.672	110.81	209.233	121.515
ENSRNOT00000067904.3	747.891	743.294	610.448	893.44	1215.03	967.874
ENSRNOT00000040879.5	0	0.0132548	0	8.2246	2.25377	0
ENSRNOT00000092159.1	0	0	0	0	0	2
ENSRNOT00000075954.1	0	0	0	6.24754	0	0
ENSRNOT00000018293.5	8266	6998	8348	7985.75	13443	7626
ENSRNOT00000092247.1	147.215	192.652	127.177	72.2789	182.576	464.195
ENSRNOT00000059548.3	285.401	263.185	522.116	241.807	436.817	526.621
ENSRNOT00000092668.1	8.16921	0	27.2468	50.4417	8.93319	38.0322
ENSRNOT00000092650.1	184.975	201.751	204.687	341.028	379.794	312.588
ENSRNOT00000092667.1	28.7511	25.646	0	0	57.4944	0
ENSRNOT00000092254.1	67.7004	66.1774	22.7194	85.6638	115.018	86.1597
ENSRNOT00000091364.1	266.788	243.589	0.0535943	383.781	325.369	0.403985
ENSRNOT00000078883.2	31	17	10	27	16	8
ENSRNOT00000039149.6	16007.6	15578.1	20229.1	20600.3	35473.7	19260.5
ENSRNOT00000022221.8	487.667	240.37	309.308	452.165	530.749	460.026
ENSRNOT00000076436.1	1374.76	1281.28	1051.64	1356.59	2095.69	1406.78
ENSRNOT00000077031.1	82.5751	109.355	60.0507	86.2475	137.559	126.194
ENSRNOT00000021946.3	82.5481	90.7267	45.9356	80.7698	104.438	83.3349
ENSRNOT00000031714.4	78.4435	61.8792	55.7961	15.675	46.9545	64.797
ENSRNOT00000075324.1	0	1.2585	0	0	0	0
ENSRNOT00000056996.4	7.55651	13.8623	3.20388	11.325	7.04553	5.20298
ENSRNOT00000013329.7	179.049	78.4643	217.462	199.891	357.554	140.168
ENSRNOT00000077047.2	15.9595	14.0802	32.6931	16.4067	77.1547	12.1969
ENSRNOT00000078103.1	779.248	792.318	904.099	833.374	1169.05	889.223
ENSRNOT00000022134.7	3011.69	2571.71	2533.36	3161.31	5123.35	2858.72
ENSRNOT00000076622.1	83.8662	77.8009	100.893	122.063	142.783	78.7552
ENSRNOT00000091320.1	78.629	77.5436	60.9971	112.597	228.797	129.605
ENSRNOT00000003452.7	5	8	2	9	21	26
ENSRNOT00000076616.1	0	0	0	0	0	0
ENSRNOT00000024418.7	212.846	218.259	430.415	373.263	311.397	412.007
ENSRNOT00000082931.1	50.1541	64.7414	101.585	92.7368	100.603	133.993
ENSRNOT00000082024.1	0	3	0	0	2	0
ENSRNOT00000085044.1	0	0	0	0	0	0
ENSRNOT00000035065.3	0	0	0	0	0	0
ENSRNOT00000076114.2	0	0	0	0	0	0
ENSRNOT00000002444.7	71.4754	67.8533	99.4414	78.5961	100.115	55.271
ENSRNOT00000093401.1	0	0	0	0	0	0
ENSRNOT00000014739.6	0	0	0	0	0	0
ENSRNOT00000047615.6	3.59988	0	12.5067	19.491	17.621	0
ENSRNOT00000089376.1	0	0	0	0	0	0
ENSRNOT00000065839.3	0	1	0	1.44549	0.444203	0
ENSRNOT00000050373.4	4126.32	3711.49	2979.17	4113.39	5974.19	4418.03
ENSRNOT00000083617.1	0	0	0	0	0	0
ENSRNOT00000078699.1	22.9662	20.2069	28.1794	14.281	26.7502	49.6593
ENSRNOT00000090999.1	38.7144	34.3003	12.6487	23.3282	36.0585	26.3143
ENSRNOT00000076452.2	7609.76	7076.47	6289.95	7431.26	11709.6	7583.97
ENSRNOT00000054696.2	60.2375	52.5304	69.0532	165.736	225.429	95.0313
ENSRNOT00000076699.2	0	0	0	0	0	0
ENSRNOT00000076795.2	9.93012	0	16.3283	29.936	0	21.033
ENSRNOT00000008705.7	0	0	0	0	0	0
ENSRNOT00000090942.1	1439.07	1226	1615.67	1462.06	2058	1373.97
ENSRNOT00000015011.5	715.412	592.375	656.055	650.677	1195.73	830.3
ENSRNOT00000088566.1	32.588	41.6254	41.9454	59.3227	69.2696	50.7001
ENSRNOT00000042532.6	82.6394	135.631	130.281	199.842	155.795	212.9
ENSRNOT00000087758.1	2.57119	5.35888	9.54297	12.9552	9.63839	17.6736
ENSRNOT00000079795.1	0	0	0	1.59E-05	0	0
ENSRNOT00000083566.1	0	0	0	0	0	0
ENSRNOT00000090928.1	0	0	0	0	1.21021	0
ENSRNOT00000085078.1	3.14337	18.992	28.1835	16.9058	20.5593	18.7187
ENSRNOT00000008045.5	96	92	105	106	162	113
ENSRNOT00000082562.1	65	138	115	63	127	506
ENSRNOT00000073659.3	0	0	0	0	0	0
ENSRNOT00000080314.1	0	0.00144404	0	0	0	0
ENSRNOT00000081513.1	4	0.998556	1	2	0	0
ENSRNOT00000009181.2	1025.9	913.996	1164	1038.03	1584	943.836
ENSRNOT00000076134.1	36.103	9.00444	0	10.9679	0	8.164
ENSRNOT00000076367.2	175.159	167.77	138.402	161.161	265.119	186.967
ENSRNOT00000016851.5	2617.07	2249.9	1651.97	1871.65	2758.85	2230.16
ENSRNOT00000077011.1	24.4865	18.9914	17.3066	28.1851	41.698	19.5925
ENSRNOT00000029572.6	5.64726	12.6631	11.8513	11.0557	5.85278	7.49766
ENSRNOT00000087407.1	117.198	115.246	132.417	153.495	124.395	133.887
ENSRNOT00000010223.6	58.8023	75.7536	95.583	86.5048	107.605	114.113
ENSRNOT00000017186.6	165.026	141.564	115.193	122.118	137.787	117.055
ENSRNOT00000076251.1	25.2769	48.3485	40.2427	14.8821	20.6521	27.9093
ENSRNOT00000076751.1	0	1.60962	1.80766	0	4.11802	3.40289
ENSRNOT00000087894.1	7.98302	7.81958	5.07541	0	7.77819	4.91111
ENSRNOT00000023434.2	2514	2160	2393	2742	4292	2297
ENSRNOT00000010786.7	3336.59	3255.15	3807.87	4104.64	6684.84	3430.24
ENSRNOT00000093718.1	3.80189	21.6004	46.3834	9.12309	12.5927	4.10767
ENSRNOT00000093705.1	0	0	16.6443	2.9187	8.75277	13.04
ENSRNOT00000093713.1	20.2818	12.9306	11.499	20.918	23.6066	31.7849
ENSRNOT00000093562.1	1.32679	11.3224	9.60767	1.40178	7.20481	4.82851
ENSRNOT00000026644.8	0	4.76286	0	0	0	0
ENSRNOT00000076039.2	0	0.237144	0	0	0	0
ENSRNOT00000076714.1	0	0	0	0	0	0
ENSRNOT00000087792.1	0	0	0	0	0	0
ENSRNOT00000003687.9	66.9782	0	9.90875	0	55.3109	63.3637
ENSRNOT00000092478.1	3364.63	3518.62	3684.97	4231.63	6356.36	4088.49
ENSRNOT00000092582.1	203.433	191.763	236.168	211.335	289.304	292.475
ENSRNOT00000092409.1	6.56868	9.03997	6.62978	10.5896	11.2239	12.2823
ENSRNOT00000092439.1	9.44518	6.52149	3.31242	7.44297	16.4238	16.7933
ENSRNOT00000088050.1	51.7996	46.7874	81.5201	63.8225	82.7293	83.0239
ENSRNOT00000083613.1	20.8792	11.2482	26.2926	11.9296	41.8625	11.0154
ENSRNOT00000089115.1	36.3212	18.9644	40.1873	28.2479	71.4082	52.9607
ENSRNOT00000000911.5	253	228	322	351	462	295
ENSRNOT00000014964.5	33	31	19	4	16	73
ENSRNOT00000066521.3	1342	1274	1120	1524	2082	1624
ENSRNOT00000093570.1	104.66	65.3804	107	96.4015	192	174.55
ENSRNOT00000073372.2	6.33979	35.6196	0	5.59851	0	17.4498
ENSRNOT00000092330.1	387.351	308.626	362.749	294.656	440.373	270.381
ENSRNOT00000000568.6	382.364	403.497	364.651	489.937	697.41	521.796
ENSRNOT00000092419.1	60.0774	60.7476	38.4458	103.262	114.368	118.432
ENSRNOT00000092486.1	58.7467	76.0022	38.7244	75.7045	72.1344	58.0076
ENSRNOT00000092407.1	156.549	137.088	123.534	206.972	292.882	194.538
ENSRNOT00000072319.3	211.912	148.038	178.896	208.469	296.833	167.845
ENSRNOT00000083269.2	6.54568	22.1694	9.33855	0	7.32847	21.9159
ENSRNOT00000093403.1	0	0	0	0	0	0
ENSRNOT00000093487.1	230.807	245.326	249.811	341.479	383.102	395.26
ENSRNOT00000013520.4	617.647	617.505	499.85	842.521	692.569	515.824
ENSRNOT00000040356.5	2527.85	1728.75	2165.76	2730.22	3425.23	2105.07
ENSRNOT00000002020.6	3468.56	3497.76	3437.22	4050.47	5611.76	4434.3
ENSRNOT00000092982.1	122.015	93.5862	155.295	118.654	114.776	124.163
ENSRNOT00000092956.1	0	0	0	0	0	31.5631
ENSRNOT00000092754.1	2	0	2	1	1.0114	1
ENSRNOT00000092988.1	70.1203	46.8856	64.6944	55.5441	59.5413	59.2151
ENSRNOT00000092995.1	0	4	6	5	10	10
ENSRNOT00000092870.1	100.064	97.8183	185.666	109.939	157.219	97.634
ENSRNOT00000092881.1	27	17	16	37	25.0528	22
ENSRNOT00000077189.1	979.424	1187.65	1869.69	1014.11	1706.33	933.601
ENSRNOT00000076695.2	206.576	142.423	154.521	202.899	252.945	136.105
ENSRNOT00000075964.1	283.803	314.167	328.345	376.514	451.108	319.335
ENSRNOT00000084765.1	85.621	88.4095	172.134	183.587	203.948	138.56
ENSRNOT00000001331.4	2294.35	2129.19	1464.87	1596.46	2540.85	2176.91
ENSRNOT00000092271.1	20.6519	24.8072	20.1337	16.5369	24.1517	51.0888
ENSRNOT00000061558.4	86.3002	74.8568	126.283	100.239	135.29	157.537
ENSRNOT00000092569.1	856.481	851.517	1112.59	1044.77	1487.3	1113.65
ENSRNOT00000023843.6	0	19.4508	9.12839	16.7572	6.14093	3.70136
ENSRNOT00000092235.1	80.5192	91.0202	154.285	130.389	288.556	123.627
ENSRNOT00000092429.1	0	1.01188	6	10.0878	7	3.02637
ENSRNOT00000076019.1	128.518	121.542	335.416	272.196	211.964	109.437
ENSRNOT00000076794.1	798.028	779.334	1919.5	1233.55	1417.92	868.641
ENSRNOT00000018378.8	346.454	473.124	715.085	527.25	610.119	481.923
ENSRNOT00000073377.2	46.9686	31.7305	20.8852	32.5195	0	30.5334
ENSRNOT00000002596.7	65.0314	70.2695	97.1148	120.481	204	146.467
ENSRNOT00000083799.1	1737.03	1615.69	1700.2	1903.63	2358.65	1995.77
ENSRNOT00000080618.1	393.975	351.313	322.796	526.366	607.345	439.235
ENSRNOT00000014941.6	6596	5010	5162	6765	10891	5552
ENSRNOT00000076690.1	3.77964	7.17626	4.35918	5.20765	10.9917	16.7841
ENSRNOT00000077039.2	14.7319	13.8239	21.2064	46.3379	36.5762	17.8694
ENSRNOT00000075995.1	0	0	0	0	1.19623	4.96584
ENSRNOT00000043872.4	158.317	204.672	194.273	232.524	216.406	258.849
ENSRNOT00000081662.1	3.64E-08	0	20.9024	0	0	0
ENSRNOT00000076680.2	311.989	252.978	288.821	274.946	402.651	327.538
ENSRNOT00000077034.2	0	0	0	8.30066	0	0
ENSRNOT00000075912.2	0.0408387	38.5097	42.8132	0	0	49.3319
ENSRNOT00000076521.1	399.775	296.492	322.736	404.41	433.861	225.409
ENSRNOT00000007968.7	2.78374	15.304	1.16193	11.9857	45.1592	0
ENSRNOT00000087859.1	0	24.4858	33.857	0	97.884	36.7538
ENSRNOT00000022830.5	0	0	0	0	0	0
ENSRNOT00000060975.3	8	4	35	25	47	16
ENSRNOT00000075860.1	29	34	39	40	41	37
ENSRNOT00000076202.1	0	0	14.1047	5.31021	0	0
ENSRNOT00000076771.1	2.89321	3	5.89525	12.401	5.60403	0
ENSRNOT00000058524.5	8.10679	4	0	6.28882	4.39597	6
ENSRNOT00000093222.1	0	0	0	0	0	0
ENSRNOT00000003460.6	721.09	623.043	580.619	656.533	1196.56	632.229
ENSRNOT00000076962.2	31.3367	50.967	57.3943	31.9574	53.4668	52.3092
ENSRNOT00000076675.1	3.53242	3.76393	8.95409	7.9025	3.83095	7.32744
ENSRNOT00000076539.2	100.564	70.0816	114.759	119.925	93.6118	154.42
ENSRNOT00000076320.1	15.9707	11.8436	0	43.404	7.50942	21.1422
ENSRNOT00000076016.1	13.5067	5.30081	9.27366	16.2784	4.01908	13.5726
ENSRNOT00000076281.2	366.394	277.908	277.802	283.579	437.227	342.213
ENSRNOT00000076554.1	1474.23	1468.88	2031.17	1780.25	2622.94	1830.41
ENSRNOT00000024712.5	7826.85	6916.99	7087.22	8729	12094.6	8878.94
ENSRNOT00000077738.1	3	0	28	23	0	10
ENSRNOT00000049155.5	0	6.70325	11.9618	0	0	13.225
ENSRNOT00000022731.5	33	4.29675	44.0382	57	35	12.775
ENSRNOT00000088878.1	1954.47	1732.03	2123.46	2011.53	2700.5	1292.92
ENSRNOT00000090497.1	361.638	150.735	301.516	392.147	567.737	123.596
ENSRNOT00000065748.3	744.803	645.097	526.396	552.687	1124.64	889.655
ENSRNOT00000093706.1	2.59E-06	102.677	195.333	236.485	121.64	0.310712
ENSRNOT00000066439.3	39.0875	42.4599	21.2995	25.1521	25.4834	61.5231
ENSRNOT00000019023.5	69.1524	49.6968	80.8642	83	146.544	53.3615
ENSRNOT00000076059.1	14.8476	3.30323	12.1358	0	5.45616	6.6385
ENSRNOT00000092976.1	0.000268886	0.338666	1.52E-05	0	0	0
ENSRNOT00000092849.1	559.263	671.724	647.575	568.995	1014.58	749.774
ENSRNOT00000084454.1	605.693	408.064	1283.38	1020.57	1505.82	568.051
ENSRNOT00000022939.7	1447.47	1688.55	1405.79	1492.21	2122.46	1352.44
ENSRNOT00000040859.6	844.516	818.657	1171.26	898.208	1411.96	622.367
ENSRNOT00000000572.7	9111.87	9319.13	9471.47	9630.13	13990.8	7743.66
ENSRNOT00000092424.1	1423.62	1230.21	1350.27	1504.66	2530.26	1248.97
ENSRNOT00000067875.4	0	215	356	625.375	34	103
ENSRNOT00000075989.1	13	0	0	50.6245	0	0
ENSRNOT00000092952.1	150.777	227.021	152.588	292.941	187.303	253.297
ENSRNOT00000066915.3	740.223	664.979	948.412	1136.06	1067.7	856.703
ENSRNOT00000003193.6	88.8268	148.018	0.00170902	484.115	210.522	0.00093881
ENSRNOT00000075870.1	69.6411	68.3846	54.9737	62.3118	75.4867	82.1197
ENSRNOT00000077828.1	0	0	0	0	0	0
ENSRNOT00000087156.1	76.5694	75.6619	168.928	101.124	89.1543	67.8019
ENSRNOT00000084171.1	170.047	220.293	410.235	195.609	203.013	302.641
ENSRNOT00000066363.3	10.6536	0	0	28.2446	0	6.52327
ENSRNOT00000082017.1	12.299	33.7074	67.7652	27.1468	44.9866	58.8361
ENSRNOT00000029070.6	0	0	0	0	1	0
ENSRNOT00000093180.1	0	2.8803	18.6933	16.9646	38.9257	8.80702
ENSRNOT00000003765.6	90	103.12	61.3067	97.0354	119.074	89.193
ENSRNOT00000076531.1	0	0	0	0	0	0
ENSRNOT00000078464.1	42.9629	76.5665	86.3196	69.4131	102.882	71.8416
ENSRNOT00000073556.3	0	0	0	0	0	0
ENSRNOT00000086186.1	450	461	466.538	698	504	557.635
ENSRNOT00000018628.5	0	0	1.46176	0	0	2.36527
ENSRNOT00000064023.3	0	0	0	0	0	0
ENSRNOT00000065304.4	3606.86	3450.86	3649.65	4381.81	7081.6	4233.77
ENSRNOT00000092302.1	6.13806	13.1379	12.3458	11.1862	22.3983	12.2312
ENSRNOT00000093385.1	1502.42	1567.46	1736.92	1778.12	2510.25	1922.24
ENSRNOT00000093327.1	321	238	392	369	515	333
ENSRNOT00000038596.6	1875.58	1730.54	1832.08	1871.88	2749.75	2188.76
ENSRNOT00000075570.2	64.7199	66.8645	88.0339	124.43	126.152	168.143
ENSRNOT00000081605.1	0	0	0	0	0	0
ENSRNOT00000080202.2	0	4	3	0	0	1
ENSRNOT00000034283.6	0	0	0	0	0	0
ENSRNOT00000009635.6	324	403	345	492	699	534
ENSRNOT00000092751.1	12	6	9	26	16	22
ENSRNOT00000076262.1	0	8	0	0	22	0
ENSRNOT00000092470.1	552.281	747.086	545.909	777.674	1005.21	574.504
ENSRNOT00000092501.1	0	0	0	0	0	0
ENSRNOT00000092721.1	105.194	109.507	132.716	97.3714	164.634	96.6472
ENSRNOT00000092543.1	21.1044	8.38624	18.8508	48.2801	23.8945	28.781
ENSRNOT00000026281.6	0	0	29.3904	29.2991	0	10.3784
ENSRNOT00000011224.8	214.934	276.06	764.737	571.828	573.361	256.45
ENSRNOT00000042798.6	1357.07	1552.94	3443.26	2667.17	3299.64	1821.55
ENSRNOT00000076387.2	376.061	344.581	278.237	462.196	365.622	388.245
ENSRNOT00000076779.2	620.469	373.892	342.971	475.686	436.85	483.049
ENSRNOT00000042822.4	1698.47	1568.53	1520.79	1869.12	1778.53	1798.71
ENSRNOT00000076645.2	279	258.02	286	233.848	374	264
ENSRNOT00000014621.6	0	11.9803	0	4.15167	0	0
ENSRNOT00000010266.5	1	8	0	6	3	8
ENSRNOT00000016316.4	0	0	1	0	4	5
ENSRNOT00000092469.1	0	0	0	0	0	0
ENSRNOT00000000574.6	318.715	326.254	333.451	357.934	533.235	328.085
ENSRNOT00000055176.3	2929.03	2776.74	2672.78	2772.88	4481.96	3148.64
ENSRNOT00000093334.1	19.6233	12.5995	8.24805	18.8275	14.5008	18.459
ENSRNOT00000093605.1	9.44317	10.455	6.13332	10.7256	4.09134	22.3537
ENSRNOT00000093592.1	0	2.39002	0	0	0	3.57206
ENSRNOT00000093182.1	13.0751	33.4566	34.4677	40.6586	20.8119	39.6416
ENSRNOT00000093143.1	167.466	157.178	211.354	209.703	285.235	181.084
ENSRNOT00000093424.1	644.437	573.9	671.229	561.815	859.972	628.834
ENSRNOT00000015131.4	4758	4538	5729	5385	7670	4450
ENSRNOT00000000576.5	317.096	311.622	344.18	391.313	450.415	426.764
ENSRNOT00000092326.1	13.904	6.37769	8.82012	3.68741	16.5847	5.2356
ENSRNOT00000035838.4	704.975	681.323	774.943	714.802	1181.14	767.574
ENSRNOT00000089869.1	118.425	98.9477	144.801	207.253	264.131	102.781
ENSRNOT00000078658.1	32.4898	7.23879	20.4916	8.8963	31.7033	36.5893
ENSRNOT00000087568.1	77.9422	104.579	85.3107	69.4232	76.8946	59.941
ENSRNOT00000089788.1	51.8995	109.454	67.6892	62.7483	68.6232	91.3803
ENSRNOT00000078538.1	255.268	219.458	172.765	283.878	387.511	254.734
ENSRNOT00000001016.6	3	10	3	0	2	8
ENSRNOT00000093637.1	941.972	1102.17	1059.26	731.084	1393.88	986.944
ENSRNOT00000019862.6	631.54	362.826	645.441	1179.16	1650.73	524.008
ENSRNOT00000086344.1	32.8	16.2775	42.2357	65.1716	51.3334	76.6349
ENSRNOT00000020539.7	162.882	81.8874	36.6445	189.759	256.665	189.411
ENSRNOT00000076121.2	15.0021	44.4788	9.17E-08	65.1037	25.7169	0
ENSRNOT00000076197.2	63.2088	50.5108	39.3675	74.7732	81.3768	89.787
ENSRNOT00000075874.1	5.37333	12.4285	0	22.3758	7.73841	43.3438
ENSRNOT00000076623.1	12.9138	6.40386	12.3008	0	5.83464	16.5529
ENSRNOT00000076330.1	4.18184	12.0625	5.49862	8.60559	5.64828	5.07425
ENSRNOT00000078670.1	460.438	426.228	552.189	416.382	590.02	441.831
ENSRNOT00000076740.2	469.926	158.815	133.137	398.11	134.929	188.821
ENSRNOT00000076874.2	845.739	723.528	850.918	737.902	2019.43	775.991
ENSRNOT00000076811.1	732.078	760.687	1035.46	898.314	1256.32	877.002
ENSRNOT00000016468.5	561.173	823.337	845.773	985.324	1088.91	1114.86
ENSRNOT00000092318.1	285.947	252.083	213.673	266.077	355.162	245.658
ENSRNOT00000092529.1	394.448	342.272	347.373	454.46	660.709	385.525
ENSRNOT00000024085.5	79.6047	64.6448	69.9543	99.4628	121.129	96.817
ENSRNOT00000015195.6	1024	951	946	1093	1795	1034
ENSRNOT00000003586.5	2916.81	2652.92	2956.37	3202.06	5042.5	2842.46
ENSRNOT00000076990.1	16.4123	19.2755	15.2323	32.4853	12.0034	42.0763
ENSRNOT00000076334.1	27.7753	42.8084	49.3947	21.4578	82.4936	26.4588
ENSRNOT00000015085.6	6097.32	5531.85	5519.51	6978.84	11357.4	6247.24
ENSRNOT00000092523.1	58.672	51.1521	21.4197	53.1592	64.5709	64.7341
ENSRNOT00000074276.2	0	0	0	0	0	0
ENSRNOT00000016511.6	0	0	0	0	0	0
ENSRNOT00000000577.6	9	12	14	21	13	14
ENSRNOT00000012927.6	4214	5469	3837	3312	5275	6013
ENSRNOT00000019531.4	2713.44	2421.02	2571.83	3236.4	4769.49	2855.88
ENSRNOT00000076422.1	327.372	172.882	611.103	361.523	594.846	444.44
ENSRNOT00000076684.1	48.7636	79.4554	52.0783	95.2161	84.1212	92.2205
ENSRNOT00000093186.1	0	0	0	47.2831	0	33.8137
ENSRNOT00000093409.1	0	0	0	0	0	0
ENSRNOT00000088165.1	30.2213	25	3.49858	98.9372	12.1948	57.0771
ENSRNOT00000067331.3	5.77869	0	1.50142	23.7797	1.80521	15.1093
ENSRNOT00000092455.1	71.7483	104.69	99.5611	170.312	193.358	168.831
ENSRNOT00000092415.1	0	0	0	2.05749	0	1.01669
ENSRNOT00000016993.5	520.929	476.884	714.805	446.469	693.044	638.502
ENSRNOT00000076951.2	359.116	285.509	345.847	273.059	569.611	374.809
ENSRNOT00000018934.6	0	0	0	0	0	0
ENSRNOT00000072384.2	348.295	257.196	255.265	319.784	585.765	282.411
ENSRNOT00000085961.1	111.943	55.5269	131.593	128.057	168.785	194.165
ENSRNOT00000093691.1	0	0	0	0	0	0
ENSRNOT00000093302.1	0	0	0	0	0	0
ENSRNOT00000093515.1	1.13066	0	8.23914	4.69762	4.58858	3.77087
ENSRNOT00000008656.5	0	0	1.06916	0	0	0
ENSRNOT00000041838.5	0	0	0	0	0	0
ENSRNOT00000042283.5	192.869	245.74	387.084	394.366	452.02	283.534
ENSRNOT00000075985.1	237.78	231.426	361.039	329.653	404.43	361.89
ENSRNOT00000074071.2	4486.83	4125.99	4305.38	5019.87	8699.6	4898.98
ENSRNOT00000092571.1	1145.89	1074.57	1205.64	1295.94	2176.99	1119.92
ENSRNOT00000092321.1	54.2772	52.4394	61.9858	30.1888	82.4129	68.0949
ENSRNOT00000073346.3	284.957	399.328	426.067	306.643	436.901	445.384
ENSRNOT00000084915.1	0	1.06486	3.51308	2.15726	0	0
ENSRNOT00000023113.7	54.0427	6.60764	19.4204	152.2	34.0995	146.616
ENSRNOT00000092240.1	192	172	144	155	165	127
ENSRNOT00000076655.2	96.3071	113.657	122.437	86.684	180.19	118.446
ENSRNOT00000076901.2	34.8458	19.5754	44.0692	72.736	0.000139686	38.8813
ENSRNOT00000049573.4	0	0	0	0	48.1136	0
ENSRNOT00000001017.4	26	23	18	47	49	37
ENSRNOT00000026646.5	325.37	251.857	271.2	417.881	524.917	315.475
ENSRNOT00000077005.1	79.1054	113.853	77.3015	108.637	104.811	82.7097
ENSRNOT00000092534.1	311.794	264.496	287.923	310.972	434.396	198.818
ENSRNOT00000092493.1	4.29928	4.19999	6.60688	14.552	6.68555	3.19343
ENSRNOT00000085476.1	0	10.9999	12.0148	5.09585	4.34658	5.85157
ENSRNOT00000065743.3	20.4314	19.594	15.9537	60.8619	24.8437	14.9517
ENSRNOT00000077201.1	230.03	207.06	255.417	304.522	399.394	291.926
ENSRNOT00000084596.1	0	0	0	0	0	0
ENSRNOT00000079110.1	17.1366	40.4816	33.9956	42.1539	129.045	45.283
ENSRNOT00000085912.1	50.4385	130.855	130.417	125.734	164.224	145.105
ENSRNOT00000001019.6	331.271	315.115	418.035	432.59	519.146	362.612
ENSRNOT00000083861.2	367.78	322.314	369.603	509.39	655.285	306.555
ENSRNOT00000061455.5	900.22	811.686	907.397	947.61	1267.71	909.445
ENSRNOT00000066913.2	956	875	893	1086	1527	1074
ENSRNOT00000077543.1	364.72	337.019	334.342	370.272	484.493	262.445
ENSRNOT00000091063.1	25.8064	30.4353	57.4989	106.339	37.0731	46.2791
ENSRNOT00000084673.1	0	0	0	0	0	0
ENSRNOT00000008988.4	1019.68	819.731	955.511	1278.42	1668.37	1336.99
ENSRNOT00000060843.4	0	0	12.6757	12.6716	12.638	46
ENSRNOT00000092610.1	32	12	14.3243	16.3284	11.362	0
ENSRNOT00000092440.1	0	0	0	0	0	0
ENSRNOT00000091520.1	3969.78	3975.48	5034.82	3918.67	5858	5039.99
ENSRNOT00000083191.1	740	622	710	908	1357	598
ENSRNOT00000003540.5	1898	1738	1688.01	2067.41	3205.13	2146.71
ENSRNOT00000072753.2	0	0	12.9923	10.5896	12.8671	43.2851
ENSRNOT00000014182.5	386.943	435.538	436.771	454	515.935	384
ENSRNOT00000093411.1	18.0571	4.46238	4.22852	0	6.06481	0
ENSRNOT00000073731.2	0	0	0	0	0	0
ENSRNOT00000076466.1	0	0	0	0	0	0
ENSRNOT00000076223.1	33	28	23	20	44	22
ENSRNOT00000090925.2	146	205	229	235	239	405
ENSRNOT00000083446.1	9876	10558	9908	13360	15531	13813
ENSRNOT00000076894.1	342.482	299.917	411.863	400.368	535.983	399.09
ENSRNOT00000076240.1	5.07153	0	7.39796	0	7.40684	4.59772
ENSRNOT00000076923.1	142.716	73.6275	94.035	83.1355	148.529	115.702
ENSRNOT00000076208.1	7.73039	18.4557	0	0	0	0
ENSRNOT00000055235.5	0	0	12.7038	26.4967	30.0819	14.6101
ENSRNOT00000012879.3	1323	1264	1178	1671	2134.95	1368
ENSRNOT00000092680.1	899	779	820.857	968	1530	829
ENSRNOT00000026370.6	0	0	0	0	1.36E-07	0
ENSRNOT00000082531.1	66.6059	31.1714	18.0184	39.1018	45.4713	36.9391
ENSRNOT00000017722.6	1226.39	1238.83	1093.98	1536.9	2426.53	1463.06
ENSRNOT00000091873.1	27333.6	24736	24827.7	30703.5	51576.6	26745.7
ENSRNOT00000038275.5	263.796	914.295	29.5523	709.916	698.186	147.483
ENSRNOT00000079015.1	22.2163	12.005	4.8773	35.2533	9.83023	16.589
ENSRNOT00000092365.1	0	0	2.25517	4.86339	4.23022	1.5963
ENSRNOT00000092450.1	4562.83	4320.91	6003.53	5251.01	9610.14	4312.76
ENSRNOT00000050149.3	5.91168	15.4838	20.073	22.0702	27.6334	6.67739
ENSRNOT00000086836.1	0	0	0	0	0	0
ENSRNOT00000075850.2	1327.2	1001.42	1151.91	1134.22	1795.02	1112.37
ENSRNOT00000064836.1	461.798	623.584	391.086	709.777	746.982	740.63
ENSRNOT00000042495.5	1331.61	1447.05	1481.67	1518.03	1806.58	1653.08
ENSRNOT00000057920.3	1181	986	955	1003	1647	992
ENSRNOT00000027641.6	800.372	829.736	1540.2	1419.32	1438.95	1030.49
ENSRNOT00000076499.1	31.3705	132.364	168.096	73.6076	105.27	65.8886
ENSRNOT00000076592.1	150.257	143.9	179.705	283.075	240.776	89.6254
ENSRNOT00000092343.1	49.0768	98.5973	152.33	112.629	168.095	39.7393
ENSRNOT00000006880.6	99	110	151	119	264	124
ENSRNOT00000076274.2	0.00497413	102.947	61.4245	59.4284	46.8984	11.3465
ENSRNOT00000076165.2	76.0065	50.5706	94.2412	161.572	115.102	118.717
ENSRNOT00000076326.1	91.9842	0	42.7147	0	0	0
ENSRNOT00000057724.4	0.00424786	0.482659	133.62	0	0	51.9367
ENSRNOT00000075653.2	9205.78	9543.9	11002.7	12571.8	23059.1	10582.8
ENSRNOT00000076639.1	138	93	136	165	309	147
ENSRNOT00000092712.1	11017.3	10671.3	14808.1	12474	20061.2	12571.7
ENSRNOT00000003696.6	4966.29	3855.62	6252.87	6509.99	9944.94	3377.22
ENSRNOT00000092711.1	50.4485	69.0349	70.9843	72.0435	79.857	82.0948
ENSRNOT00000054679.4	498.44	501.608	413.364	589.297	701.504	670.013
ENSRNOT00000091038.1	205.974	140.998	179.13	199.639	367.227	160.754
ENSRNOT00000079869.1	135.3	145.926	133.136	132.659	82.2334	153.242
ENSRNOT00000086726.1	19.876	29.1453	24.1664	35.9594	8.33226	31.1523
ENSRNOT00000018693.7	356.682	303.274	304.394	357.207	600.308	298.838
ENSRNOT00000079579.1	88.6337	127.772	152.909	148.969	195.736	119.774
ENSRNOT00000078416.1	87.0942	81.2762	113.9	109.269	105.661	93.2268
ENSRNOT00000075882.1	230.729	301.585	329.432	357.917	446.991	254.525
ENSRNOT00000076247.1	0	1.07912	1	0	0	0
ENSRNOT00000021956.6	371.913	253.27	319.071	386.695	511.888	400.752
ENSRNOT00000089114.1	0	0	0	0	0	1
ENSRNOT00000034912.4	0	2	2	3	7	4
ENSRNOT00000001049.7	2362.13	2300.78	2171.59	2628.25	3973.39	2634.69
ENSRNOT00000081403.1	35.6968	39.9866	46.4105	40.7533	78.6092	16.3115
ENSRNOT00000078355.1	29.1709	18.2306	29	25	33	25
ENSRNOT00000057740.5	8.25377	16.0134	26.2734	33.3387	20.7164	10.3108
ENSRNOT00000093381.1	69.523	122.009	69.0884	174.793	128.215	89.5271
ENSRNOT00000093395.1	2.07303	1	4.19958	4.06022	9.10024	5
ENSRNOT00000093737.1	57.4935	27.5336	38.1859	57.6414	62.8147	58.6335
ENSRNOT00000074667.2	289.907	237.093	279.456	209.343	382.822	305.013
ENSRNOT00000021168.5	635	744	1100	992	1073	807
ENSRNOT00000092546.1	944.274	662.227	626.853	664.549	859.654	709.656
ENSRNOT00000092301.1	0	12.6088	0	0	0	12.3793
ENSRNOT00000092670.1	47.5595	21.1876	24.9422	40.7318	22.0708	42.2282
ENSRNOT00000067942.3	472.055	416.691	331.877	362.695	343.93	323.291
ENSRNOT00000092408.1	14.1117	34.286	12.328	31.0234	16.3458	24.4454
ENSRNOT00000092624.1	0	0	0	0	0	0
ENSRNOT00000026392.8	6.63255	14.8375	14.2598	11.2654	25.0994	25.6592
ENSRNOT00000092644.1	14.5979	11.7645	6.62059	2.07138	47.3968	16.1131
ENSRNOT00000073240.3	28.3884	19.0189	8.81495	55.4891	48.4846	62.7855
ENSRNOT00000092237.1	1.33803	3.39139	0	0	0	3.37286
ENSRNOT00000026546.8	20.8422	13.5523	31.2713	15.0851	7.34405	18.8938
ENSRNOT00000075472.2	0	0	0	0	0	0
ENSRNOT00000002310.6	87.0945	93.1114	70	73.1251	103	79
ENSRNOT00000046019.5	4	0	0	0	3	2
ENSRNOT00000083595.1	0	1	5	1	0	0
ENSRNOT00000003671.8	340.021	304.398	481.536	443.996	489.385	188.42
ENSRNOT00000075887.1	8.88687	52.9583	17.1779	28.9529	70.1885	14.5075
ENSRNOT00000076999.2	0	0	0	0	0	2.45857
ENSRNOT00000076272.1	4.77481	10.6393	1.97407	20.382	23.5518	16.8689
ENSRNOT00000087506.1	33.317	0.00389736	0.311955	127.669	245.874	170.745
ENSRNOT00000041074.5	0	0	0	8.01738	0	9
ENSRNOT00000093675.1	0	2.28E-08	0	0	0	0
ENSRNOT00000093162.1	0	15.9881	17.1138	44.3207	31.9674	5.89639
ENSRNOT00000047444.3	17.5567	14.404	43.8399	76.9998	65.3954	55.8717
ENSRNOT00000082177.1	179.443	200.608	305.046	223.68	335.637	113.232
ENSRNOT00000092660.1	1740.51	1842.68	2496.03	2509.35	4102.16	1916.74
ENSRNOT00000041111.2	32.7347	0	61.6341	123.579	147.749	0
ENSRNOT00000092533.1	21.3777	24.0616	21.495	7.79571	33.8245	23.1435
ENSRNOT00000036871.5	1332.62	1219.94	986.505	1390.2	1941.18	1298.86
ENSRNOT00000076005.1	0	0	0	0	0	0
ENSRNOT00000020064.6	815	723	652	842	1247	931
ENSRNOT00000023247.6	353	338	370	381	499	342
ENSRNOT00000076977.1	0	0	0	0	0	0
ENSRNOT00000075980.2	99.666	96.0243	142.918	183.476	221.81	105.301
ENSRNOT00000076425.1	22.334	11.9757	22.0821	8.52411	55.1903	13.6991
ENSRNOT00000078421.2	569.449	566.976	546.328	790.6	1019.13	599.125
ENSRNOT00000093414.1	153.06	130.669	179.079	108.885	217.35	117.362
ENSRNOT00000093463.1	65.7307	91.4396	96.2776	101.539	103.703	91.565
ENSRNOT00000083125.2	4.95807	3.28167	7.80092	5.96841	12.1644	3.80792
ENSRNOT00000084447.1	51.0369	29.0788	50.848	43.5749	28.9996	80.4707
ENSRNOT00000065965.4	3238.01	3162.4	4110.6	4117.92	7425.9	3177.8
ENSRNOT00000092542.1	106.997	109.296	256.24	172.516	370.4	122.965
ENSRNOT00000092395.1	679.253	583.314	471.401	697.958	1263.06	417.821
ENSRNOT00000092719.1	0	0	20.8809	0	0	0
ENSRNOT00000092466.1	0	0	0	0	2.97208	0
ENSRNOT00000092586.1	1.96047	0	0	0	0	0
ENSRNOT00000035977.5	15.0395	18	4	19	30	14
ENSRNOT00000024611.5	5	16	9	3	8	52
ENSRNOT00000079167.1	10.4753	27.8481	4.44169	32.8034	0	16.3204
ENSRNOT00000007044.5	114.61	234.294	209.595	684.32	236	330.822
ENSRNOT00000092389.1	0	0	0	0	0	0
ENSRNOT00000092287.1	0	0	0	0	0	0
ENSRNOT00000059292.2	0	0	0	0	0	0
ENSRNOT00000075314.2	1	0	0	1	2	0
ENSRNOT00000007104.6	2962.74	2382.9	2476.2	3028.88	5820.06	2723
ENSRNOT00000077171.1	37.171	11.9613	8.7655	0	92.9401	37.8574
ENSRNOT00000012312.6	459.479	372.858	292.5	358.483	625.194	543.986
ENSRNOT00000093246.1	0	5	1	9	4	4
ENSRNOT00000093692.1	371.273	412.357	326.569	444.084	530.186	450.262
ENSRNOT00000093494.1	19.6842	9.96093	4.61377	13.8799	9.42201	23.7539
ENSRNOT00000085996.2	0	0	0	0	0	0
ENSRNOT00000000611.4	0	0	2	0	3	1
ENSRNOT00000027685.5	1275.56	952.651	874.171	905.994	1391.93	1168.86
ENSRNOT00000092882.1	275.74	246.656	187.74	246.455	429.243	251.288
ENSRNOT00000093012.1	2.49129	2.62579	7.4226	6.60462	5.1498	10.2341
ENSRNOT00000092987.1	0	0	0	0	0	0
ENSRNOT00000088370.1	1593.21	1611.07	1296.67	1588.95	2109.68	1616.62
ENSRNOT00000076650.2	30.1939	16.6803	35.5224	35.7963	19.7385	47.8233
ENSRNOT00000050392.3	0	9.09327	0	0	0	0
ENSRNOT00000092456.1	1278.39	1477.83	1665.83	2266.27	2214.21	1590.21
ENSRNOT00000092726.1	73.1366	55.552	43.7344	74.3201	65.8788	54.4812
ENSRNOT00000092643.1	13.8543	0	0	7.62205	0	2.62689
ENSRNOT00000092317.1	44.033	43.0614	51.0869	38.059	86.0829	72.0802
ENSRNOT00000092310.1	47.8567	30	39	58.4489	74	52.8803
ENSRNOT00000064521.2	0	0	0	0	0	0
ENSRNOT00000021538.7	592	520	547	662	1064	684
ENSRNOT00000036999.6	387	318	327	409	669	417
ENSRNOT00000093707.1	0	5.84051	5.14247	14.9087	0	13
ENSRNOT00000093364.1	7.0927	3.32224	0	0	0	0
ENSRNOT00000003890.4	5.9073	5.83725	5.85753	28.0913	15	0
ENSRNOT00000075832.2	67.563	51.6799	19.5077	30.4258	40.9349	73.1512
ENSRNOT00000079781.1	0	0	0	0	0	0
ENSRNOT00000043238.6	0	0	0	0	0	0
ENSRNOT00000073412.2	0	0	9.01168	0	0	0
ENSRNOT00000057878.5	10.2899	12.5409	8.88033	29.6356	21.1874	0
ENSRNOT00000079212.1	0	0	0	0	0	0
ENSRNOT00000079887.1	0.690991	3.21037	2.6003	5.93859	10.2692	7.84885
ENSRNOT00000092641.1	1345	1283.38	1422	1399	2030.26	1246
ENSRNOT00000092514.1	0	2.61737	0	0	2.73761	0
ENSRNOT00000000612.7	0	0	0	0	0	0
ENSRNOT00000021507.3	1	27.1893	14.8808	0	5	121.121
ENSRNOT00000072735.2	75.3558	80.3879	128.667	140.254	205.543	73.3003
ENSRNOT00000055723.4	232.389	235.859	287.499	387.572	545.471	331.671
ENSRNOT00000086125.1	29.2895	28.7789	13.8409	35.2071	102.116	11.0344
ENSRNOT00000064965.4	23.9944	20.5461	38.6331	26.0089	23.6595	28.0554
ENSRNOT00000076099.1	884.006	732.265	869.486	864.991	1247.34	696.824
ENSRNOT00000075967.1	1448	1347	1381	1532	2183	1439
ENSRNOT00000086627.1	0	70.6186	0	2.68E-07	0.000278862	0.205511
ENSRNOT00000087521.1	133.968	0	159.445	143.409	138.129	181.856
ENSRNOT00000081631.1	12.032	1.37362	22.5545	20.5895	12.8703	28.2865
ENSRNOT00000085414.1	1.91E-07	0	5.07E-08	0.0017015	0	2.52E-05
ENSRNOT00000083623.1	0	47.0078	0	0	0	36.6522
ENSRNOT00000032618.5	713.537	601.801	555.166	712.844	1025.3	798.754
ENSRNOT00000092588.1	122.415	99.3126	128.064	105.794	138.198	166.775
ENSRNOT00000092574.1	0	4.21575	23.563	11.8379	10.9412	15.5825
ENSRNOT00000092364.1	2.03173	8.61087	1.45297	11.1499	14.2404	4.74712
ENSRNOT00000092391.1	7.2112	4.98826	24.7475	18.4746	16.9394	7.02604
ENSRNOT00000092284.1	18.7326	10.4315	30.2447	17.3033	20.2193	16.3469
ENSRNOT00000092703.1	9	22	16	23	16	21
ENSRNOT00000019379.7	146	119	167	152	165	193
ENSRNOT00000076823.2	326.021	282.25	619.22	339.991	630.875	335.148
ENSRNOT00000038612.5	13633	13029	13352.8	15402	23888	15115.4
ENSRNOT00000076602.1	236.236	230.917	210.718	213.957	380.91	313.085
ENSRNOT00000037570.5	2	4	9	8	13	6
ENSRNOT00000038376.5	269	230	325	298	369	261
ENSRNOT00000076716.1	0	0	0	0	0	0
ENSRNOT00000019109.2	3	1	29	0	0	1
ENSRNOT00000081711.1	0	0	0	0	0	0
ENSRNOT00000092383.1	381.232	361.906	207.24	201.288	434.872	361.175
ENSRNOT00000092568.1	72.7676	53.0942	44.2887	55.526	66.1283	76.8247
ENSRNOT00000059264.4	3.05E-08	0	21.4709	113.186	0	0.000140219
ENSRNOT00000003892.6	0	23	6	42	2	6
ENSRNOT00000092756.1	1182.18	970.586	1146.34	1461.76	2215.13	1123.34
ENSRNOT00000092992.1	435.863	507.156	397.945	459.226	765.314	636.834
ENSRNOT00000015232.7	1722.95	1596.26	2427.23	1905.45	2875.96	1707.27
ENSRNOT00000088836.2	313.99	241.02	316.934	361.876	692.617	392.889
ENSRNOT00000091505.1	1149.01	1407.98	1500.07	1422.12	2122.38	1300.11
ENSRNOT00000092384.1	211.42	180.499	246.743	224.703	352.171	244.334
ENSRNOT00000092564.1	1.28754	3.23858	6.73151	4.53963	2.13928	3.61419
ENSRNOT00000092554.1	110.375	105.661	85.0405	139.282	161.523	144.821
ENSRNOT00000089883.1	52.9169	45.6012	42.4845	56.4749	53.1671	5.23106
ENSRNOT00000076049.1	31	22	13	41	65	25
ENSRNOT00000016215.6	0	0	0	0	0	0
ENSRNOT00000029298.4	0	0	0	0	0	0
ENSRNOT00000004048.6	0	1.99999	3.99996	5	0	2
ENSRNOT00000076097.1	0	7.67E-06	4.04E-05	0	0	3
ENSRNOT00000007662.7	601.671	597.009	515.831	623.456	1013.7	451.287
ENSRNOT00000086507.1	99.4323	59.9909	42.1691	60.5442	67.7136	66.7127
ENSRNOT00000093577.1	0.166536	48	12.9031	19.0421	113.22	282.238
ENSRNOT00000093624.1	0.150945	0	0	0	1.52916	0
ENSRNOT00000074041.2	11.1769	0	0	11.0964	0	14.8505
ENSRNOT00000009123.5	10	11	37	14	20	22
ENSRNOT00000093261.1	11.2185	17.4633	7.942	18.5439	20.453	16.205
ENSRNOT00000093639.1	8.78148	21.5367	30.058	24.4561	32.547	34.795
ENSRNOT00000092487.1	255.716	145.664	210.355	222.245	256.417	354.457
ENSRNOT00000092432.1	871.231	950.764	670.291	1052.2	1158.88	808.359
ENSRNOT00000092576.1	10.2215	0	8.88463	0	4.99454	0
ENSRNOT00000092687.1	5	11	10	11	11	13
ENSRNOT00000092249.1	60.8311	60.5725	33.4688	47.556	66.7069	52.1846
ENSRNOT00000001336.6	0	0	0	0	0	0
ENSRNOT00000034401.5	29716.6	69098	35024.6	162859	38636.7	71810
ENSRNOT00000093266.1	324.398	798.02	465.359	1921.84	431.301	603.039
ENSRNOT00000093167.1	48.0302	131	68.0357	367	72	123
ENSRNOT00000093561.1	5.8329	42.8804	25.9019	38.4045	0	443.029
ENSRNOT00000072490.3	15.4861	0	0	9.94E-08	0	0.259992
ENSRNOT00000092639.1	12.7124	28.5828	19.0958	22.2011	45.4709	29.743
ENSRNOT00000081761.2	2084.29	1978.42	1652.9	2333.8	3489.53	2163.26
ENSRNOT00000020648.4	40.4922	66	67.0996	85.1258	30.5162	354.068
ENSRNOT00000078029.1	7.50623	0	11.9	3.87408	0	0
ENSRNOT00000093743.1	78.2039	15.5918	171.314	92.837	179.635	291.006
ENSRNOT00000043852.5	6.95316	96.2467	14.3889	83.6454	0.595291	96.4283
ENSRNOT00000070827.2	57.0545	119.662	39.0264	142.028	276.24	35.5678
ENSRNOT00000090868.1	14.9455	25.3377	5.9736	55.9716	75.7599	16.4322
ENSRNOT00000093701.1	1623.01	1546.51	2330.16	1925.89	2538.07	1577.42
ENSRNOT00000093170.1	0	0	0	0	0	2
ENSRNOT00000093439.1	3	10	9	5	10	4
ENSRNOT00000093254.1	701.393	678.857	590.857	664.458	815.974	807.639
ENSRNOT00000007587.6	34.6067	20.143	10.1428	22.542	41.0259	12.3615
ENSRNOT00000000617.8	1660.76	1182.96	999.995	1324.7	2057.18	1340.26
ENSRNOT00000000618.6	1190.24	1089.04	1034	1138.3	1456.82	1168.74
ENSRNOT00000003750.8	475.311	488.07	544.637	601.173	590.674	515.837
ENSRNOT00000092714.1	0	0	0	0	0	0
ENSRNOT00000092652.1	3.68911	8.93049	7.36298	11.8267	9.32576	8.16321
ENSRNOT00000021135.6	33.5038	18.4756	15.7579	55.6872	42.9722	38.4515
ENSRNOT00000076259.1	2262	2395.36	3494	3404.48	4972	2354
ENSRNOT00000083594.1	0	14.6443	0	20.5245	0	0
ENSRNOT00000013049.6	14.0798	0	36.23	64.0289	39.4393	56.3629
ENSRNOT00000092954.1	0	0	1.20759	22.693	6.17007	0
ENSRNOT00000093110.1	4.40632	0	0	1.71837	0	1.98405
ENSRNOT00000035263.6	1	2	1	0	2	0
ENSRNOT00000026581.6	2598	2328	2124.98	2648	4197	2535
ENSRNOT00000082045.2	267.83	7.69031	239.696	7.07344	450.92	256.565
ENSRNOT00000012587.7	27	49	27	18	58	7
ENSRNOT00000093037.1	23.3192	29.7128	78.7511	115.631	104.986	54.3599
ENSRNOT00000020147.5	0	0	30.4124	0	0.000553353	0
ENSRNOT00000092803.1	21.6808	36.2808	36.3882	45.0273	63.2385	54.603
ENSRNOT00000092921.1	21	25.0063	27.4483	17.3417	16.7755	51.037
ENSRNOT00000092694.1	0	0	0	0	0	8
ENSRNOT00000085845.1	0	0	0	0	0	0
ENSRNOT00000022487.5	5249.99	4586	4157.99	5259	8609	4625
ENSRNOT00000071726.1	0	0	0	0	0	0
ENSRNOT00000086076.2	0	0	0	0	0	0
ENSRNOT00000008725.7	1118.2	1087.09	1143.4	1200.7	1888.88	1088.98
ENSRNOT00000093477.1	148.082	106.423	169.731	184.122	258.392	162.608
ENSRNOT00000093698.1	46.718	18.4837	21.8738	52.1741	49.7241	41.4127
ENSRNOT00000012234.4	0	5	33	1	0	2
ENSRNOT00000060412.5	23	20.7016	19	15.3815	24.6276	39.8507
ENSRNOT00000076225.2	1.96E-05	0	0	0	0	0
ENSRNOT00000075858.2	0	0	0	12.3505	16.8742	9.70674
ENSRNOT00000076338.1	0	3.88E-07	0	2.26792	0	0
ENSRNOT00000076545.1	0	0.298449	0	0	3.49825	2.44251
ENSRNOT00000074058.2	549	572.546	674.2	806	970	711.731
ENSRNOT00000093070.1	0	0	0	0	0	0
ENSRNOT00000093112.1	0	1.45389	2.80003	0	0	1.2691
ENSRNOT00000076587.2	356.166	324.623	771.082	598.944	1001.48	453.814
ENSRNOT00000003179.5	427.981	387.192	185.185	578.858	775.873	338.899
ENSRNOT00000089754.2	0	0	0	0	0	0
ENSRNOT00000092830.1	353.917	315.694	351.905	310.538	531.075	285.089
ENSRNOT00000016518.5	166.083	153.306	141.095	186.462	339.925	131.911
ENSRNOT00000001475.7	131	140	202	208	287	223
ENSRNOT00000000621.6	59.9562	56.3573	93.6633	81.9267	50.4694	89.5371
ENSRNOT00000077357.1	1984.89	1594.44	1590.59	2067.57	2954.31	1911.37
ENSRNOT00000000541.6	589.464	666.689	626.297	597.153	962.33	734.883
ENSRNOT00000089622.1	10.139	6.2834	11.2782	2.87556	12.9654	12.7491
ENSRNOT00000083873.1	3.51107	11.5855	4.83856	9.4051	15.3966	0
ENSRNOT00000076015.2	0	0	0	0	0	0
ENSRNOT00000089165.1	0	0	0	1	0	0
ENSRNOT00000092606.1	1534	1365	1147	1483.65	2169	1618
ENSRNOT00000003933.5	0	1.35E-08	0	0.351724	0	0
ENSRNOT00000010924.6	17	19	16	18	21	28
ENSRNOT00000011320.6	301	262	224	334	477	319
ENSRNOT00000004217.8	795.902	765	838	984	1555.8	909
ENSRNOT00000049435.5	0	0	0	0	0	0
ENSRNOT00000057900.4	619.347	531.325	590.375	646.754	915.477	617.163
ENSRNOT00000076176.2	42.2203	57.6699	54.3154	94.8193	78.3158	65.4444
ENSRNOT00000076293.1	6.43282	5.00555	10.3096	12.4268	9.20691	22.3931
ENSRNOT00000076784.1	0	0	0	0	0	2.20E-07
ENSRNOT00000082286.1	90.4747	98.2662	135.323	151.99	143.689	143.179
ENSRNOT00000092603.1	0	0	0	0	0	0.0790263
ENSRNOT00000034083.5	0	0	0	0	0	0.920974
ENSRNOT00000085170.1	0	0	0	5	0	0
ENSRNOT00000037251.5	28.7229	25.6565	37.4601	28.6037	51.5409	45.7193
ENSRNOT00000022779.6	7794.11	6885.24	7955.53	9355.23	14758.3	8073.46
ENSRNOT00000076692.1	86.8855	78.7568	47.471	56.7699	152.672	96.536
ENSRNOT00000001347.7	5349.29	5009.17	5800.55	6219.8	10148.8	5300.63
ENSRNOT00000092730.1	15.5607	12.0558	33.6168	14.3084	21.6037	27.7921
ENSRNOT00000092724.1	57.1914	62.0008	31.053	46.3913	46.878	54.7207
ENSRNOT00000092700.1	2.75888	0	2.16917	0	5.0664	0
ENSRNOT00000092331.1	7.19861	9.77184	4.6144	4.50318	23.6272	6.85661
ENSRNOT00000076169.2	1740.31	1428.23	1420.23	1603.86	2392.8	1526.34
ENSRNOT00000076760.1	0	36.4989	33.4489	77.1548	63.3895	51.369
ENSRNOT00000076346.1	13.0745	14	5	12	10	7
ENSRNOT00000010948.6	10.1407	0	0	0	38.1175	9.10929
ENSRNOT00000092622.1	0	18.5238	5	3	8	17
ENSRNOT00000071376.1	1	1.47617	0	0	0	0
ENSRNOT00000000483.4	290	295	207	362	372	359
ENSRNOT00000002028.8	313.146	801.142	467.881	1868.24	547.071	706.622
ENSRNOT00000076916.1	0	0	0	0	0	0
ENSRNOT00000072249.3	0	0	0	0	0	0
ENSRNOT00000091315.1	11	24	14	20	32	32
ENSRNOT00000089041.1	1	0	0	0	0	0
ENSRNOT00000021570.2	249	269	164	225	398	268
ENSRNOT00000032339.4	5.27195	0	8	13	7.5	12
ENSRNOT00000093429.1	0	0	0	0	0	0
ENSRNOT00000093704.1	9.4561	1.37632	0	0	0	0
ENSRNOT00000084128.1	5.27195	12.6237	8	13	7.5	12
ENSRNOT00000092566.1	0	0	0	0	0	0
ENSRNOT00000092629.1	0	0	0	0	0	0
ENSRNOT00000092337.1	0	0	0	0	0	0
ENSRNOT00000092369.1	3.36933	1.21864	2.44841	0	2.61049	2.23915
ENSRNOT00000092463.1	0	0	0	0	0	0
ENSRNOT00000042143.4	1049.63	970.781	846.552	985	1303.39	1059.76
ENSRNOT00000016372.5	1375	1348	1075	1336	1985	1352
ENSRNOT00000078317.1	1506.83	1093.65	1446.63	1919.31	1871.74	1451.98
ENSRNOT00000088246.1	0	0	0	0	0	0
ENSRNOT00000084682.1	3036.61	2666.71	2248.4	2696.41	4150.03	1918.62
ENSRNOT00000084309.1	108.295	69.4967	25.7689	6.89309	87.3158	9.86424
ENSRNOT00000088680.1	0	0	3	0	2	1
ENSRNOT00000083412.1	0	0	0	0	0	0
ENSRNOT00000077285.1	17.2566	15.0489	13.8948	5.84898	11.0849	9.03685
ENSRNOT00000092060.1	182.4	160.496	146.983	154.56	169.328	183.402
ENSRNOT00000078316.1	179.044	183.247	132	140.182	169.225	152.093
ENSRNOT00000085124.1	20.6754	61.8797	23.0941	67.9443	41.6323	81.6339
ENSRNOT00000019265.6	5866.87	5759.54	4236.32	5489.38	7918.04	4857.28
ENSRNOT00000026100.5	9689.38	12059.2	12114.7	10790.4	19178.4	11142.7
ENSRNOT00000092327.1	2427.17	1919.04	2708.22	2218.65	3763.16	2359.01
ENSRNOT00000044257.5	462.918	447.693	429.326	515.174	963.897	579.978
ENSRNOT00000092351.1	66.359	59.7925	55.8885	90.6368	110.552	55.0992
ENSRNOT00000092528.1	11.1728	9.30612	10.8971	16.1062	23.9479	16.1837
ENSRNOT00000075946.2	0	0	0	0	0.999655	0
ENSRNOT00000059395.3	0	0	0	0	0.000344635	0
ENSRNOT00000000986.6	0	0	0	0	0	1
ENSRNOT00000065346.3	75.5194	78.5516	55.3973	64.059	122.703	116.758
ENSRNOT00000086472.1	79.4806	35.4484	43.6027	53.941	54.2973	80.2424
ENSRNOT00000000481.4	1380	1321	1502	1704	2554	1659
ENSRNOT00000048922.6	180	171	175	238.02	329.094	265.543
ENSRNOT00000093484.1	0	0	0	6.97955	1.90561	2.45655
ENSRNOT00000093625.1	1620.24	1659.07	2102.86	1921.79	2232.37	1632.86
ENSRNOT00000010349.7	101.901	126.25	100.804	136.709	186.139	182.4
ENSRNOT00000077289.1	2.35087	7.40404	0	0	18.8251	0
ENSRNOT00000021871.7	977.414	1016.83	1215.96	1299.61	1551.7	1103.33
ENSRNOT00000093627.1	7.19551	0	2.9154	0	8.25456	17.1109
ENSRNOT00000093500.1	58.7995	54.5192	46.7354	32.8562	71.7176	54.0726
ENSRNOT00000093750.1	34.5905	22.6309	15.2619	24.5103	34.319	27.43
ENSRNOT00000033064.7	101	44	30	36	29	40
ENSRNOT00000015172.7	75.921	100.389	165.923	153.698	156.586	137.51
ENSRNOT00000085714.1	8.079	8.61075	11.0767	10.3024	14.4135	9.48951
ENSRNOT00000079667.1	0	0	0	0	0	0
ENSRNOT00000093081.1	0	3.8433	0	6.67213	0	0.880197
ENSRNOT00000093010.1	6.82495	4.92357	18	0	13.2349	0
ENSRNOT00000092855.1	0	4.23312	0	8.40607	0	0
ENSRNOT00000018055.8	3.17505	0	0	4.92179	4.76506	15.1198
ENSRNOT00000092388.1	4634.51	3952.25	3149.52	4196.38	4940.05	2831.44
ENSRNOT00000092413.1	230.825	164.247	119.057	143.189	302.524	245.719
ENSRNOT00000092684.1	0	0	0	0	0	0
ENSRNOT00000092431.1	2289.64	2287.27	2292.59	2461.96	4706.2	2254.78
ENSRNOT00000092672.1	183.096	109.464	101.141	168.238	291.799	131.824
ENSRNOT00000092299.1	0	0	0	0	0	0
ENSRNOT00000092535.1	3693.41	3572.03	3569.95	3695.25	5485.34	3495.15
ENSRNOT00000085191.1	609.529	908.739	1041.75	835.979	1049.09	906.098
ENSRNOT00000076473.2	922.042	881.691	920.399	929.484	1258.78	966.966
ENSRNOT00000076354.2	0	4.37519	0	0	0	2.35583
ENSRNOT00000064751.1	66.9581	42.9339	45.6014	127.516	155.221	84.6777
ENSRNOT00000093185.1	181.431	154.694	192.968	286.858	293.215	141.765
ENSRNOT00000093636.1	28.216	49.3061	80.1386	48.2139	111.785	24.2351
ENSRNOT00000048498.3	79.3531	0	30.8936	44.9284	0	0
ENSRNOT00000009375.7	1866	1839	1898	2068	3258	1963
ENSRNOT00000041119.5	52.6819	57.3272	73.3205	72.5155	91.557	82.8823
ENSRNOT00000092852.1	7.555	5.71441	10.1066	0	0	0
ENSRNOT00000083009.1	33.7644	38.9584	57.5729	84.4845	73.443	36.1177
ENSRNOT00000072294.2	248.359	184.04	207.713	249.584	412.094	222.495
ENSRNOT00000079364.1	343.487	395.321	404.029	406.622	600.199	337.35
ENSRNOT00000026580.6	9557.64	10833.2	12179.4	17338.3	18064.7	13120.7
ENSRNOT00000092353.1	17.9881	20.5141	19.4211	16.1807	26.4978	24.1836
ENSRNOT00000092248.1	3.01345	1.00537	1.00479	1.00648	0	1.00932
ENSRNOT00000092552.1	8.72264	3.01024	10.1154	13.9855	12.1467	17.0948
ENSRNOT00000092722.1	2.36219	0	3	4.12803	5	14.0857
ENSRNOT00000092474.1	0	0	0	0	0	0
ENSRNOT00000000623.2	0	0	0	0	0	0
ENSRNOT00000076852.2	0	0	0	0	0	0
ENSRNOT00000029046.5	2	0	0	0	0	0
ENSRNOT00000092333.1	364.683	298.308	366.346	313.216	418.824	339
ENSRNOT00000092655.1	13.317	4.69213	4.65408	9.7844	2.94039	0
ENSRNOT00000000624.2	0	0	0	7.19E-05	21.2358	0
ENSRNOT00000093097.1	92.652	74.9225	96.6533	157.587	165.555	331.63
ENSRNOT00000027414.7	455.369	597.102	382.985	559.253	582.651	1054.23
ENSRNOT00000093122.1	8.00815	10.9949	7.39509	9.23675	14.8707	29.1707
ENSRNOT00000093565.1	9	20	12	18	18	20
ENSRNOT00000093228.1	5	4	1	3	0	2
ENSRNOT00000044595.4	1215	1154	1224	1232	1988	1219
ENSRNOT00000038924.4	0	0	0	0	0	0
ENSRNOT00000076053.1	0	0	0	0	0	0
ENSRNOT00000092489.1	492.403	589.882	478.107	494.079	698.813	613.446
ENSRNOT00000092400.1	199.396	139.925	137.926	184.865	142.605	300.292
ENSRNOT00000092360.1	26.9465	16.2777	7.61021	11.919	13.6873	13.3336
ENSRNOT00000092453.1	0	7.95272	3.22622	5.3645	0	0
ENSRNOT00000092532.1	62.6506	64.4571	63.8617	87.1597	109.098	128.898
ENSRNOT00000092394.1	6	6	5	0	4	7
ENSRNOT00000092404.1	83.382	90.1096	84.507	78.3297	77.2963	143.874
ENSRNOT00000092701.1	44.6879	39	54.513	26.9282	47.4544	39.7023
ENSRNOT00000059194.4	44.1837	17.2051	63.1111	94.1387	54.1439	84.9337
ENSRNOT00000072536.2	3	4	2	3	6.42073	4
ENSRNOT00000083281.2	0	0	0	0	2.57927	0
ENSRNOT00000092334.1	0	0	0	0	0	0
ENSRNOT00000093754.1	0	0	0	0	0	0
ENSRNOT00000093341.1	10.1057	14.7433	9.715	0	0	5.68486
ENSRNOT00000093129.1	0	0	0	6.04059	0	1.88643
ENSRNOT00000075067.2	9.40375	0	24.9458	20.8084	31.6596	31.5863
ENSRNOT00000007824.6	668	561	613	735	969	583
ENSRNOT00000038509.5	1392.07	1357.04	1592.12	1524.28	2354.1	1428.06
ENSRNOT00000087976.1	0	0	0	0	0	0
ENSRNOT00000029980.4	334	267	304	472	537	356
ENSRNOT00000041613.5	1663.3	1472.96	1382.55	1535.19	2144.69	1430.79
ENSRNOT00000087670.1	32.4813	6.3936	22.2873	49.0612	27.1309	12.0133
ENSRNOT00000091182.1	109.921	107.472	95.4708	132.346	189.881	122.049
ENSRNOT00000084638.1	340.753	374.311	307.414	455.925	571.385	583.62
ENSRNOT00000087895.1	76.374	51.6775	40.7282	59.2767	94.7102	92.6891
ENSRNOT00000086978.1	6.84313	13.4939	18.0805	9.87822	13.6074	7.05266
ENSRNOT00000081588.1	0	0	0	0	0	0
ENSRNOT00000079967.1	4.32264	7.69403	4.47161	5.32169	8.59424	7.78975
ENSRNOT00000067860.3	130.911	91	104.752	107.69	128.545	118.881
ENSRNOT00000076762.1	0	0	0	22.9501	0	0
ENSRNOT00000076438.1	30.633	22.5933	44.1089	18.3111	30.5889	39.8965
ENSRNOT00000016318.7	433.456	464.407	476.139	447.049	834.866	493.223
ENSRNOT00000067846.3	27758	21400.5	25258	25238.9	40938.5	20037
ENSRNOT00000031275.6	0	9.50547	0	162.137	40.478	0
ENSRNOT00000016288.5	1751	1683	1899	1920	2647	1842
ENSRNOT00000093538.1	5	10.4515	135.291	76.1867	6.70919	41.3819
ENSRNOT00000093268.1	0	1.54852	0	0	0	1.66481
ENSRNOT00000093183.1	0	0	0	0	0	0
ENSRNOT00000093432.1	0	0	11.4199	3.55735	0	3.95325
ENSRNOT00000068717.2	0	0	11.2888	18.256	10.2908	0
ENSRNOT00000003748.7	0	1.03184	4	1.01474	3.03493	0
ENSRNOT00000046512.4	28	47.9682	55	50.9853	62.9651	66
ENSRNOT00000076043.1	10	22	31	33	21	34
ENSRNOT00000075841.1	0	1.36E-05	0	7.54E-05	33.1461	0
ENSRNOT00000067337.4	2.15076	0	0	6.29967	11.4747	0
ENSRNOT00000046058.4	127	130	184	194	250	128
ENSRNOT00000001058.6	621.26	686.386	698.934	776.021	1257.26	777.214
ENSRNOT00000081904.1	136.842	143.521	176.673	149.028	164.551	136.905
ENSRNOT00000081673.1	4.35808	15.7276	15.4618	0	6.0109	26.8489
ENSRNOT00000087613.1	0	0	2.36842	2.39237	0	11.1782
ENSRNOT00000089978.1	3.17835	2.36776	0	0	5.23132	0
ENSRNOT00000091461.1	25.2038	20.5183	9.23565	29.661	46.4991	13.7593
ENSRNOT00000034298.6	4133.26	3729.12	2633.33	3519.71	4978.38	4115.03
ENSRNOT00000092314.1	654.033	741.083	315.679	642.773	915.667	416.746
ENSRNOT00000079926.2	60.8841	0	108.544	91.2783	44.5006	129.452
ENSRNOT00000092328.1	30.8275	34.7935	18.4455	22.2376	28.4485	22.7697
ENSRNOT00000092645.1	512.003	529.14	565.162	601.365	653.212	662.38
ENSRNOT00000092663.1	1178.8	1196.63	958.47	1283.35	1409.46	1133.87
ENSRNOT00000000627.7	1980.19	1838.86	1897.96	1909.48	2839.62	2441.55
ENSRNOT00000092890.1	0	0	0	0	13.9457	0
ENSRNOT00000092837.1	2	1	4	0	1	1
ENSRNOT00000093046.1	1	1	5	7.23248	0	2
ENSRNOT00000092857.1	2.01929	0	3.83373	0	7.90707	0.0922541
ENSRNOT00000024992.6	108.981	143	159.166	262.768	198.147	289.908
ENSRNOT00000076973.1	0	1	0	2	0	14
ENSRNOT00000064625.3	0	0	0	0	0	0
ENSRNOT00000077028.2	5.84501	0	11	17.4375	4	0
ENSRNOT00000033968.7	0	0	0	0	0	0
ENSRNOT00000084130.1	1.15499	5	0	2.56247	0	1
ENSRNOT00000093593.1	1181.57	817.746	901.861	832.462	1466.75	651.716
ENSRNOT00000093136.1	3.04053	29.9444	24.7885	7.91996	15.4533	10.9538
ENSRNOT00000017828.8	0	0.309571	0	24.5565	0	0
ENSRNOT00000064743.3	15.3917	0	4.35013	17.0616	12.7952	0.329754
ENSRNOT00000090388.2	20.0258	8.0326	2.54131	2.01038	4.00896	0
ENSRNOT00000093030.1	0	0	1.01838	0	0	0
ENSRNOT00000092757.1	0	0	5.44328	0	0	0
ENSRNOT00000042072.6	0	0	0	0	0	2
ENSRNOT00000093528.1	1611.78	1374.52	1635	1727.06	2660	1723.08
ENSRNOT00000082082.2	38.1086	26.2394	0	19.9708	4.03E-07	44.9464
ENSRNOT00000093415.1	2	0	0	3	0	2.02531
ENSRNOT00000004459.7	38.1086	26.2394	0	19.9708	4.03E-07	44.9464
ENSRNOT00000021998.5	3179.64	2964.66	3199.64	3401.36	5517.17	3149.67
ENSRNOT00000093590.1	0	6.57E-08	0	11.5236	0	22.5555
ENSRNOT00000093689.1	36.1539	257.593	10.6068	211.693	2.04574	147.504
ENSRNOT00000093670.1	3.69963	5.05955	3.55327	2.28089	1.35267	2.45971
ENSRNOT00000093464.1	3.03605	1.79115	3.89259	4.06803	1.84525	1.94874
ENSRNOT00000021923.7	704.493	451.906	848.312	516.071	987.587	651.867
ENSRNOT00000093253.1	576	526	519	674	858	586
ENSRNOT00000068527.3	0	0	0	0	0	0
ENSRNOT00000047035.2	4	0	0	2	0	0
ENSRNOT00000035819.6	972.074	964.525	846.166	999.788	1417.58	1151.51
ENSRNOT00000093711.1	37	33	22	48	39	46
ENSRNOT00000093645.1	37.9258	47.4752	28.8338	25.212	57.4246	67.4917
ENSRNOT00000048856.1	0	0	0	0	1	0
ENSRNOT00000092637.1	329.968	232.731	532.59	375.858	725.42	222.028
ENSRNOT00000046381.4	3214.27	3195.98	4067.26	3614.09	5710.59	3192.44
ENSRNOT00000076697.3	8.7148	16.3689	23.5158	3.09199	25.934	26.1841
ENSRNOT00000093469.1	1.55557	97.3205	0.0577179	140.833	2.21322	124.486
ENSRNOT00000093666.1	0	0	0	0	0	1.85424
ENSRNOT00000030971.7	102.681	0.102069	137.427	0.0747804	202.991	0.0676293
ENSRNOT00000076776.2	34.0484	32.2085	0	0	42.8614	55.4075
ENSRNOT00000076880.2	944.276	833	977.503	1039.34	1618	990.259
ENSRNOT00000013392.5	25.724	3.52E-05	16.4975	132.661	0	13.7413
ENSRNOT00000041155.3	880.303	874.483	1000.91	1047.8	1531.74	1042.45
ENSRNOT00000067448.3	0	0	0	0	0	0
ENSRNOT00000076233.1	1.44234	0	2.16	25.524	0	0.000490163
ENSRNOT00000076445.2	0	0	1.828	0	0	7.99693
ENSRNOT00000076133.1	497.876	651.466	584.59	806.584	694.139	1525.54
ENSRNOT00000035730.6	24.6412	46.6433	61.4818	56.4468	63.5389	241.922
ENSRNOT00000089800.2	61.8811	71.9442	101.229	92.6366	138.913	65.8498
ENSRNOT00000080758.2	16.4239	57.733	43.3815	120.281	48.8212	90.7825
ENSRNOT00000092436.1	11.2106	12.9769	11.7834	0.267681	0	28.8638
ENSRNOT00000092537.1	3.48448	7.34594	7.60595	25.8146	9.26536	16.504
ENSRNOT00000075840.2	72.1102	72.0478	211.322	71.1651	90.3284	233
ENSRNOT00000077026.1	0	0	2.92872	0	0	0
ENSRNOT00000075928.2	0	0	0	0	0	0
ENSRNOT00000086140.1	0	17.9772	32.4541	76.9171	96.749	63.1783
ENSRNOT00000065044.4	0	0	0	0	1.78953	0
ENSRNOT00000092698.1	0	0	0	0	3.39864	0
ENSRNOT00000022563.4	19	13	16	33	38	19
ENSRNOT00000087617.1	238.208	97.0275	350.47	170.272	309.836	198.626
ENSRNOT00000087990.1	224.109	465.585	429.159	386.127	685.015	290.863
ENSRNOT00000078077.2	1534.56	1444.89	1362.82	1742.49	2352.12	1660.3
ENSRNOT00000011814.7	144.435	125.11	93.1808	89.5103	276.881	189.695
ENSRNOT00000077050.2	0	4.0404	3	5.99999	0	6.14464
ENSRNOT00000091614.1	0	4.77E-06	8.70E-07	1.77E-06	5	2.36E-06
ENSRNOT00000002683.6	6	1.95959	0	8.89E-06	0	0.855361
ENSRNOT00000075084.2	0	0	0	1	3	0
ENSRNOT00000000477.6	218	233.342	211.349	336.581	195.431	598.902
ENSRNOT00000079862.1	416.921	397.969	271.066	547.765	555.351	527.046
ENSRNOT00000089847.1	1369.08	1111.03	964.934	1071.23	1653.65	1237.95
ENSRNOT00000076101.1	2413	2105	2592	3073	5205	1729
ENSRNOT00000076194.1	653	632	814	938	1590	537
ENSRNOT00000060607.4	305	673.681	316.197	1887.5	412.631	1081.92
ENSRNOT00000019502.7	251	322	274	323	373	876
ENSRNOT00000092880.1	0	0	0	0	0	0
ENSRNOT00000093365.1	49.7935	0	115.238	91	163.919	117.046
ENSRNOT00000093400.1	0	0	1.02333	0	0	0
ENSRNOT00000012075.5	32.2065	118	114.739	0	29.0812	56.9543
ENSRNOT00000017805.7	4117	3560	4737	4436	7428	3908
ENSRNOT00000092737.1	0	0	0	0	0	3
ENSRNOT00000018074.6	1292	1042	751	1208	1154.85	1131.99
ENSRNOT00000026795.7	4	17	8	69	10	25
ENSRNOT00000080449.1	0	0	0	0	0	0
ENSRNOT00000076352.2	584.193	571.785	428.288	661.361	795.122	687.337
ENSRNOT00000000478.7	176.474	111.001	175.712	111.934	297.782	233.261
ENSRNOT00000075925.1	42.3326	15.2142	0	41.705	30.0955	29.402
ENSRNOT00000076948.1	715	593	707	736	1266	767
ENSRNOT00000048221.3	0	0	0	0	0	0
ENSRNOT00000000631.4	1236.41	1005.7	1080.21	1350.73	2140.61	1177.83
ENSRNOT00000093188.1	8.59437	31.6663	4.61631	32.8526	14.3101	8.84591
ENSRNOT00000093736.1	26.005	15.4084	37.7829	34.4845	64.6962	19.3031
ENSRNOT00000093638.1	0	17.3598	10.8131	20.1733	11.4929	31.4619
ENSRNOT00000093377.1	19.0664	0	8.37794	0	16.6102	44.8801
ENSRNOT00000093654.1	2.07279	5.73848	7.55864	1.51819	3.09839	0
ENSRNOT00000093288.1	0	1.05996	1.06224	0	0	1.04965
ENSRNOT00000086330.1	815.847	770.063	712.58	964.161	1239.58	844.627
ENSRNOT00000020380.6	315	299	321	331	599	404
ENSRNOT00000089698.1	0	1	9	9	12	6
ENSRNOT00000040388.1	0	0	1	0	0	0
ENSRNOT00000045907.2	33	18	32	43	25	31
ENSRNOT00000076292.2	235.364	196.229	316.109	382.08	422.943	280.297
ENSRNOT00000076976.1	149.432	108.104	184.451	216.167	266.255	189.75
ENSRNOT00000084238.1	65.2045	115.667	107.44	152.753	242.802	108.953
ENSRNOT00000076373.1	0	0	0	0	0	0
ENSRNOT00000044015.4	0	0	0	0	0	0
ENSRNOT00000026653.7	2132.88	2030.82	1964.35	2338.26	3205.04	2255.58
ENSRNOT00000092421.1	1.48017	10.2741	5.65472	10.8193	20.95	7.16788
ENSRNOT00000092551.1	1.63663	1.90932	0	2.91575	9.01401	2.25413
ENSRNOT00000071544.3	24.1451	27.3623	31.3642	33.176	41.8523	33.7199
ENSRNOT00000076985.2	21	19	33.0444	47.44	23.0705	16.4992
ENSRNOT00000076514.2	0	0	0	6.55998	20.9559	18.9965
ENSRNOT00000039082.3	1.25E-05	0	14.9556	0	6.97356	12.5043
ENSRNOT00000093373.1	11.2113	12.0518	20.2352	113.559	0	21.4751
ENSRNOT00000093209.1	32.3119	102.629	53.1926	78.4002	35.609	48.1525
ENSRNOT00000093658.1	12.9961	36.5301	25.2285	6.05676	5.90779	9.76767
ENSRNOT00000000632.7	117.481	55.7886	52.3436	159.984	57.4832	160.605
ENSRNOT00000022664.7	1444	1355	1916	1997.53	2049	1612
ENSRNOT00000075965.1	0	0	0	2.47369	0	0
ENSRNOT00000072824.2	0	0	4.08863	0	6	0
ENSRNOT00000041883.1	0	2	3.91137	1	0	3
ENSRNOT00000020070.3	0	3	2	0	4	31
ENSRNOT00000009240.6	0	0	4	0	0	1
ENSRNOT00000077382.2	0	4	0	1	8	0
ENSRNOT00000083264.2	0	0	0	0	0	0
ENSRNOT00000093298.1	0	0	0	0	0	0
ENSRNOT00000076671.2	19.8196	0	17.5374	18.8684	24.5428	6.5894
ENSRNOT00000076264.1	2.62585	1.60187	7.22371	9.13164	9.04371	4.88556
ENSRNOT00000003946.4	7.55459	29.3981	31.2389	0	18.4135	20.525
ENSRNOT00000084853.1	1	0	0	0	0	0
ENSRNOT00000000635.6	15760.7	13352.1	11962.9	14804.1	23326.7	14502.1
ENSRNOT00000093172.1	737.068	719.146	567.217	871.575	1063.88	850.439
ENSRNOT00000093697.1	3.92781	4.05097	0	0	0	0
ENSRNOT00000093164.1	81.3117	117.68	162.911	114.294	158.418	114.483
ENSRNOT00000076618.2	102.06	0.000731695	100.969	0	1.35E-07	23.9365
ENSRNOT00000076477.2	13.9354	22.4748	15.5469	59.9164	8.38988	29.5975
ENSRNOT00000076269.1	0	15.4706	0	47.6834	10.8471	12.93
ENSRNOT00000077261.1	0.000181948	0	0	0	0	0
ENSRNOT00000055963.3	0.00432786	337.054	50.4844	856.4	197.763	464.536
ENSRNOT00000035485.7	0	4	1	0	1	1
ENSRNOT00000093728.1	0	0	0	0	0	0
ENSRNOT00000048030.5	1223.78	1174.26	701.102	734.24	899.479	1247.26
ENSRNOT00000045708.5	932.752	914.511	1066.13	1210.18	1162.88	894.007
ENSRNOT00000093422.1	31.7699	0	49.3653	18.3683	37.3744	10.9926
ENSRNOT00000093656.1	0	0	0	0	0	0
ENSRNOT00000087469.1	5	10	17	4.82127	22	10
ENSRNOT00000090332.1	0	0	0	10.1787	0	0
ENSRNOT00000006947.8	15196	14607.3	21100.1	17747.8	27096.9	14458.2
ENSRNOT00000045127.6	46.9242	40.4014	132.207	41.8806	33.9576	31.5838
ENSRNOT00000092428.1	242.409	216.939	396.892	294.696	314.925	157.758
ENSRNOT00000050070.6	578.997	432.497	893.084	645.83	1144.62	471.351
ENSRNOT00000092483.1	241.39	223.374	304.062	342.749	397.255	199.302
ENSRNOT00000042984.5	67.2943	64.5349	129.697	92.0233	154.352	115.783
ENSRNOT00000084053.1	288.706	245.071	194.967	75.4372	296.493	489.368
ENSRNOT00000085270.1	0.76307	3.49275	0	7.51653	8.02128	6.74911
ENSRNOT00000081903.1	87.2628	0	28.2001	0	60.4431	0
ENSRNOT00000078412.1	1394.27	1338.44	1794.83	1567.05	2438.04	1226.88
ENSRNOT00000089571.1	0	0	0	0	0	0
ENSRNOT00000085720.1	0	2	0	0	0	2
ENSRNOT00000081651.1	0	0	0	0	0	0
ENSRNOT00000081250.1	0	0	0	0	2	0
ENSRNOT00000084742.1	0	0	13	0	0	0
ENSRNOT00000001220.7	735.527	591.315	376.415	666.09	1002.03	660.264
ENSRNOT00000033298.3	174	203.861	239.36	208	340	135
ENSRNOT00000081733.1	0	0	0	0	0	0
ENSRNOT00000019848.5	665.226	708.577	1181.47	1313.88	1057.2	1094.29
ENSRNOT00000084610.1	3.07768	1.02886	7.29311	4.05262	5.2293	7.16111
ENSRNOT00000089985.1	1.71823	18.2953	26.0271	7.6442	10.5663	1.86703
ENSRNOT00000089952.1	3.25761	0	5.29999	5.37197	11.1703	8.27725
ENSRNOT00000077336.1	22.2936	31.051	71.1711	51.7929	31.5567	34.7314
ENSRNOT00000086146.1	7.42651	9.04775	29.7401	23.2565	29.2806	16.6744
ENSRNOT00000071424.2	10.7235	13.3806	0	0	0	28.0508
ENSRNOT00000080892.1	0	0	0	0	0	0
ENSRNOT00000093436.1	0	0	0	0	0	0
ENSRNOT00000001664.6	1925.52	1733.76	1868.42	1963.35	3058.13	2108.54
ENSRNOT00000093597.1	9.56825	21.1751	24.6465	12.3027	32.8857	40.7497
ENSRNOT00000093131.1	304.913	251.064	264.932	283.35	515.983	317.709
ENSRNOT00000092293.1	533.79	843.44	399.919	627.671	796.647	512.782
ENSRNOT00000092446.1	395.105	258.499	324.413	386.436	444.611	235.267
ENSRNOT00000092630.1	36.2232	22.284	20.1126	23.1279	44.9267	13.2564
ENSRNOT00000092250.1	0	4	0	2	3	0
ENSRNOT00000027268.6	1173.88	888.777	1264.56	1135.76	1669.81	1389.69
ENSRNOT00000019497.6	4425.69	4259.57	3893.36	5117.73	8236.65	5286.7
ENSRNOT00000085901.1	37.886	30.1111	13.1116	18.7259	31.1051	35.9484
ENSRNOT00000089354.1	9.35873	13.2409	12.0283	7.97264	16.1649	21.0376
ENSRNOT00000083582.1	32.4534	16.2295	26.6678	33.3571	67.9061	42.6427
ENSRNOT00000090267.1	20.5837	7.80774	3.7763	17.0963	16.142	14.6288
ENSRNOT00000080345.1	7.03106	9.04274	7.05383	12.1207	22.0276	23.0398
ENSRNOT00000093078.1	114.101	243.372	49.2822	153.517	185.188	171.535
ENSRNOT00000092838.1	77.6364	0.909466	121.882	78.3213	184.425	77.7189
ENSRNOT00000092835.1	9.13319	13.4251	42.8146	11.2534	70.0578	22.6965
ENSRNOT00000093075.1	0.985306	0	0	0	0	0
ENSRNOT00000075222.2	23.1441	28.2939	70.0209	91.908	58.3289	69.0495
ENSRNOT00000076409.1	8.1076	24.474	34.6969	33.8081	137.715	84.3546
ENSRNOT00000076491.2	0	2.51049	2.47728	0	2.28499	0
ENSRNOT00000001187.7	12.9197	14.9233	9.81913	39.7104	18.135	16.5952
ENSRNOT00000074131.2	717.582	642.912	588.642	871.165	1135.53	734.991
ENSRNOT00000090383.1	132.569	229.744	139.414	237.517	303.245	206.881
ENSRNOT00000081406.1	22.5673	18.1113	24.3039	20.9765	46.1285	23.2654
ENSRNOT00000081106.1	48.8627	49.3836	79.1993	42.9782	85.7405	41.9453
ENSRNOT00000089580.1	153.651	71.9215	0	128.347	190.986	62.4387
ENSRNOT00000020049.4	1699.47	1741.15	1215.97	1830.68	2528.41	1605.55
ENSRNOT00000046229.4	2573.3	2575.78	3285.47	2968.34	6347.96	3305.93
ENSRNOT00000040595.5	0	2	7.35614	2	2	3
ENSRNOT00000008057.6	893.237	832.758	795.868	945.944	1201.44	880.028
ENSRNOT00000089875.1	273.446	207.794	323.357	303.269	361.831	382.495
ENSRNOT00000071817.2	2147.23	1938.73	1508.06	2428.49	3566.36	2178.18
ENSRNOT00000000990.5	386.321	323.862	372.833	593.198	689.989	461.96
ENSRNOT00000080622.1	0	0	0	1.32105	1.35264	0
ENSRNOT00000088763.1	24	27	22	23.9158	30	24
ENSRNOT00000093157.1	1295.27	1226.16	1212.56	1283.38	1980.94	1202.88
ENSRNOT00000093587.1	96.9463	46.8772	65.8895	54.6478	125.975	65.9832
ENSRNOT00000093229.1	17.5128	30.8055	0	17.6004	12.1413	6.26498
ENSRNOT00000001659.5	1295.27	1226.16	1212.56	1283.38	1980.94	1202.88
ENSRNOT00000003828.6	339	292	343	463	596	439
ENSRNOT00000093672.1	76.3239	121.065	41.602	243.46	99.7126	161.734
ENSRNOT00000093310.1	0	0	0	13.2743	0	0
ENSRNOT00000093523.1	3.67537	13.9354	16.398	30.2191	11.2874	3.8055
ENSRNOT00000087116.1	0	0	0	0	0	0
ENSRNOT00000088752.1	0.000733457	0	0	31.0464	0	10.4606
ENSRNOT00000077013.1	28.3187	13.6147	18.7568	13.4063	12.832	52.604
ENSRNOT00000020625.6	622.53	559.194	642.094	830.594	1221.58	735.965
ENSRNOT00000075916.1	61.1512	30.8135	0	0	24.48	55.4308
ENSRNOT00000076837.1	0	4.37745	5.14953	0	4.11153	0
ENSRNOT00000009228.6	289.686	225.646	297.752	343.792	518.897	367.718
ENSRNOT00000079656.1	78.314	130.354	125.248	91.2079	87.1028	63.2816
ENSRNOT00000067446.2	0	0	0	0	0	0
ENSRNOT00000092601.1	5	5	14	0	5	2
ENSRNOT00000043439.3	0	0	0	4	0	0
ENSRNOT00000001367.7	2090.31	1995.3	2444.51	2133.16	3645.63	1983.69
ENSRNOT00000077396.1	390.592	279.723	356.313	379.296	619.479	314.997
ENSRNOT00000079918.1	100.018	115.745	0	139.436	64.042	178.151
ENSRNOT00000034124.6	142.085	217.159	248.168	224.108	358.779	166.897
ENSRNOT00000006531.6	3583	3182	3558	4108	6420	3756
ENSRNOT00000016692.7	222	211	198	237	324.99	319
ENSRNOT00000009979.3	1844.87	1408.24	848.998	861.346	1555.53	1488.01
ENSRNOT00000088730.1	82.1265	72.7592	52.0019	46.6544	79.4708	65.9907
ENSRNOT00000007620.6	478.464	421.183	548.307	216.351	639.594	571.795
ENSRNOT00000085805.1	3466.54	3442.82	3584.69	4374.65	6146.41	3259.21
ENSRNOT00000009345.7	3347.37	2797.23	2676.26	2918.49	4599.43	2758.81
ENSRNOT00000083382.2	0	4	0	1.97842	1	0.987988
ENSRNOT00000077988.1	0	0	0	0.0215778	0	0.0120115
ENSRNOT00000089005.1	243.268	258.596	285.019	484.347	878.159	841.576
ENSRNOT00000079996.2	47.0909	26.9616	13.6357	112.555	0.000650143	0
ENSRNOT00000093668.1	0	0	4.31619	7.47609	18.1123	10.6225
ENSRNOT00000093418.1	15.6259	18.53	3.58701	16.459	42.2615	44.0339
ENSRNOT00000093458.1	1.21266	0	5.01045	0	2.357	2.3477
ENSRNOT00000066773.2	83.8024	277.912	278.431	178.163	914.11	522.42
ENSRNOT00000025284.7	1727	1662	2101	2164	3020	2125
ENSRNOT00000062026.4	0	1	1	1	0	1
ENSRNOT00000093722.1	288.782	259.707	455.924	414.07	577.499	271.107
ENSRNOT00000093274.1	0	0	0	0	0	0
ENSRNOT00000003284.5	401.531	379.813	336.029	443.953	514.615	518.716
ENSRNOT00000001222.4	144	140	169	253	176	200
ENSRNOT00000093643.1	22.7428	18.4511	30.6834	35	44.7297	43.854
ENSRNOT00000093512.1	2.25723	2.38307	19.3166	0	23.1629	26.0087
ENSRNOT00000093258.1	2.91769	0	0	1.45635	3.00902	2.21795
ENSRNOT00000093153.1	0	0	0	0	0	0
ENSRNOT00000093621.1	0	0	0	0	0	0
ENSRNOT00000080235.1	0	14.5387	0	0	3.4725	3.12851
ENSRNOT00000093629.1	492.977	433.805	381.611	405.517	651.599	414.258
ENSRNOT00000093663.1	0	0	0	4.82978	0	0
ENSRNOT00000093338.1	9.67989	12.4417	6.79117	14.677	8.77293	12.5639
ENSRNOT00000093598.1	776.883	762.492	826.968	957.613	1390.73	942.111
ENSRNOT00000093197.1	35.5115	46.0845	39.1	32.3598	59.6975	54.3743
ENSRNOT00000093456.1	4.86945	10.064	8.22372	14.0629	25.4264	9.70404
ENSRNOT00000088075.2	356.993	297.292	261.21	278.145	412.441	350.539
ENSRNOT00000077695.1	13.6035	7.29189	21.9346	19.1859	22.135	14.709
ENSRNOT00000093720.1	33	23	11	53	46	82
ENSRNOT00000093466.1	11	13	12	15	24	31
ENSRNOT00000093187.1	0	3	1	14	2	18
ENSRNOT00000092587.1	398.312	348.246	289.349	341.888	513.164	464.667
ENSRNOT00000001365.7	715.339	716.833	711.396	943.903	1244.17	737.759
ENSRNOT00000092392.1	17.0186	6.71859	12.7807	5.13072	16.9023	8.63011
ENSRNOT00000092304.1	7.87104	19.6702	12.6986	33.7551	18.701	11.3124
ENSRNOT00000092402.1	0	0	0	0	0	0
ENSRNOT00000092544.1	1	1	6	2	7	5
ENSRNOT00000092412.1	53.4592	78.5324	49.776	55.3234	90.0633	98.6311
ENSRNOT00000080567.1	0	0	0	0	0	0
ENSRNOT00000001065.5	99.765	0.108702	53.6684	0.0750614	0.182027	87.6278
ENSRNOT00000086503.1	0	0	0	0	0	0
ENSRNOT00000089667.1	504.977	516.395	795.067	674.454	979.864	707.159
ENSRNOT00000080158.1	976.368	1104.6	934.897	1095.63	1779.38	1114.24
ENSRNOT00000079253.1	42.2125	71.8804	77.1067	84.8023	94.1041	88.0099
ENSRNOT00000091735.1	30.5353	25.3485	29.9327	20.9328	33.9514	36.7208
ENSRNOT00000082345.1	4.13177	0	1.67323	0	0	3.95382
ENSRNOT00000079738.1	15.9778	4.57423	20.6268	33.8746	18.1865	24.958
ENSRNOT00000078758.1	4	6	16	15.3298	13.5575	7.61644
ENSRNOT00000086216.1	3.5858	6.6687	10.063	7.80372	3.60873	8.91665
ENSRNOT00000082342.1	8.38214	17.2477	32.5891	44.0668	28.9615	17.9662
ENSRNOT00000087295.1	0	0	0	0	0	0
ENSRNOT00000079654.1	2.41843	4.67744	0	0	0	0
ENSRNOT00000090225.1	31.4408	40.1847	39.7864	67.6909	51.1225	52.8233
ENSRNOT00000080419.1	1.20546	112.318	85.5899	157.338	158.085	0.0129625
ENSRNOT00000093521.1	10.8774	7	5.43693	9.93018	22.2505	15
ENSRNOT00000093430.1	16.6953	11.6801	16.8305	60.2682	34.7353	33.5914
ENSRNOT00000074533.2	3.42729	10.3199	25.7326	4.80165	22.0143	7.40864
ENSRNOT00000006574.6	0	0	12.5983	11.4067	0	37.515
ENSRNOT00000059244.3	27.5934	41.251	26.2764	61.3745	52.2819	39.7182
ENSRNOT00000088683.1	8.24854	4.36026	11.5725	4.12142	25.0274	3.62216
ENSRNOT00000087186.1	0	4.98193	0	0	0	0
ENSRNOT00000086894.1	3.2001	24.3143	18.7716	14.1511	24.4044	13.536
ENSRNOT00000086081.1	175.673	132.6	242.632	240.946	327.118	174.233
ENSRNOT00000093492.1	8.28469	2.49229	1.14921	0	12.1678	14.3756
ENSRNOT00000043817.4	0	2	0	0	0	1
ENSRNOT00000089319.2	465.194	530.423	727.089	938.629	1470.17	688.367
ENSRNOT00000074783.3	0	0	0	0	0.759795	0
ENSRNOT00000093214.1	0	0	1	1	5.35616	4
ENSRNOT00000075427.2	531	471	521	515	708	402
ENSRNOT00000047224.5	0	0	0	0	0	0
ENSRNOT00000092813.1	0.0928193	10.1237	0.657302	0	12.8259	14.0127
ENSRNOT00000027432.6	18.9072	1.87631	24.3427	17	11.1741	20.9873
ENSRNOT00000076812.2	124.408	116.871	117.625	152.497	110.914	75.4828
ENSRNOT00000076824.2	28.7212	25.9096	18.2928	17.4528	27.3825	32.4603
ENSRNOT00000076360.2	0	0	0	11.585	0	3.6757
ENSRNOT00000076110.1	117.626	81.0658	154.595	92.4276	176.361	123.746
ENSRNOT00000076028.1	17.3155	6.29266	7.37976	14.6846	5.52196	8.95429
ENSRNOT00000075862.1	2	0	0	1.26276	7.61832	0
ENSRNOT00000003872.6	368.929	302.861	264.107	371.09	710.203	416.681
ENSRNOT00000093533.1	4.02004	6.05374	4.01502	12.0809	11.0935	9.12343
ENSRNOT00000075517.3	1258.98	1058.94	837.978	1242.92	1734.91	1152.88
ENSRNOT00000093513.1	8.07019	16.5156	12.9987	2.67455	6.37947	17.8194
ENSRNOT00000078051.1	176.453	172.481	234.551	247.71	240.649	233.882
ENSRNOT00000090573.1	0	0	0	0.000105629	1.66063	0
ENSRNOT00000086103.1	150.053	265.605	298.457	248.637	297.597	435.652
ENSRNOT00000080836.1	735.976	620.24	517.171	727.551	971.366	706.002
ENSRNOT00000089629.1	3.25021	3.14837	8.50879	12.6371	6.49029	29.1563
ENSRNOT00000082605.1	17.0495	12.209	17.6928	22.5121	28.0913	32.0604
ENSRNOT00000085389.1	2.2705	4.3224	12.6765	8.92794	4.45489	3.40517
ENSRNOT00000080617.1	13.5128	1.8405	10.25	14.0515	32.118	5.2862
ENSRNOT00000082494.1	23.1801	30.1535	10.376	25.0248	37.1127	16.0318
ENSRNOT00000087775.1	10.8614	6.96812	9.24924	38.018	2.77115	5.91535
ENSRNOT00000014230.7	0	0	0	0	0	0
ENSRNOT00000083233.1	1082.85	870.513	794.516	942.64	1343.86	923.438
ENSRNOT00000093404.1	8	17	12	22	27	14
ENSRNOT00000072696.3	196	222	217	275	316	272
ENSRNOT00000093043.1	0	0	0	0	2	0
ENSRNOT00000077708.1	0	0	0	0	0	0
ENSRNOT00000028145.7	1463.67	1452.23	1584.44	1773.83	2750.84	1403.3
ENSRNOT00000076474.1	23.7999	29.8253	22.4577	41.7942	68.5961	38.5638
ENSRNOT00000016028.7	22.1475	17.3331	12.0382	15.8334	31.097	15.8143
ENSRNOT00000077052.1	1.4951	10.9542	11.6506	12.9782	21.6995	12.9124
ENSRNOT00000076441.1	13.3492	7.18191	6	8.22734	7.45872	8
ENSRNOT00000087355.1	422.884	310.343	294.97	332.849	569.274	396.311
ENSRNOT00000076667.1	153.799	165.826	252.071	306.271	264.82	160.661
ENSRNOT00000076676.1	193.201	235.174	263.929	185.729	313.18	207.339
ENSRNOT00000076460.1	71.9506	108.598	133.328	137.017	144.891	100.429
ENSRNOT00000076030.2	158.127	195.21	218.449	239.318	236.228	213.824
ENSRNOT00000076266.1	0	7.65511	13.7707	14.3346	18.1332	0
ENSRNOT00000038095.3	3	3	4	4	4	5
ENSRNOT00000004132.6	0	0	0	0	0	0
ENSRNOT00000076534.1	0	0	0	0	0	0
ENSRNOT00000092823.1	285.182	356.854	1002.06	552.647	693.042	381.179
ENSRNOT00000009061.6	3.32189	0	0	0	2.58E-07	1.46469
ENSRNOT00000076961.2	11.1247	18.991	18.6174	24.7166	25.0011	22.4377
ENSRNOT00000075892.2	24.0292	14.0943	8.6963	14.6411	26.2241	0
ENSRNOT00000075597.3	149.577	110.838	100.78	125.904	195.332	112.926
ENSRNOT00000076631.1	203.137	241.595	238.16	325.098	435.384	283.376
ENSRNOT00000076793.1	479	334	789	758	1005	295
ENSRNOT00000076248.2	78.9745	45.3009	97.734	140.83	164.47	105.273
ENSRNOT00000076636.1	83.324	123.02	80.889	84.4274	166.137	144.197
ENSRNOT00000059349.4	221.702	204.679	222.377	190.742	276.393	210.531
ENSRNOT00000026426.5	329	305	272	399	374	453
ENSRNOT00000076783.2	191.341	161.122	201.392	285.208	335.44	237.246
ENSRNOT00000081667.1	139.792	184.36	170.354	181.432	147.619	201.014
ENSRNOT00000000733.4	4835.53	4201.04	4987.9	5704.35	7263.76	4028.08
ENSRNOT00000076859.2	203.561	215.909	232.54	304.886	342.826	342.04
ENSRNOT00000075922.1	21.0332	21.4553	26.5633	0	10.3187	0
ENSRNOT00000085987.1	24.8737	65.5958	0	31.7635	69.0953	23.8771
ENSRNOT00000018961.3	107	242.642	280.939	58	88.7737	29
ENSRNOT00000092860.1	0	4.35805	1.06095	0	0	0
ENSRNOT00000092935.1	0	0	0	0	0	0
ENSRNOT00000092760.1	0	0	0	0	1.22629	0
ENSRNOT00000092780.1	0	0	0	0	1	0
ENSRNOT00000021022.4	890	693	878	926	1358	856
ENSRNOT00000076035.2	1.90903	9.24616	15.611	23.2468	6.9503	1.41225
ENSRNOT00000075869.1	0	0	0	0	0	0
ENSRNOT00000076388.1	96.6604	128.15	129.627	151.109	167.501	117.253
ENSRNOT00000077040.1	628.296	618.967	708.245	713.147	1057.13	719.361
ENSRNOT00000067610.3	28.7037	39.0325	22.0673	33.9818	34.9491	20.9039
ENSRNOT00000090799.1	578.431	594.604	745.449	776.516	894.467	577.07
ENSRNOT00000039605.4	0	1	0	0	2	1
ENSRNOT00000059266.3	78.3801	69.4064	89.7176	109.988	117.606	96.3542
ENSRNOT00000076513.1	17.6199	3.84435	32.2824	35.0122	44.048	40.6458
ENSRNOT00000076873.1	0	9.7492	0	0	3.3457	0
ENSRNOT00000092255.1	1526.62	1278.83	1956.47	2065	3346.85	1079.81
ENSRNOT00000071402.4	2128.38	2385.17	2556.53	3293	4007.15	2196.19
ENSRNOT00000092654.1	864	877	975	1364	1664	823
ENSRNOT00000049325.6	11.6404	16.1655	20.5593	8.496	4.77274	0
ENSRNOT00000076529.2	67.3596	99.8345	142.441	127.504	95.2273	183
ENSRNOT00000076748.1	0	0	0	0	0	0
ENSRNOT00000076522.2	440.582	395.378	869.363	650.512	907.237	832.24
ENSRNOT00000000334.6	1718.42	1901.62	2858.64	2926.49	3056.76	2521.76
ENSRNOT00000000340.5	17	7	116	59	60	37
ENSRNOT00000029411.4	0	0	0	0	0	0
ENSRNOT00000091202.1	25	35	19	42	40	14
ENSRNOT00000046169.3	285.359	219.572	160.34	388	349.496	319.794
ENSRNOT00000091647.1	14.641	5.39549	11.6596	0	9.50364	5.20568
ENSRNOT00000018457.5	153	208	236	257	326	255
ENSRNOT00000093386.1	4.08774	6.99E-06	0.000152673	8.25093	5.08187	12.3142
ENSRNOT00000079943.1	0	2.99999	6.99985	0	0	0
ENSRNOT00000000327.5	534.858	473.87	576	583.961	653	419.973
ENSRNOT00000076818.1	4.14197	7.13016	0	7.03896	0	3.02739
ENSRNOT00000017831.5	143	136	135	147	219	160
ENSRNOT00000038207.6	1893.1	1329.25	2743	2397.46	3920.8	1003.39
ENSRNOT00000085754.1	5.89524	2.74747	21.9964	12.5416	33.2016	5.60874
ENSRNOT00000013316.6	17.0642	6.93364	14.8105	7.54463	20.9333	10.4907
ENSRNOT00000076309.1	0	0	0	0	0	0
ENSRNOT00000093294.1	161.058	226.383	143.444	237.599	188.872	266.321
ENSRNOT00000093142.1	15.1612	25.5544	5.49737	15.0717	20.4173	24.8983
ENSRNOT00000001224.7	150.781	100.062	163.058	210.329	251.711	196.781
ENSRNOT00000003789.7	0.0655669	44	122	116.999	27.9782	0
ENSRNOT00000078233.1	62.9344	0	0	0.00121048	97.0218	66
ENSRNOT00000044085.4	913.472	901.727	1027.14	1120.22	1535.58	1105.24
ENSRNOT00000076604.2	885.709	721.073	1429.41	1143.53	1728.74	660.655
ENSRNOT00000076742.2	42.6302	63.0381	61.2584	31.6356	15.4936	18.188
ENSRNOT00000034472.4	3131.83	3083.56	4683.46	3574.73	5490.42	3771.88
ENSRNOT00000075978.2	52.5586	94.5841	57.7403	43.8377	14.1187	29.9824
ENSRNOT00000076337.1	42.7604	30.5847	42.6575	31.3015	59.0915	42.4548
ENSRNOT00000076560.1	0	0	0	0	0	0
ENSRNOT00000076353.1	43.5105	59.1589	29.4741	41.9714	82.1372	54.8385
ENSRNOT00000048270.5	6	12	11	37	12	18
ENSRNOT00000076541.1	1.32E-06	6.22E-07	0	3.60E-07	1.04E-06	1.97E-07
ENSRNOT00000075979.1	0	0	0	0	0	0
ENSRNOT00000009778.8	1116.27	860.665	1160.71	1203.42	1940.1	1014.51
ENSRNOT00000092738.1	80.7296	55.3351	66.2852	100.585	179.904	27.4862
ENSRNOT00000045533.3	7785.43	6935.55	5482.37	7980.77	9643.27	8887.03
ENSRNOT00000084117.1	1031.06	1044.23	879.838	1238.39	1246.33	1057.6
ENSRNOT00000085547.1	0	0	0	0	12.6809	0
ENSRNOT00000014082.5	1422.07	1321.28	1258.71	1788.61	2873.08	1786.67
ENSRNOT00000076495.1	67.9345	77.7175	69.2877	117.388	126.923	83.3332
ENSRNOT00000076669.2	135.374	131.653	181.076	121.456	220.756	153.64
ENSRNOT00000076107.1	3.66699	20.6215	11.3456	13.8933	9.36225	19.4542
ENSRNOT00000076729.2	596.396	593.846	538.558	535.049	669.363	765.054
ENSRNOT00000072791.2	29.6037	27.9309	38.4416	41.9512	59.6374	44.9461
ENSRNOT00000056439.4	77.9586	66.9491	57.5785	118.651	91.882	67.9062
ENSRNOT00000092902.1	6.13775	1.02053	10.4931	0	8.14215	2.04264
ENSRNOT00000076954.2	700.023	736.553	834.048	890.684	1256.17	767.354
ENSRNOT00000076070.1	39.9625	18.4682	28.2611	20.1264	29.3577	53.4033
ENSRNOT00000076907.1	0	0	0	0	0	0
ENSRNOT00000003851.5	23.0326	15.5821	68.1575	12.638	48.5934	5.81375
ENSRNOT00000076640.1	195.171	161.361	164.631	198.358	370.053	150.499
ENSRNOT00000091456.1	874.829	835.639	1008.37	1211.64	1827.95	901.501
ENSRNOT00000055957.3	133.144	200.984	132.144	437.408	107.247	336.992
ENSRNOT00000076536.1	81.7493	51.016	99.6148	94.8503	174.753	76.6489
ENSRNOT00000076421.2	0	8.44004	0	5.5651	2.89E-07	0
ENSRNOT00000015645.7	0	0	6.41477	0	24.7849	0
ENSRNOT00000074167.2	0	1	0	0	0	5
ENSRNOT00000093631.1	0	7	9.34907	7.89871	0	2.64375
ENSRNOT00000085096.1	10	0	2.65093	0.101287	10	17.3562
ENSRNOT00000093303.1	86.8547	248.163	375.474	313.185	551	285.979
ENSRNOT00000071535.1	119.145	0.0637278	1.52612	0.815418	0.000104151	5.02094
ENSRNOT00000076010.2	0	0	5.30199	0	45.2711	22.4818
ENSRNOT00000077065.2	32	57	81.698	92	119.191	82.3062
ENSRNOT00000073259.2	0	0	0	0	27.5379	6.21195
ENSRNOT00000010753.6	2341.47	2196.16	2819.95	3038.72	4175.55	2629.97
ENSRNOT00000075868.1	5.9786	8.58669	8.27274	4.02258	6.78015	4.37953
ENSRNOT00000078663.1	17.7874	12.702	7.56384	31.5335	22.4737	12.3199
ENSRNOT00000010171.4	898.213	1107.3	1174.44	1336.47	1752.53	1349.68
ENSRNOT00000093347.1	286.383	252.837	242.272	341.755	279.776	164.594
ENSRNOT00000093747.1	10	10	7	7	11	5
ENSRNOT00000093158.1	0	2	1	0	3	4.05807
ENSRNOT00000026966.6	89.9192	115.719	78.4139	128.421	171.278	241.421
ENSRNOT00000092417.1	3499	3446	3557	4111	6539	3661
ENSRNOT00000027275.6	1.57E-07	0.00289658	0	2.55E-08	0.000790018	0.000715426
ENSRNOT00000091240.1	62.0547	78.8061	90.2235	119.428	180.877	62.332
ENSRNOT00000089828.1	315.493	433.17	359.24	546.49	690.769	428.051
ENSRNOT00000083362.1	63.4522	28.0237	11.5363	54.4631	73.3536	54.6168
ENSRNOT00000004058.8	967.579	1007.17	1075.1	1392.79	1851.84	1149.66
ENSRNOT00000092241.1	0	0	0	94.2897	122.77	12.5381
ENSRNOT00000052412.1	73.5724	82.7683	96.2768	90.2607	114.279	76.8976
ENSRNOT00000040708.4	0	0	0	0	0	0
ENSRNOT00000009813.3	0	0	0	0	0	0
ENSRNOT00000091155.1	0	0	0	0	0	0
ENSRNOT00000077663.1	0	0	0	0	2	0
ENSRNOT00000003772.5	116.742	176.552	247.855	313.181	332.623	298.105
ENSRNOT00000076018.2	1.89974	8.23915	8.21783	11.6103	0	2.51585
ENSRNOT00000076496.1	1.0876	4.05203	17.5052	14.9907	7.56683	15.5329
ENSRNOT00000076302.1	8.27028	6.15646	14.4215	8.64353	18.8106	11.8463
ENSRNOT00000075464.3	585.524	598.406	523.346	651.506	798.879	645.77
ENSRNOT00000076895.1	0	37.6975	22.5992	0	42.6723	50.4843
ENSRNOT00000011648.5	8429	9008	9015	7715	13308	9326
ENSRNOT00000046110.4	74.3418	116.034	131.914	137.37	209.536	68.7788
ENSRNOT00000085394.1	507.899	402.946	534.933	538.934	911.004	476.38
ENSRNOT00000092338.1	11.2452	0	1.92942	0	0	0
ENSRNOT00000076234.1	1569.38	1352.03	1271.57	1299	2322.33	1461.48
ENSRNOT00000076805.1	8.19577	0	10.96	0	8.81811	6.62936
ENSRNOT00000037559.5	296.429	217.971	252.207	309.34	207.288	338.647
ENSRNOT00000092256.1	135.281	73.4739	70.49	62.5922	97.1318	126.156
ENSRNOT00000003992.7	1051.64	911.883	733.625	921.472	1358.34	912.84
ENSRNOT00000092387.1	39.6139	24.4748	41.6356	31.923	60.7183	62.2915
ENSRNOT00000092464.1	777.41	630.4	608.177	619.484	1108.29	839.629
ENSRNOT00000092475.1	672.454	541.347	633.046	694.998	1173.62	641.583
ENSRNOT00000093220.1	62.9931	55.7781	70.1905	83.6843	149.318	103.2
ENSRNOT00000066328.3	6825.01	6467.22	5434.81	8065.32	9589.68	7100.8
ENSRNOT00000093748.1	188.792	117.569	305.3	220.789	376.56	141.864
ENSRNOT00000093343.1	0	5.71391	0	0	5.54013	1.81186
ENSRNOT00000016262.7	2698.21	2741.72	3462.7	3333.21	4744.9	3011.32
ENSRNOT00000003857.5	441	361	262	281	425	296
ENSRNOT00000084564.1	0	0	0	0	0	0
ENSRNOT00000076467.2	13.3967	22	26	16.4594	31.6994	0
ENSRNOT00000076111.2	6.71E-07	2.26E-07	0	2.70E-08	5.69E-07	0
ENSRNOT00000040898.4	3.60331	0	0	4.54059	0.30061	19
ENSRNOT00000056210.4	17.0642	6.93364	14.8105	7.54463	20.9333	10.4907
ENSRNOT00000075891.1	0	0	0	0	0	0
ENSRNOT00000076002.1	3.81102	10.2819	1.55215	8.73277	9.6895	6.98186
ENSRNOT00000081197.1	45.0755	21.746	55.4184	40.1099	51.5861	33.1661
ENSRNOT00000078074.2	206.508	150.623	168.874	183.91	316.061	197.848
ENSRNOT00000093472.1	76.4922	122.377	48.1259	134.09	139.939	63.1516
ENSRNOT00000064901.3	22	16	20	35	18	30
ENSRNOT00000076159.1	0	0	0	0	0	0
ENSRNOT00000058160.5	94	101	112	125	140	146
ENSRNOT00000076091.2	21.0232	17.2771	14.5037	22.274	30.3533	14.3391
ENSRNOT00000028988.2	711.248	647.697	463.171	713.268	1119.43	703.152
ENSRNOT00000076399.1	80.7287	87.0261	76.8252	90.4585	153.213	105.509
ENSRNOT00000093174.1	14.4355	49.9204	24.4506	33.3443	42.0163	106.451
ENSRNOT00000093201.1	99.132	117.156	86.3883	124.596	146.874	318.101
ENSRNOT00000042754.5	0	0	0	0	0	0
ENSRNOT00000034097.7	29.4325	32.924	51.1611	29.0594	51.1101	42.4473
ENSRNOT00000087415.1	790.167	874.179	615.344	1034.27	1620.3	1041.05
ENSRNOT00000010194.3	410.833	238.821	179.656	262.733	372.705	266.948
ENSRNOT00000080693.2	0	6	15.3638	1	1	24
ENSRNOT00000093009.1	2	0	6.63623	0	0	0
ENSRNOT00000092753.1	0	0	0	0	0	0
ENSRNOT00000091106.1	0	0	0	0	0	0
ENSRNOT00000081824.1	0	0	0	0	0	0
ENSRNOT00000086210.1	0	0	0	0	0	0
ENSRNOT00000025651.6	274.879	280.236	242.738	354.698	379.551	301.389
ENSRNOT00000076100.1	25.2172	30.8795	23.3394	26.3894	77.7549	70.7937
ENSRNOT00000000992.5	1	1	0	0	0	0
ENSRNOT00000014414.5	851.22	827.124	1074.89	1051.62	1765.86	826.422
ENSRNOT00000074591.2	0	0	0	0	0	0.000383398
ENSRNOT00000092709.1	2728.94	2804.9	4468.41	4049.51	4851.36	2770.65
ENSRNOT00000088047.1	805.057	713.098	1474.59	1031.49	1412.64	669.348
ENSRNOT00000006913.6	875	906	1058	1032	1429	1033
ENSRNOT00000001227.7	4238.5	3841.98	4163.44	4818.98	7866.62	4212.63
ENSRNOT00000093152.1	4.43814	7.94744	10.4334	2.8393	13.2576	7.10081
ENSRNOT00000093591.1	8.06558	14.0739	6.12841	12.1759	14.1259	13.2677
ENSRNOT00000026666.9	18	21	39	21	31	18
ENSRNOT00000092690.1	0	0	0	0	0	0
ENSRNOT00000093077.1	0	0	0	0	0	0
ENSRNOT00000093039.1	1	0	0	0	1	0
ENSRNOT00000074007.2	0	0	0	0	0	0
ENSRNOT00000001021.5	483.309	368.69	456.365	530.997	656.653	595.926
ENSRNOT00000077291.1	62.8553	40.9716	69.4851	102.766	90.1475	53
ENSRNOT00000079307.1	8.3977	10.7746	2.44565	8.41622	10.3397	0
ENSRNOT00000084559.1	0	13.6161	0	0	6.92272	0
ENSRNOT00000086884.1	22.1052	16.9351	17.0218	35.3009	27.48	19.8562
ENSRNOT00000087695.1	53.2611	46.3145	62.9705	84.2978	85.6652	84.6058
ENSRNOT00000092094.1	16.4022	53.184	19.9039	0	28.2653	16.8707
ENSRNOT00000091981.1	12.163	22.8865	16.2848	32.5128	31.3572	28.6033
ENSRNOT00000075997.2	107.179	79.2315	104.065	141	152.09	145.506
ENSRNOT00000076359.1	40.8453	9.01333	35.8636	30	47.4598	21.9536
ENSRNOT00000018147.8	45.9756	21.7552	14.0712	0	10.4502	13.5402
ENSRNOT00000076483.2	365.79	0.775558	423.184	16.4047	575.415	233.191
ENSRNOT00000075920.1	532.457	495.973	894.888	852.804	1073.44	484.91
ENSRNOT00000041365.6	190.256	110.627	408.39	344.332	525.322	61.8008
ENSRNOT00000077167.1	4128.54	4354.66	5531.54	5747.46	7351.86	5041.1
ENSRNOT00000085263.1	7179.22	6555	5086.18	5269.1	8055.49	5677.44
ENSRNOT00000078210.1	73.9652	242.321	240.16	223.36	583.027	110.607
ENSRNOT00000080331.1	511.209	407.812	551.988	1029.49	782.002	638.186
ENSRNOT00000079802.1	65.783	49.3408	16.7009	110.456	148.358	0
ENSRNOT00000078824.1	88.8641	101.908	86	108	139.456	74
ENSRNOT00000086262.1	13.9542	21.6231	15.9729	16.5939	8.66673	4.76867
ENSRNOT00000010627.8	273.052	192.212	317.774	336.13	378.966	474.712
ENSRNOT00000092961.1	9.94753	42.7884	73.2257	93.8701	79.0339	53.2883
ENSRNOT00000016195.5	723.775	706.746	682.6	906.901	1531.85	931.918
ENSRNOT00000076152.1	5.22521	4.25359	9.40029	6.09943	3.15011	1.08215
ENSRNOT00000076339.2	189.825	236.63	180.939	197.479	212.8	75.9734
ENSRNOT00000076418.2	2357.92	2267.93	2096.01	2614.65	4346.24	2611.72
ENSRNOT00000075906.1	0	0	0	0	0	0
ENSRNOT00000076051.1	98.1155	87.7451	81.3769	105.523	133.031	136.844
ENSRNOT00000088399.1	2.64E-06	6.99E-05	0	6.80E-07	1.34E-08	0
ENSRNOT00000014718.8	13.1358	0	14.095	10.9082	157.035	51.7855
ENSRNOT00000045749.4	1196	1113	1302	1149	1706	1198
ENSRNOT00000092044.2	16	21	25	22	31	32
ENSRNOT00000093559.1	120.181	154.558	64.2568	105.729	112.94	108.743
ENSRNOT00000036394.6	0	0	0	0	0	0
ENSRNOT00000091073.1	0	0	0	0	0	0
ENSRNOT00000093498.1	38.2136	24.6511	32.2301	25.08	22.1	33.1403
ENSRNOT00000093443.1	13.0073	10.322	5.0775	15.5262	18.8092	16.7384
ENSRNOT00000093729.1	28.6536	32.3851	36.9027	29.1314	73.8659	40.1082
ENSRNOT00000093606.1	22	17.3118	4	4	14.5395	8.76121
ENSRNOT00000082283.1	0	0	0	0	0	0
ENSRNOT00000034583.6	4375.97	4514.96	4166.95	6898.85	8575.8	5643.8
ENSRNOT00000076989.1	4.02564	8.0423	14.094	22.1456	22.4941	19.3174
ENSRNOT00000044570.4	1	0	0	0	1	2
ENSRNOT00000072206.2	711.248	647.697	463.171	713.268	1119.43	703.152
ENSRNOT00000075959.2	21.0232	17.2771	14.5037	22.274	30.3533	14.3391
ENSRNOT00000076142.1	80.7287	87.0261	76.8252	90.4585	153.213	105.509
ENSRNOT00000093226.1	0	0	0	0	0	0
ENSRNOT00000047222.3	0	0	0	0	0	0
ENSRNOT00000027976.6	10171.5	9324.86	7891.62	11753.5	11703.9	10943
ENSRNOT00000093210.1	2639.51	1985.34	1023.89	3072.18	3295.45	3206.35
ENSRNOT00000093433.1	76.8895	6.07378	77.1238	92.2403	88.1246	271.489
ENSRNOT00000093537.1	50.9422	29.304	30.7336	18.9877	32.3128	86.8181
ENSRNOT00000093428.1	30.0006	33.5185	24.7218	56.4051	45.1967	29.0813
ENSRNOT00000093139.1	126.732	71.1072	62.6739	76.1993	69.4797	99.8893
ENSRNOT00000093642.1	8.86737	15.9978	9.55356	10.8568	7.87253	7.47543
ENSRNOT00000093589.1	50.0862	35.1614	16.1078	46.0514	47.0819	42.2553
ENSRNOT00000078946.1	9.21266	17.3344	12.7726	27.486	7.3239	19.6744
ENSRNOT00000079325.1	51.0561	39.2738	113.627	104.726	31.7404	264.214
ENSRNOT00000078046.1	2.03E-07	39.2738	1.02E-07	104.726	31.7404	1.88895
ENSRNOT00000000476.4	179	144	162	229	196	164
ENSRNOT00000035606.6	1892.77	1582.59	1958.26	2029.98	2978.43	1869.44
ENSRNOT00000084884.1	378.124	271.032	446.793	477.928	622.999	437.577
ENSRNOT00000014851.7	0	0	0	0	0	1
ENSRNOT00000029697.3	8	6	26	14	15	15
ENSRNOT00000092101.1	1649.93	1396.45	1585.08	1948.27	2559.68	1357.65
ENSRNOT00000085704.1	20.8355	14.2546	11.7273	21.3983	28.7041	20.459
ENSRNOT00000083674.1	61.2226	56.1024	68.7023	117.192	63.1842	88.9804
ENSRNOT00000090706.1	1056.96	1140.28	1333.18	1233.68	2183.14	1598.48
ENSRNOT00000077110.1	0	0	0	0	0	0
ENSRNOT00000017798.7	0	0	0	1	3	7
ENSRNOT00000009113.7	937	836	897	1074	1640	940
ENSRNOT00000093628.1	12	10	7.99293	6.02741	9	24.8772
ENSRNOT00000009673.7	0	0	1.00707	5.97259	0	4.12284
ENSRNOT00000084349.1	8.3071	4.31029	35.4333	19.1012	23.0987	18.7242
ENSRNOT00000075947.2	3801.93	3429.95	5189.1	4786.13	7085.46	3158.11
ENSRNOT00000086063.1	0	0	2.343	8.14487	0	2.09137
ENSRNOT00000080632.1	0	0	0	0	0	0
ENSRNOT00000038729.2	0	0	0	0	0	0
ENSRNOT00000083614.1	219.119	177.807	188.841	205.439	272.205	231.512
ENSRNOT00000023150.7	496.586	455.508	380.585	353.853	613.952	647.193
ENSRNOT00000058552.3	1113.06	939.425	1873.7	1208.33	1189.28	1298.37
ENSRNOT00000090526.2	2339.02	2182.81	2276.82	2524.66	3879.29	2343.95
ENSRNOT00000089744.2	0	20.5592	21.0322	15.0442	10.1224	8.69283
ENSRNOT00000093355.1	273.981	168.626	151.151	240.292	242.586	159.353
ENSRNOT00000084871.1	0	1	0	0	0	0
ENSRNOT00000057869.5	0	1	1	0	1	0
ENSRNOT00000072245.3	371.464	262.896	201.053	314.483	460.449	473.712
ENSRNOT00000076672.1	0	0	0	0	0	7.58E-06
ENSRNOT00000093305.1	0	0	0	0	0	0.822928
ENSRNOT00000067201.2	0	0	0	0	0	0.176688
ENSRNOT00000001228.7	340.396	331.625	336.139	397.067	500.073	304.213
ENSRNOT00000093331.1	13.604	12.3746	6.86136	1.93263	11.9273	8.78706
ENSRNOT00000065926.3	584	478	456	490	735	558
ENSRNOT00000026907.5	0	3	2	1	4	1
ENSRNOT00000092425.1	0	0	0	0	0	0
ENSRNOT00000027381.7	1932.26	1722.08	1704.37	2251.59	3335.06	2054.02
ENSRNOT00000092381.1	72.7353	65.2987	78.4857	61.8523	119.782	82.4869
ENSRNOT00000092706.1	1.17726	0	0	1.16595	1.14812	5.87432
ENSRNOT00000092420.1	19.8123	12.4664	16.3601	12.3747	44.9935	20.5709
ENSRNOT00000092367.1	4.01779	23.1498	1.78199	6.01963	10.0196	4.04958
ENSRNOT00000092110.2	0	0	0	0	0	0
ENSRNOT00000076925.2	0	12.7576	3.9248	5.72864	3.69391	0
ENSRNOT00000076430.2	1116.83	1056.61	1693.87	1349.2	1961.55	1301.81
ENSRNOT00000076756.1	0	0	0	0	0	0
ENSRNOT00000018532.6	387.463	443.117	661.047	496.785	681.533	448.649
ENSRNOT00000087301.1	152.897	148.613	197.204	93.6273	268.305	92.2576
ENSRNOT00000077691.1	16.1027	11.3865	51.7964	106.373	43.6954	32.7424
ENSRNOT00000003558.7	16.7225	0	0	0	0	35.7291
ENSRNOT00000087997.1	2656.1	2770.81	3785.19	3634.14	4671.09	3194.8
ENSRNOT00000083301.1	72.4548	0	122.837	131.637	79.8858	9.71934
ENSRNOT00000080481.1	6.14648	0	7.3045	5.16027	3.13225	3.0701
ENSRNOT00000081269.1	191.171	185.649	258.626	242.121	322.276	204.235
ENSRNOT00000085906.1	435.402	369.391	628.814	474.657	646.621	587.572
ENSRNOT00000084458.1	94	95.1512	100.224	106.289	114	149.875
ENSRNOT00000066419.1	0	0	0	0	0	0
ENSRNOT00000073228.2	16	13	6	10.0751	12	21
ENSRNOT00000076268.1	0	0	0	1.92489	0	0
ENSRNOT00000086357.2	0	0	2	0	2	1.5059
ENSRNOT00000055975.5	0	3	0	0	0	0.494099
ENSRNOT00000092750.1	0	0	3	1	0	2
ENSRNOT00000068508.2	0	0	0	0	1.06859	0
ENSRNOT00000000996.2	0	0	0	0	0	0
ENSRNOT00000000995.5	0	1.52996	0	3	6.99956	1.428
ENSRNOT00000079061.1	1	4.83816	0	8	4.00044	5.94941
ENSRNOT00000037742.5	1794.19	1794.73	1941.14	2118.07	3292.58	2166.9
ENSRNOT00000093451.1	24.8079	10.2675	16.8576	33.9315	34.4238	17.0956
ENSRNOT00000015150.3	0	0	0	4.4854	5.99087	2.98999
ENSRNOT00000086498.1	0	1	1	0	0.881405	4.39199
ENSRNOT00000034483.6	586.483	306.024	244.275	281.536	231.661	297.2
ENSRNOT00000092526.1	890.287	596.198	298.142	437.735	408.673	575.417
ENSRNOT00000010660.6	8	5	12	5	3	0
ENSRNOT00000087370.1	0	0	0	0	1	0
ENSRNOT00000087481.1	0	0	0	0	0	18
ENSRNOT00000093516.1	0	0	1	0	3	0
ENSRNOT00000093548.1	3.72767	12.7741	4.66642	2.24665	13.6058	6.5854
ENSRNOT00000093741.1	221.296	131.65	195.874	247.894	346.145	158.021
ENSRNOT00000093155.1	53.3853	36.1012	70.303	48.909	67.7538	55.0566
ENSRNOT00000093535.1	0	0.866199	2.94643	0.903567	2.32E-07	4.66147
ENSRNOT00000041541.5	41.5908	98.6082	79.2101	129.047	96.4956	153.676
ENSRNOT00000092563.1	0	0	0	0	1	0
ENSRNOT00000056898.3	0	0	0	0	0	0
ENSRNOT00000089257.1	11.4262	0	0	19.8848	0	0
ENSRNOT00000078451.1	19.782	6.51224	29.6139	14.7446	8.97311	28.3771
ENSRNOT00000001085.5	31.3564	42.4878	29.3861	27.3706	64.293	45.6229
ENSRNOT00000026396.5	0	6	0	10	2.85685	3.53261
ENSRNOT00000092347.1	1	0	0	0	0	2
ENSRNOT00000092658.1	4	0	1	0	1.14315	0
ENSRNOT00000092567.1	0	0	0	0	0	1.46739
ENSRNOT00000065912.2	820.126	738.129	696.432	766.161	809.197	710.71
ENSRNOT00000085856.1	0	0	0	0	0	2.01075
ENSRNOT00000088179.1	24.1404	60.5299	148.435	61.745	66.3153	57.1187
ENSRNOT00000081748.1	1055.73	972.342	661.133	979.093	1314.49	1112.16
ENSRNOT00000001077.6	815.374	739.839	713.414	948.086	1537.01	879.55
ENSRNOT00000085761.1	45.6188	40.0348	44.1811	62.2389	87.3361	70.3343
ENSRNOT00000082425.1	2.90368	4.82392	4.70567	17.3126	11.4547	8.97937
ENSRNOT00000084723.1	89.9507	84.379	43.314	55.8351	28.8992	68.5457
ENSRNOT00000091149.1	10.4749	0	0	3.13151	8.0691	0
ENSRNOT00000045521.5	53.6597	33.7679	95.7572	95.3972	111.179	115.43
ENSRNOT00000093314.1	1.7663	2.87605	2.63573	4.47512	0	0
ENSRNOT00000093344.1	15.574	23.356	18.6071	73.1277	35.8205	8.56963
ENSRNOT00000036900.4	0	0	0	0	0	0
ENSRNOT00000086964.1	0	0	0	1	3	0
ENSRNOT00000080770.1	210.154	217.987	168.643	178.045	225.565	260.01
ENSRNOT00000089550.1	651.325	628.124	512.816	638.793	827.411	796.207
ENSRNOT00000065025.3	484.244	445.847	450.926	266.606	620.252	339.483
ENSRNOT00000077006.1	0	0	0	0	0	0
ENSRNOT00000038520.4	0	0	0	0	0	0
ENSRNOT00000082999.1	40.3725	99.5291	41.8989	230.347	43.5767	126.78
ENSRNOT00000085259.1	0	0	0.465613	0	0	0
ENSRNOT00000001084.7	366.627	390.471	322.635	674.653	436.423	618.22
ENSRNOT00000045082.6	4426.76	3214.85	2282.27	2860.55	4819.24	2474.3
ENSRNOT00000003741.6	693.864	648.622	852.431	700.066	1073.26	412.3
ENSRNOT00000076079.2	739.761	556.13	979.605	537.421	740.169	520.706
ENSRNOT00000076450.2	59.9769	76.4784	23.4158	10.8642	0	78.0007
ENSRNOT00000076503.2	778.799	1079.09	969.428	891.903	1200.38	1684.08
ENSRNOT00000076057.1	20.842	27.8305	8.85015	3.19131	10.9482	6.61798
ENSRNOT00000076456.1	0	0	0	0	0	0
ENSRNOT00000088114.1	0	0	0	0	0	0
ENSRNOT00000026367.6	787.792	675.672	825.952	784.937	1336.95	731.111
ENSRNOT00000092809.1	0	2.53782	0	3.23425	0	0
ENSRNOT00000092953.1	3.72578	3.74003	2.66002	6.2267	8.05248	2.59756
ENSRNOT00000093126.1	2.48201	2.04975	4.38821	1.60216	0	1.29103
ENSRNOT00000093071.1	124.294	130.388	111.002	170.224	204.294	158.764
ENSRNOT00000092845.1	112.661	100.154	62.2266	111.489	165.058	213.364
ENSRNOT00000020481.7	174.045	128.459	206.771	220.286	226.648	142.872
ENSRNOT00000022742.3	878	1018.32	1167.52	1245	2485.14	1255
ENSRNOT00000076341.1	0	7.67561	9.48354	0	12.8645	0
ENSRNOT00000013675.5	1986	1943	2181	2091	3274	1874
ENSRNOT00000084959.1	532.621	677.047	618.957	632.989	723.744	656.316
ENSRNOT00000084147.1	289.379	92.9532	300.043	175.011	458.256	21.684
ENSRNOT00000093710.1	18.2854	11	109.952	33.4653	40.2147	45
ENSRNOT00000093630.1	0	2	25.8655	6.35713	9.35221	8
ENSRNOT00000092162.1	14.7146	0	29.1822	72.1776	35.433	0
ENSRNOT00000010811.7	1950.04	1953.7	4658.29	2427.86	3652.69	3096.29
ENSRNOT00000093459.1	15.9599	12.1738	57.7097	19.6804	20.3103	22.4724
ENSRNOT00000093189.1	0	0	0	0	0	2.23877
ENSRNOT00000093322.1	0	4.12861	0	5.45894	0	0
ENSRNOT00000003969.5	14	33	11	61	10	42
ENSRNOT00000092178.2	0	0	0	6	0	0
ENSRNOT00000093716.1	206.29	118.177	151.28	222.259	226.191	176.098
ENSRNOT00000093693.1	0	0	0	0	0	0
ENSRNOT00000026839.4	1282.71	1377.82	1836.72	1623.74	2382.81	1538.9
ENSRNOT00000037003.4	3	0	1	0	1	0
ENSRNOT00000008665.2	0	0	0	0	0	0
ENSRNOT00000085677.1	238	219	154.044	214	215.13	232
ENSRNOT00000066637.2	0	0	1.9565	0	4.87013	0
ENSRNOT00000092913.1	20.4693	10.0082	16.1006	24.0387	25.8222	29.1252
ENSRNOT00000041186.5	77.8684	57.6812	52.6211	25.3518	0	50.975
ENSRNOT00000092931.1	0	0	0	0	2.19811	0
ENSRNOT00000093057.1	0	0	0	0	0	4.35497
ENSRNOT00000093091.1	19.3041	11.2251	40.0571	51.4596	36.0206	15.7757
ENSRNOT00000093080.1	32.0929	19.8785	11.68	37.6855	27.9827	21.3228
ENSRNOT00000084034.1	3522.27	3021.21	2864.54	3182.46	4819.98	2997.45
ENSRNOT00000076883.2	4	1.33333	1	4	2	4.66667
ENSRNOT00000012874.3	4	1.33333	1	4	2	4.66667
ENSRNOT00000036966.4	0	0	0	0	0	0
ENSRNOT00000091485.1	21.3069	35.4112	27.8373	38.1911	34.0495	34.2101
ENSRNOT00000088132.1	0	0	0	0	3	0
ENSRNOT00000075992.2	160.354	120.686	233.192	212.143	278.764	128.187
ENSRNOT00000076508.1	26.5271	24.9061	17.2006	53.3814	9.5682	34.0711
ENSRNOT00000041271.5	936.119	941.408	1229.61	1241.48	1890.67	842.742
ENSRNOT00000075970.2	75.3609	85.1897	34.6472	142.935	126.32	108.499
ENSRNOT00000075991.2	677.644	615.178	868.082	767.528	972.246	668.093
ENSRNOT00000076830.2	2.69751	2.62754	1.13233	1.09258	2.4419	3.20342
ENSRNOT00000075914.1	2.69751	2.62754	1.13233	1.09258	2.4419	3.20342
ENSRNOT00000076814.2	148.224	138.03	202.397	238.434	240.114	117.886
ENSRNOT00000076138.1	148.224	138.03	202.397	238.434	240.114	117.886
ENSRNOT00000078786.1	266.151	286.317	371.212	322.484	446.321	299.228
ENSRNOT00000001024.5	139.551	177.825	167.629	178.086	316.936	185.482
ENSRNOT00000083622.1	0	5.02037	6.50541	4.90614	3.84288	2.30664
ENSRNOT00000081091.1	10.1881	36.7533	40.2128	13.6415	31.456	30.2512
ENSRNOT00000081695.1	22.0234	17.5589	13.9866	32.3524	21.6955	23.4783
ENSRNOT00000091967.1	126.519	66.7245	39.4706	105.781	133.229	52.2043
ENSRNOT00000081304.1	11.6115	11.5871	12.9922	23.8786	26.4393	15.2756
ENSRNOT00000085221.1	20.8349	11.2996	16.2029	29.5567	12.9347	21.528
ENSRNOT00000078880.1	6.27216	8.23164	0	4.7977	8.46604	6.47387
ENSRNOT00000052051.6	1326.96	1290.06	1513.55	1398.58	2205.77	1702.91
ENSRNOT00000015279.5	443.903	410.913	532.978	459.241	1060.58	381.347
ENSRNOT00000076609.1	0	4.20036	0	0	0	0
ENSRNOT00000081678.1	0	0	0	0	0	4.47271
ENSRNOT00000014046.6	1252	1040	1032	1289	2076	1220
ENSRNOT00000064068.3	6129	5231.9	6679.94	7698	11790	5552.95
ENSRNOT00000092562.1	0	0	0	0	0	0
ENSRNOT00000079861.1	0	0	0	0	0	0
ENSRNOT00000081456.1	3209.28	3675.32	3431.24	4634.6	5126.7	4043.3
ENSRNOT00000085701.1	0	0	3.05E-05	0	2.72E-07	0
ENSRNOT00000090125.1	208.962	219.625	579.228	302.592	515.091	434.817
ENSRNOT00000047370.5	3662.42	2704.15	1808.8	2010.8	4295.73	3041.33
ENSRNOT00000035621.4	6.4581	11.6714	7.2859	7.82621	0	0
ENSRNOT00000093378.1	1808.91	1524.96	2083.4	1914.04	2793.72	1749.2
ENSRNOT00000013803.3	22.7443	37.8413	27.5397	22.9463	23.1946	22.2793
ENSRNOT00000036906.4	0	0	0	5	0	0
ENSRNOT00000090166.2	102.896	84.9012	102.725	87.4544	188.788	85.4539
ENSRNOT00000004384.7	100.267	58.4938	81.5943	58.1988	123.229	64.0338
ENSRNOT00000093444.1	0	0	0	6.58703	7.79741	0
ENSRNOT00000086929.2	10.8361	15.6049	11.6812	17.7598	18.1857	10.5123
ENSRNOT00000093108.1	21.7245	45	131	82	28.7331	29.1051
ENSRNOT00000035962.5	11.2755	0	0	0	31.2669	7.89487
ENSRNOT00000076105.1	1978	1894	1974	1715	2665	1935
ENSRNOT00000077055.2	33.2305	15.0859	32.0674	31.7011	36.8154	13.5851
ENSRNOT00000016669.6	665.047	673.106	808.137	783.007	1278.79	592.59
ENSRNOT00000060012.4	1177.82	935.418	931.794	1288.93	1940.62	1065.83
ENSRNOT00000077820.1	4.76489	15.1192	8.86863	14.9433	8.95424	8.00191
ENSRNOT00000080528.1	0	3.74797	0	1.38816	0	0
ENSRNOT00000057480.4	73.6007	101.282	29.5386	2.19211	99.9965	130.008
ENSRNOT00000082773.1	22.5015	20.9786	32.3298	49.9345	23.9995	36.779
ENSRNOT00000071700.2	47.1329	53.8719	147.387	221.593	89.0498	55.2108
ENSRNOT00000092261.1	73.2231	47.6121	19.111	49.4862	56.9754	24.3477
ENSRNOT00000092379.1	527.936	365.846	290.928	357.331	470.743	354.793
ENSRNOT00000030588.5	536.841	517.542	222.961	250.183	247.281	323.859
ENSRNOT00000073981.1	0	0	0	4	0	0
ENSRNOT00000015740.5	68	51	41	55.5146	45.1277	40.618
ENSRNOT00000075060.2	0	0	1	0	0	0
ENSRNOT00000013233.4	281.468	312	348.242	348.135	516.709	331.698
ENSRNOT00000082684.1	2.7659	0	2.37884	17.9326	9.14532	4.15101
ENSRNOT00000079332.1	0.00573304	0.000397278	52.715	0	85.6849	77.5787
ENSRNOT00000088931.1	70.7029	62.9629	0.134114	93.8919	0.445495	0.20748
ENSRNOT00000076343.2	36.632	55.2142	54.1729	53.8191	85.2253	14.9574
ENSRNOT00000076488.1	47.3689	67.8397	69.6051	78.0389	69.3017	59.5944
ENSRNOT00000064073.2	23.9991	7.9461	18.222	41.142	61.4729	25.4482
ENSRNOT00000078603.2	643.797	568	581.688	704	982.485	681.96
ENSRNOT00000067021.2	16.2031	0	11.3122	0	12.5146	37.0398
ENSRNOT00000092779.1	0	2.97601	6.10321	12.3026	4.48911	0
ENSRNOT00000010816.4	114	107.024	230.897	162.697	326.511	170
ENSRNOT00000013719.6	557.764	515.01	494.354	521.219	754.591	459.768
ENSRNOT00000059724.4	0	0	0	0	1	0
ENSRNOT00000072458.2	636.889	659.462	543.65	969.832	1012.95	822.021
ENSRNOT00000082321.1	6.07348	0	9.4299	13.6917	12.7757	11.5687
ENSRNOT00000078036.1	4.58766	4.34228	5.15678	8.51009	14.7529	6.90621
ENSRNOT00000033595.7	47	45	35	74	41	37
ENSRNOT00000039221.5	1	6	1	8	3	10
ENSRNOT00000044206.1	5	15	4	13	12	18
ENSRNOT00000093534.1	678.155	585.701	542.113	705.284	1035.3	616.126
ENSRNOT00000093402.1	2	4	1	1	9	2
ENSRNOT00000001229.6	14.8452	19.2994	18.8873	22.7162	14.7006	9.87402
ENSRNOT00000020044.8	1642.74	1748.24	1196.93	2230.57	2675.46	2123.21
ENSRNOT00000093420.1	211.259	217.757	173.068	181.431	278.54	211.794
ENSRNOT00000031257.4	0	0	0	0	0	0
ENSRNOT00000077286.1	0	0	0	0	1	1
ENSRNOT00000026778.6	2250.02	1866.49	1980.84	2370.36	3465.43	2259.97
ENSRNOT00000093723.1	36.7539	40.3556	60.142	48.0113	59.1649	40.3894
ENSRNOT00000093354.1	145.654	157.478	253.121	146.395	266.05	237.511
ENSRNOT00000093191.1	15.3849	1.22155	7.31664	7.45901	4.72042	7.68074
ENSRNOT00000002712.5	1	0	1	0	0	0
ENSRNOT00000092201.1	0	2	0	4	0	0
ENSRNOT00000025824.6	3843.22	3391.94	3609.87	4324.4	6191.89	3898.82
ENSRNOT00000092396.1	7.06949	8.65528	20.4604	20.2989	11.7064	11.9787
ENSRNOT00000092682.1	6.04256	1.00841	3.03082	7.07702	3.00946	3
ENSRNOT00000092332.1	3.61136	2.38233	3.63306	7.18083	2.35554	1.15336
ENSRNOT00000092556.1	3.05401	3.01227	2.00772	9.04821	4.03666	3.04868
ENSRNOT00000037164.7	1198.62	1208.95	1479.96	1588.8	2125.16	1353.58
ENSRNOT00000093270.1	0	2.06698	1.01472	1.02306	0	3.04757
ENSRNOT00000093684.1	6.37981	10.9821	10.0237	8.17452	10.8444	13.374
ENSRNOT00000047655.5	0	0	0	0	0	0
ENSRNOT00000063915.3	0	0	0	0	0	0
ENSRNOT00000034784.6	1	0	0	4	4	0
ENSRNOT00000052369.5	15.996	22.6384	34.8819	33.5052	19.6957	16.2029
ENSRNOT00000018038.5	3919	3093	2623	3681	5420	3828
ENSRNOT00000061129.4	321.17	239.086	385.29	446.968	700.34	177.022
ENSRNOT00000092720.1	159.83	100.914	162.71	185.032	187.66	107.978
ENSRNOT00000014632.7	465.573	509.331	548.075	553.75	685.794	492.399
ENSRNOT00000092099.1	5580.04	4513.51	2644.15	2079.67	4189.93	4752.37
ENSRNOT00000087612.1	29.1684	22.6871	15.9542	13.7267	19.383	35.4227
ENSRNOT00000079762.1	77.0737	106.834	127.199	148.392	218.068	49.0279
ENSRNOT00000085424.1	298.234	297.207	382.331	368.85	512.282	349.036
ENSRNOT00000090342.1	799	785	844	847	1249	810
ENSRNOT00000091528.1	64.692	72.9588	101.469	77.7579	112.651	105.936
ENSRNOT00000036023.3	3.69955	24.9729	3.29158	27.5665	3.56718	9.13208
ENSRNOT00000081709.1	139.3	144.027	104.708	140.433	196.433	148.868
ENSRNOT00000076022.1	0	0	8.09095	0	0	0
ENSRNOT00000072802.2	2333	2069	2894.91	3299	4859	2208
ENSRNOT00000093353.1	190.463	449	392.511	662.857	278.08	906
ENSRNOT00000010980.4	122.537	0	46.4894	142.143	186.92	3.72E-05
ENSRNOT00000014998.5	0	0	1	2	1	1
ENSRNOT00000077682.1	2	0	0	0	0	0
ENSRNOT00000043020.3	0	0	0	1	0	2
ENSRNOT00000093731.1	0	0	1	0	0	0
ENSRNOT00000003998.2	2	2	5	1	8	11
ENSRNOT00000075342.2	182.738	265.51	159.133	472.593	248.192	280.416
ENSRNOT00000087321.1	1.60721	1.50012	0	5.06631	0	0
ENSRNOT00000079111.1	1.30863	0.013703	2.81289	0.0259044	0.0220902	0.0136103
ENSRNOT00000084223.1	0	0	0	0	0	1
ENSRNOT00000010881.7	0	0	1	1	3	6
ENSRNOT00000076913.2	281.861	229.25	205.545	202.552	299.519	322.165
ENSRNOT00000028219.6	953.8	766.709	717.913	957.587	1492.22	786.765
ENSRNOT00000075993.1	0	4.81735	0	3.50442	2.29204	0
ENSRNOT00000075879.1	41.5513	20.7805	20.786	20.1199	37.1683	47.9966
ENSRNOT00000076766.1	10.2965	10.3413	8.10351	3.38452	16.5102	16.2281
ENSRNOT00000088037.1	111.491	145.102	143.652	203.851	218.289	154.846
ENSRNOT00000016167.7	1241.81	1223.9	2804.66	2275.06	2329.15	1492.95
ENSRNOT00000092854.1	6.4678	0	5.41495	8.59778	11.8146	11.0355
ENSRNOT00000076866.1	64	90	75.5915	64.066	138	98
ENSRNOT00000012710.5	0	0	5.40851	9.93397	9.99E-07	0
ENSRNOT00000066683.3	0	0	0	0	0	26.6691
ENSRNOT00000075842.1	0	0	0	0	0	0
ENSRNOT00000076185.1	13.2238	12.0286	30.8589	5.9241	0	34.7239
ENSRNOT00000076220.1	6	11.056	6	11.0224	14	21
ENSRNOT00000014211.7	3075.78	2762.92	2993.14	3543.05	5338	3147.61
ENSRNOT00000092942.1	1.95332	0	0	0.968252	1	0
ENSRNOT00000086728.1	3.04668	6	7	3.03175	0	0
ENSRNOT00000079297.1	8	7	12	14	24	13
ENSRNOT00000076232.2	665.117	523.472	425.673	319.008	687.228	661.443
ENSRNOT00000076158.2	110.871	0	0	2.05E-08	0	0.8327
ENSRNOT00000076540.1	0	0	1.13771	2	1.04783	0
ENSRNOT00000076025.2	9.25215	4.52876	8.77266	2.24601	15.123	9.18083
ENSRNOT00000091894.1	345.761	366.999	281.417	404.746	401.601	376.544
ENSRNOT00000048875.5	0	0	0	0	0	0
ENSRNOT00000093319.1	0	0	0	0	3.74517	0
ENSRNOT00000027992.7	426.391	490.381	351.138	619.634	754.19	622.499
ENSRNOT00000093313.1	17.3802	19.7647	17	26	15.1055	21
ENSRNOT00000093496.1	1.05148	4.33411	3.32563	15.6484	6.77895	2.10437
ENSRNOT00000093474.1	11.909	19.4019	16.6651	11.4585	23.4663	8.17905
ENSRNOT00000093583.1	1.26823	7.11865	3.87119	1.25913	11.7141	7.33273
ENSRNOT00000093419.1	0	0	0	0	0	1.88479
ENSRNOT00000093696.1	13.1826	12.9342	15	19.5887	28.5492	14.8842
ENSRNOT00000093206.1	702.675	737.914	757.739	823.67	1123.81	815.799
ENSRNOT00000093480.1	7.55001	24.2538	12.7	22.4536	20.2915	9.15112
ENSRNOT00000009083.8	635.593	573.898	551.561	635.288	828.35	672.165
ENSRNOT00000092233.1	64.6189	67.9455	43.8261	85.8233	85.8147	51.2412
ENSRNOT00000001379.5	732.381	636.055	593.174	762.177	1122.19	808.759
ENSRNOT00000092627.1	1261.56	1164.36	1809.03	1481.53	2115.18	1233.39
ENSRNOT00000092340.1	376.011	324.756	605.684	544.812	645.136	369.494
ENSRNOT00000071567.2	119.431	148.888	150.286	80.6595	296.689	70.1197
ENSRNOT00000076652.1	639.948	520.778	671.879	901.039	1169.18	607.514
ENSRNOT00000017370.7	301.052	311.222	328.121	286.961	511.821	207.486
ENSRNOT00000093125.1	548.73	448.752	549.831	563.701	764.296	538.063
ENSRNOT00000086056.2	565.187	522.865	544.738	609.54	914.325	548.608
ENSRNOT00000093002.1	0	0	0	0	0	0
ENSRNOT00000093053.1	4.08272	18.3833	13.4317	1.75978	13.3787	17.3291
ENSRNOT00000093397.1	0	0	0	0	0	0
ENSRNOT00000093601.1	0	0	0	0	1	0
ENSRNOT00000068460.1	0	0	0	0	0	0
ENSRNOT00000045020.5	100.496	98.5871	54.9771	33.9314	69.0675	132.159
ENSRNOT00000045905.5	148.198	1.69E-06	0.00354143	188.858	211.025	1.93E-06
ENSRNOT00000042256.5	651.721	657.026	438.32	2.34602	225.333	841.771
ENSRNOT00000080125.2	0	0	0	0	0	4
ENSRNOT00000076864.2	44.4965	33.11	95.342	66.1602	78.4312	39.7049
ENSRNOT00000076052.2	5480.85	5013.01	7478.87	5531.9	8313	6579.57
ENSRNOT00000076736.1	38.1662	19.8795	35.8871	20.7138	36.4292	14.3967
ENSRNOT00000022574.5	27.4887	0	52.9015	7.22762	20.1397	7.32678
ENSRNOT00000086985.1	0	1	0	0	0	0
ENSRNOT00000089613.1	0	0	0	0	0	0
ENSRNOT00000092638.1	20.8355	14.2546	11.7273	21.3983	28.7041	20.459
ENSRNOT00000074800.1	0	0	0	5.66552	0	0
ENSRNOT00000077397.1	0	0	0	3	11.6905	7.97128
ENSRNOT00000091152.1	0	0	0	0	1.8	0
ENSRNOT00000034889.5	14.0089	2.00254	6	0	10.5095	13.0287
ENSRNOT00000082902.1	6.62877	0	13.4596	17.1527	79.2927	11.7998
ENSRNOT00000078617.1	533.849	498.43	630.607	605.779	817.482	495.487
ENSRNOT00000086952.1	0	0	0	0.0116808	0	0
ENSRNOT00000090883.1	2.40318	0	0	0	0	0
ENSRNOT00000079909.1	0.000297569	8.61E-06	0	0	55.0833	0
ENSRNOT00000087945.1	0.000297569	8.61E-06	0	0	55.0833	0
ENSRNOT00000077528.1	1008.49	857.647	985.534	1153.33	1379.94	1051.34
ENSRNOT00000082725.1	38.6286	92.9222	76.3998	59.7302	23.1139	80.3722
ENSRNOT00000076737.2	8.06516	36.9431	23	59.9973	19	46
ENSRNOT00000067511.2	0	0.0569249	0	0	0	0
ENSRNOT00000089650.1	4.93484	0	0	0	0	0
ENSRNOT00000076532.2	132.02	128.472	106.597	180.245	229.391	202.648
ENSRNOT00000075890.2	0	0	0	0	2.96924	0
ENSRNOT00000076382.1	3.98023	4.09633	5.41171	4.7548	5.90212	6.35193
ENSRNOT00000068577.2	0	3.4377	0	0	0	0
ENSRNOT00000057472.3	49.483	22.711	53.7408	0	96.9611	0
ENSRNOT00000083421.1	21.835	20.9611	27.2071	17.3145	16.6518	38.1402
ENSRNOT00000080961.1	0	0	0	0	0	0
ENSRNOT00000082956.1	3	6	12	9	10	18
ENSRNOT00000085699.1	75.8095	84.7335	109.525	78.401	123.89	129.594
ENSRNOT00000088679.1	45.091	41.183	43.6353	128.633	0.00293975	92.7327
ENSRNOT00000012845.6	0	0	0	0	0	0
ENSRNOT00000093507.1	6	0	0	1	0	0
ENSRNOT00000068748.3	0	0	0	0	0	0
ENSRNOT00000043890.5	205	221	245	196	302	233
ENSRNOT00000092971.1	2404.6	2086.4	2436.43	3658.67	3473.79	2968.68
ENSRNOT00000014312.7	15967.5	13888	12333.4	13159.4	22008	15534.3
ENSRNOT00000092968.1	7840.86	6674.63	7726.22	8586.91	12226.2	6084.05
ENSRNOT00000007564.7	1234	1105	1005	1135	1847	1070
ENSRNOT00000016856.4	307	279	301	397	383	421
ENSRNOT00000092349.1	0	0	0	0	0	0
ENSRNOT00000026414.4	225.052	233.638	226.49	260.97	298.029	279.259
ENSRNOT00000086378.2	936.347	654.556	568.353	737.137	1053.48	725.136
ENSRNOT00000092617.1	564.288	318.888	250.562	369.274	406.564	401.203
ENSRNOT00000004150.6	55.4687	46.635	37.4899	52.3918	90.4472	77.9909
ENSRNOT00000092390.1	22.3854	42.6049	15.402	10.5992	35.4639	18.4979
ENSRNOT00000092468.1	11.3219	4.22577	5.25417	2.48876	5.79309	5.10544
ENSRNOT00000092323.1	179.72	225.183	178.227	152.846	244.349	203.607
ENSRNOT00000004161.7	89.1896	46.5981	4.93853	4.10929	39.2496	38.6341
ENSRNOT00000026153.5	590.525	608.229	608.678	1073.84	954.105	926.624
ENSRNOT00000092457.1	22.9389	3.30395	0	9.82853	7.99852	6.87169
ENSRNOT00000092550.1	0	12.3478	4.67422	12.9174	10.1891	21.1565
ENSRNOT00000092285.1	26.5448	11.3069	10.7424	36.3452	15.0907	36.156
ENSRNOT00000090446.1	4702.19	5028.36	3773.9	5145.05	8287	7402.4
ENSRNOT00000085799.1	33.7456	111.114	243.34	184.312	243.324	103.554
ENSRNOT00000088198.1	6319.06	5759.01	10005.2	7955.21	13975.8	5115.04
ENSRNOT00000092282.1	624.635	567.585	565.939	608.104	814.786	718.493
ENSRNOT00000092513.1	1825.39	1711.66	658.171	2091.66	2287.51	1693.92
ENSRNOT00000092316.1	11.1068	4.53692	10.2575	11.8337	9.89042	12.0239
ENSRNOT00000024678.5	1515.76	1415.85	1521.27	1698.27	1973.7	1966.66
ENSRNOT00000016657.2	10	9	2	9	13	2
ENSRNOT00000088798.1	434.357	353.347	282.512	469.285	837.339	335.196
ENSRNOT00000000532.7	142	186.862	110.88	298	175.962	277.976
ENSRNOT00000081162.1	4	10.1376	11.1203	8	5.0377	5.02379
ENSRNOT00000082253.1	538	387.994	809	453	760	574.994
ENSRNOT00000091407.1	0	55.0062	0	0	0	0.00641193
ENSRNOT00000076313.1	243.351	240.55	367.486	369.175	354.484	301.921
ENSRNOT00000076996.2	66.8648	69.9559	241.559	173.284	128.006	112.048
ENSRNOT00000066186.1	261.175	192.745	210.916	421.515	305.148	226.271
ENSRNOT00000084295.1	0	0	0	0	0	0
ENSRNOT00000039652.6	35.4185	77.1474	91.6815	63.9418	96.4875	66.747
ENSRNOT00000051080.1	3	0	0	0	2	1
ENSRNOT00000082133.1	0	0	1	0	3.7206	0
ENSRNOT00000026350.7	0.265574	0	11.1355	14.2562	24.6332	1.81327
ENSRNOT00000088678.1	0	0	1	0	0	0
ENSRNOT00000089984.1	0	5.35974	2.50193	3.71715	1.75845	0
ENSRNOT00000078494.1	0	0	0	0	0	0
ENSRNOT00000088168.1	0.269639	0	0	2.27899	0	0
ENSRNOT00000081017.1	19.4648	23.6403	94.3626	87.7477	144.888	82.1867
ENSRNOT00000026720.6	603.698	483.285	483.026	496.886	926	572.324
ENSRNOT00000093615.1	0.302273	49.7149	14.9738	17.1142	0	4.67585
ENSRNOT00000016983.7	648.224	674.555	585.496	683.217	1077.6	421.269
ENSRNOT00000089574.1	398.776	310.445	270.504	214.783	381.4	319.731
ENSRNOT00000038703.7	2498	1813	775	1124	1266	1870
ENSRNOT00000075933.2	110.956	112.016	101.297	113.369	169.388	123.973
ENSRNOT00000076335.1	3.83603	9.58612	0	6.90843	9.94792	4.41848
ENSRNOT00000065013.2	12.2081	16.3974	16.7032	33.7227	35.664	48.6085
ENSRNOT00000092594.1	5.66455	8.86789	17.207	0	9.04813	2.23316
ENSRNOT00000015620.6	5050.34	4737.88	4946.58	5764.11	8306.04	5543.19
ENSRNOT00000092613.1	0	0	0	2.85847	15.6947	2.30015
ENSRNOT00000092689.1	155.809	102.494	165.992	162.775	246.196	194.242
ENSRNOT00000092277.1	32.7153	19.957	38.2182	29.7769	33.8874	36.6567
ENSRNOT00000092524.1	65.4673	76.7999	95.003	95.4768	165.133	151.374
ENSRNOT00000076953.2	0	0	0	0	0	0
ENSRNOT00000037446.4	0	0	0	0	0	0
ENSRNOT00000042682.4	0	0	21	0	11.4117	0
ENSRNOT00000043602.5	0	0	0	14	0	2.86829
ENSRNOT00000041872.4	0	0	0	0	6.5883	0
ENSRNOT00000007109.5	0	2	0	0	0	0.131708
ENSRNOT00000075936.2	650.244	673.594	870.68	781.641	1054.19	996.194
ENSRNOT00000076706.2	47.5929	39.3245	67.9829	49.016	51.2142	53.3594
ENSRNOT00000075998.2	0	0	0	0	0	40.2376
ENSRNOT00000087323.1	92.1461	38.0813	5.97072	0.0472957	28.3077	10.2092
ENSRNOT00000036483.6	0	0	0	0	0	0
ENSRNOT00000084058.1	0.0172145	3.85E-08	99.3665	90.2956	83.2916	0
ENSRNOT00000015575.7	2790	2428	2516	3072	4337	2911
ENSRNOT00000076608.2	492.755	499.281	504.852	643.664	927.681	489.653
ENSRNOT00000076741.2	0	0	0	0	0	0
ENSRNOT00000076839.1	0	0	0	0	7.18609	0
ENSRNOT00000012988.7	28.1355	39.4688	86.3965	0	0	84.3982
ENSRNOT00000019563.7	1000	933	1004	1050	1533	1030
ENSRNOT00000002724.3	2	7	0	2.42367	5	0
ENSRNOT00000002728.2	0.015943	0	0.00669234	7.71289	1.33202	1.49837
ENSRNOT00000089471.1	0	0	6	3.57633	0	5
ENSRNOT00000018804.4	0	0	0	0	2	0
ENSRNOT00000075823.4	503.964	500.568	373.585	465.756	843.837	477.346
ENSRNOT00000093746.1	0	0	6.22532	0	0	5.55553
ENSRNOT00000093178.1	0	0	0	0	0	0
ENSRNOT00000093330.1	148.036	103.432	128.19	185.244	126.163	227.098
ENSRNOT00000076872.2	131.822	211.904	127.066	256.818	197.284	204.118
ENSRNOT00000040106.3	22.1779	34.0963	8.93447	39.1818	44.6482	15.8816
ENSRNOT00000089662.1	0	0	0	0	1.06749	6.14E-05
ENSRNOT00000076772.2	1189.21	1008.7	1204.11	1342.79	1563.77	1000.03
ENSRNOT00000075852.1	3911.88	3544.85	3530.08	4069.9	5746.34	3949.05
ENSRNOT00000019696.7	1119.91	1035.45	943.813	1128.31	1960.89	1282.92
ENSRNOT00000082542.1	1	1	1	0	3	3
ENSRNOT00000045495.3	0	0	0	0	0	0
ENSRNOT00000081386.1	0	0	0	0	0	0
ENSRNOT00000067422.4	0	0	0	0	0	0
ENSRNOT00000012273.4	1132	1391	1207	1130.23	1752	1463.61
ENSRNOT00000039983.3	0	0	0	0	0	0
ENSRNOT00000001392.8	1972.84	1862.73	2015.06	2243.49	3318.95	2058.82
ENSRNOT00000092346.1	39.318	44.1841	38.7837	59.0015	88.6172	58.29
ENSRNOT00000092482.1	51.5501	41.8202	17.9586	31.1018	32.9681	26.1385
ENSRNOT00000079836.1	58.9566	6.97937	22.6428	21.1578	37.1489	20.7628
ENSRNOT00000080148.2	0	0	0	0	0	0
ENSRNOT00000040908.6	0	0	0	0	0	0
ENSRNOT00000093613.1	0	0	0	0	0	0
ENSRNOT00000086602.1	0	0	0	0	0	0
ENSRNOT00000079144.2	205	242.191	224.179	293.197	314	238
ENSRNOT00000001382.4	62.1589	54.8594	58	32.4844	49.3692	40.0478
ENSRNOT00000092462.1	6.84113	7.14063	0	27.5156	26.6308	27.9522
ENSRNOT00000090129.2	111	155	238	337	239	406
ENSRNOT00000049508.4	0	0	0	0	0	0
ENSRNOT00000026514.8	2191.26	2121.34	2226.16	2367.25	3493.95	2222.33
ENSRNOT00000092291.1	561.63	566.182	719.041	704.779	890.981	872.444
ENSRNOT00000092590.1	5.28119	18.4912	10.9485	2.70257	20.3283	10.5444
ENSRNOT00000092965.1	21.5002	20.6657	22.1945	19.3336	26.6582	3.18867
ENSRNOT00000067198.3	56.8221	60.7054	141.801	120.666	128.09	48.7979
ENSRNOT00000076664.2	6.71238	2.0926	8.18821	5.9689	8.17999	21.6943
ENSRNOT00000076674.2	29.1696	28.9074	99.8742	60.6334	56.8959	105.721
ENSRNOT00000047970.4	0.118004	0	6.93758	7.39769	6.92408	6.58444
ENSRNOT00000071435.2	0	0	0	0	0	0
ENSRNOT00000078871.1	117.737	266.715	93.6762	767.729	175.424	619.105
ENSRNOT00000083833.1	0	0	0	0	0	0
ENSRNOT00000072377.2	34.5727	45.9199	7.52327	25.7202	27.04	11.5788
ENSRNOT00000076351.2	32	26	26	42	38	47
ENSRNOT00000076819.1	0	0	0	0	0	0
ENSRNOT00000041731.6	0	0	0	0	0	0
ENSRNOT00000028064.5	55115.4	48682.9	59543.8	68619.9	123140	49018.7
ENSRNOT00000064184.4	478.066	203.358	208.411	310.169	594.181	223.214
[truncated: 29,717 more rows]
