# Supplementary material for: Altered Neuroinflammatory Transcriptomic Profile in the Hippocampal Dentate Gyrus Three Weeks After Lateral Fluid Percussion Injury in Rats
Source: Int J Mol Sci. 2025 Sep 19;26(18):9140. doi: 10.3390/ijms26189140 (PMC12470172; doi:10.3390/ijms26189140)
Supplement: Supplementary file 1 [file ijms-26-09140-s001.zip › ClusterMarkersAndIdentification.xlsx]

## Sheet: Cluster Markers
	p_val	avg_log2FC	pct.1	pct.2	p_val_adj	cluster	gene
Adcy1	0	0.957671	0.762	0.487	0	0	Adcy1
Dgkh	0	0.852088	0.762	0.5	0	0	Dgkh
Vav3	0	0.809202	0.849	0.594	0	0	Vav3
Stxbp6	0	0.870058	0.792	0.545	0	0	Stxbp6
Cdh13	0	0.715582	0.918	0.688	0	0	Cdh13
Mpped2	0	0.834388	0.77	0.544	0	0	Mpped2
Zmat4	0	0.52823	0.84	0.625	0	0	Zmat4
Fbn1	0	0.932895	0.581	0.367	0	0	Fbn1
Rsph10b	0	1.02009	0.529	0.316	0	0	Rsph10b
Tanc1	0	0.662167	0.817	0.604	0	0	Tanc1
Fstl4	0	0.9136	0.574	0.363	0	0	Fstl4
Camk2a	0	0.53039	0.896	0.69	0	0	Camk2a
Ccdc85a	0	0.623946	0.912	0.707	0	0	Ccdc85a
Grm1	0	0.71154	0.937	0.733	0	0	Grm1
Ano3	0	0.614865	0.781	0.586	0	0	Ano3
Slc8a2	0	0.784729	0.658	0.464	0	0	Slc8a2
Galnt17	0	0.519246	0.911	0.719	0	0	Galnt17
Plxna4	0	0.645922	0.945	0.753	0	0	Plxna4
Dgki	0	0.559023	0.928	0.739	0	0	Dgki
AABR07041096.1	0	1.25417	0.398	0.209	0	0	AABR07041096.1
Epha7	0	0.628482	0.859	0.67	0	0	Epha7
Gfod1	0	0.608065	0.778	0.59	0	0	Gfod1
Cntnap5b	0	0.62347	0.667	0.482	0	0	Cntnap5b
AABR07028902.1	0	0.606927	0.716	0.532	0	0	AABR07028902.1
Rimbp2	0	0.655346	0.696	0.513	0	0	Rimbp2
Eml5	0	0.612247	0.763	0.583	0	0	Eml5
Ak5	0	0.490273	0.855	0.676	0	0	Ak5
Cadm2	0	0.636667	0.824	0.645	0	0	Cadm2
Sema5a	0	0.454264	0.829	0.651	0	0	Sema5a
Cacna1d	0	0.5629	0.865	0.69	0	0	Cacna1d
Kcnt2	0	0.575863	0.725	0.55	0	0	Kcnt2
Ryr2	0	0.619867	0.971	0.796	0	0	Ryr2
Baiap2	0	0.578863	0.695	0.521	0	0	Baiap2
Syt7	0	0.877982	0.532	0.36	0	0	Syt7
Sez6l	0	0.490777	0.797	0.625	0	0	Sez6l
Rfx3	0	0.439376	0.923	0.753	0	0	Rfx3
Lgi1	0	0.647199	0.703	0.534	0	0	Lgi1
Mctp1	0	0.512072	0.886	0.719	0	0	Mctp1
Pitpnm2	0	0.656084	0.638	0.472	0	0	Pitpnm2
Gria1	0	0.355364	0.924	0.759	0	0	Gria1
Epha4	0	0.536216	0.735	0.577	0	0	Epha4
Rbfox1	0	0.572389	0.961	0.806	0	0	Rbfox1
Robo2	0	0.4578	0.833	0.683	0	0	Robo2
Kalrn	0	0.530359	0.985	0.851	0	0	Kalrn
Map1b	0	0.380073	0.942	0.816	0	0	Map1b
Lrfn5	0	0.435803	0.959	0.839	0	0	Lrfn5
Ppp3ca	0	0.573647	0.993	0.904	0	0	Ppp3ca
Lrrtm4	0	0.433114	0.996	0.909	0	0	Lrrtm4
Celf2	0	0.466528	0.991	0.907	0	0	Celf2
Gria2	0	0.32626	0.98	0.9	0	0	Gria2
Zbtb20	0	0.343438	0.989	0.912	0	0	Zbtb20
Tiam1	1.45759e-307	0.663433	0.596	0.431	2.7595e-303	0	Tiam1
Cdh8	6.33298e-305	0.496225	0.767	0.612	1.19896e-300	0	Cdh8
Lrrc7	6.17034e-303	0.368216	0.946	0.803	1.16817e-298	0	Lrrc7
Nebl	1.7462e-300	0.451015	0.836	0.7	3.30591e-296	0	Nebl
Olfm1	1.67385e-295	0.495434	0.73	0.574	3.16894e-291	0	Olfm1
Grin2a	3.11327e-291	0.52378	0.728	0.566	5.89405e-287	0	Grin2a
Grin2b	7.39038e-285	0.316728	0.981	0.848	1.39915e-280	0	Grin2b
Cacna1e	1.05155e-278	0.430054	0.824	0.669	1.9908e-274	0	Cacna1e
Trpc6	3.47899e-276	0.641715	0.507	0.345	6.58642e-272	0	Trpc6
Nrg2	1.02987e-275	0.57619	0.644	0.495	1.94975e-271	0	Nrg2
Slit3	1.05168e-275	0.552141	0.662	0.502	1.99104e-271	0	Slit3
Trank1	3.99836e-264	0.764922	0.477	0.333	7.5697e-260	0	Trank1
Ahcyl2	1.41446e-262	0.347908	0.857	0.689	2.67785e-258	0	Ahcyl2
Ppfia2	8.53632e-261	0.378587	0.871	0.721	1.6161e-256	0	Ppfia2
Lmo3	5.49828e-259	0.866526	0.407	0.259	1.04094e-254	0	Lmo3
Camk2b	2.04038e-258	0.417998	0.768	0.621	3.86285e-254	0	Camk2b
Slc7a14	3.05242e-258	0.588798	0.614	0.472	5.77884e-254	0	Slc7a14
Grm7	8.20317e-257	0.34767	0.921	0.777	1.55303e-252	0	Grm7
Unc79	9.66204e-257	0.472445	0.767	0.63	1.82922e-252	0	Unc79
Cacna2d1	1.78596e-255	0.388731	0.839	0.691	3.38117e-251	0	Cacna2d1
Syndig1	1.32928e-251	0.736539	0.457	0.312	2.51659e-247	0	Syndig1
Ppm1e	1.87807e-251	0.373608	0.874	0.739	3.55557e-247	0	Ppm1e
Kcnj3	2.14521e-245	0.417112	0.808	0.663	4.0613e-241	0	Kcnj3
Maml2	3.62068e-243	0.322427	0.9	0.764	6.85468e-239	0	Maml2
Unc5d	1.22875e-240	0.442029	0.775	0.625	2.32627e-236	0	Unc5d
Nell2	3.02213e-239	0.402921	0.808	0.662	5.7215e-235	0	Nell2
Cttnbp2	1.26263e-236	0.368362	0.867	0.744	2.39041e-232	0	Cttnbp2
Opcml	3.79034e-234	0.258253	0.949	0.823	7.17587e-230	0	Opcml
Cap2	2.07676e-232	0.45607	0.703	0.561	3.93171e-228	0	Cap2
Gabra4	4.56274e-230	0.551376	0.596	0.461	8.63818e-226	0	Gabra4
Osbp2	1.71797e-228	0.530231	0.619	0.485	3.25247e-224	0	Osbp2
Pkig	2.02632e-228	0.618703	0.547	0.413	3.83624e-224	0	Pkig
Scn8a	2.88732e-225	0.432375	0.759	0.626	5.46627e-221	0	Scn8a
Htr4	3.02709e-225	0.551848	0.569	0.423	5.73088e-221	0	Htr4
Jph1	2.43971e-223	0.737395	0.449	0.316	4.61887e-219	0	Jph1
Ptk2b	7.37936e-222	0.43274	0.725	0.589	1.39706e-217	0	Ptk2b
Ntf3	1.41528e-221	0.67651	0.463	0.321	2.67942e-217	0	Ntf3
Bcl11b	3.77469e-220	0.602599	0.513	0.373	7.14624e-216	0	Bcl11b
Trpm3	6.5954e-217	0.49229	0.619	0.478	1.24864e-212	0	Trpm3
Dapk1	5.06951e-216	0.473185	0.631	0.492	9.59759e-212	0	Dapk1
Slc24a2	5.69945e-216	0.304083	0.847	0.708	1.07902e-211	0	Slc24a2
Chsy3	1.72261e-215	0.452705	0.702	0.554	3.26125e-211	0	Chsy3
Cdh9	2.24577e-215	0.381302	0.744	0.594	4.2517e-211	0	Cdh9
Kcnab2	3.2806e-212	0.598426	0.552	0.427	6.21083e-208	0	Kcnab2
Smad3	3.29877e-212	0.629294	0.459	0.318	6.24523e-208	0	Smad3
AABR07033249.1	1.49767e-211	0.936192	0.353	0.223	2.83539e-207	0	AABR07033249.1
Nav2	8.49908e-211	0.396762	0.775	0.642	1.60904e-206	0	Nav2
Prkag2	5.36583e-209	0.429697	0.717	0.575	1.01586e-204	0	Prkag2
Galnt18	3.97689e-208	0.484163	0.647	0.513	7.52905e-204	0	Galnt18
Arhgap10	4.53866e-208	0.636838	0.487	0.358	8.59259e-204	0	Arhgap10
Atxn1	6.29871e-208	0.463152	0.688	0.562	1.19247e-203	0	Atxn1
Sptbn4	8.5267e-206	0.490209	0.638	0.515	1.61428e-201	0	Sptbn4
Dnm1	1.22962e-205	0.394936	0.757	0.631	2.32792e-201	0	Dnm1
Dagla	4.89155e-204	0.803909	0.383	0.263	9.26069e-200	0	Dagla
Smo	1.45566e-202	1.12044	0.235	0.129	2.75585e-198	0	Smo
Elmod1	3.70003e-202	0.50394	0.62	0.496	7.0049e-198	0	Elmod1
Trabd2b	2.61644e-200	1.17662	0.238	0.131	4.95344e-196	0	Trabd2b
Cyp7b1	1.48464e-198	0.430401	0.658	0.517	2.81072e-194	0	Cyp7b1
Plk5	5.05523e-198	1.2345	0.214	0.108	9.57056e-194	0	Plk5
Tle1	1.9676e-197	0.622912	0.491	0.362	3.72507e-193	0	Tle1
Slc4a10	3.81935e-197	0.397504	0.75	0.626	7.2308e-193	0	Slc4a10
Cacnb2	4.05725e-197	0.353524	0.816	0.685	7.68119e-193	0	Cacnb2
Arl15	6.43072e-195	0.348636	0.741	0.603	1.21746e-190	0	Arl15
Btbd9	3.28727e-193	0.381923	0.775	0.643	6.22346e-189	0	Btbd9
Prkce	7.44467e-193	0.474372	0.631	0.507	1.40942e-188	0	Prkce
Ntng1	1.28511e-190	0.580732	0.505	0.368	2.43297e-186	0	Ntng1
Nrcam	7.21143e-187	0.294949	0.913	0.806	1.36527e-182	0	Nrcam
RGD1564053	5.73326e-185	0.325416	0.785	0.631	1.08542e-180	0	RGD1564053
Kcnc3	1.63462e-184	0.586653	0.525	0.413	3.09466e-180	0	Kcnc3
Thsd7a	2.7455e-184	0.330262	0.693	0.561	5.19777e-180	0	Thsd7a
Slc17a7	7.17069e-184	0.462511	0.604	0.48	1.35756e-179	0	Slc17a7
Cemip	2.13194e-181	0.73376	0.374	0.256	4.03618e-177	0	Cemip
Svep1	2.39796e-181	0.84944	0.328	0.211	4.53982e-177	0	Svep1
Kcnq3	3.43445e-178	0.297779	0.908	0.799	6.5021e-174	0	Kcnq3
Nfia	3.98074e-178	0.268717	0.871	0.741	7.53634e-174	0	Nfia
Icam5	1.3101e-177	0.743713	0.378	0.264	2.48027e-173	0	Icam5
Deptor	1.42275e-176	1.02833	0.245	0.144	2.69354e-172	0	Deptor
Clstn2	1.93793e-174	0.549648	0.522	0.405	3.6689e-170	0	Clstn2
Kcnj6	3.88892e-173	0.684591	0.447	0.334	7.36251e-169	0	Kcnj6
Fmn1	5.38497e-172	0.57469	0.482	0.365	1.01948e-167	0	Fmn1
Ntrk3	5.63801e-171	0.259909	0.925	0.792	1.06739e-166	0	Ntrk3
Zfpm2	9.82926e-170	0.300459	0.838	0.711	1.86087e-165	0	Zfpm2
Klhl29	1.92334e-169	0.344831	0.685	0.55	3.64126e-165	0	Klhl29
RGD1310819	7.85609e-166	0.644226	0.423	0.31	1.48731e-161	0	RGD1310819
Vps13c	1.08905e-164	0.397137	0.646	0.53	2.0618e-160	0	Vps13c
Plppr1	1.21475e-164	0.458954	0.561	0.443	2.29976e-160	0	Plppr1
Tnik	3.10571e-159	0.29504	0.855	0.743	5.87973e-155	0	Tnik
Slit1	4.2924e-159	0.446906	0.595	0.48	8.12637e-155	0	Slit1
Atp2b2	2.01732e-158	0.344644	0.749	0.63	3.81918e-154	0	Atp2b2
Mmp16	5.83144e-158	0.344761	0.715	0.607	1.10401e-153	0	Mmp16
Rspo3	1.92481e-157	1.08538	0.23	0.132	3.64404e-153	0	Rspo3
Shisa6	4.68006e-157	0.260148	0.827	0.684	8.86029e-153	0	Shisa6
Nmnat2	3.62937e-156	0.34536	0.742	0.625	6.87113e-152	0	Nmnat2
Mrtfa	4.84622e-152	0.42984	0.602	0.493	9.17486e-148	0	Mrtfa
Cacng8	9.53736e-151	0.443254	0.587	0.48	1.80561e-146	0	Cacng8
Grik2	1.59132e-150	0.206318	0.969	0.902	3.01269e-146	0	Grik2
Frmd4b	2.40901e-149	0.335987	0.618	0.495	4.56074e-145	0	Frmd4b
Hecw1	2.1369e-147	0.378898	0.654	0.539	4.04559e-143	0	Hecw1
Tcf4	5.45942e-144	0.181223	0.976	0.916	1.03358e-139	0	Tcf4
Epha3	7.11237e-144	0.44568	0.548	0.44	1.34651e-139	0	Epha3
Nptn	6.68653e-143	0.323638	0.735	0.632	1.26589e-138	0	Nptn
Prox1	8.59941e-143	0.451769	0.481	0.361	1.62804e-138	0	Prox1
Rgs7	7.42202e-142	0.413728	0.609	0.507	1.40514e-137	0	Rgs7
Atp2b1	1.64785e-141	0.30224	0.763	0.646	3.1197e-137	0	Atp2b1
Gpr176	1.67591e-139	0.698649	0.352	0.254	3.17283e-135	0	Gpr176
Mtmr12	3.64412e-135	0.468451	0.512	0.409	6.89905e-131	0	Mtmr12
Arhgap44	1.49819e-134	0.485747	0.52	0.427	2.83637e-130	0	Arhgap44
Tbc1d1	1.60266e-134	0.457988	0.504	0.399	3.03415e-130	0	Tbc1d1
Pde7b	1.97621e-134	0.304952	0.674	0.55	3.74136e-130	0	Pde7b
Sphkap	4.72441e-134	0.29792	0.655	0.532	8.94425e-130	0	Sphkap
Chn1	9.31466e-134	0.333538	0.684	0.589	1.76345e-129	0	Chn1
Ccdc30	6.72757e-133	0.434977	0.569	0.475	1.27366e-128	0	Ccdc30
Map7	1.02013e-132	0.21449	0.703	0.586	1.93132e-128	0	Map7
Scn3b	1.53847e-131	0.454853	0.508	0.407	2.91263e-127	0	Scn3b
AABR07051518.1	2.10389e-131	0.461079	0.545	0.451	3.98309e-127	0	AABR07051518.1
Nmt1	5.81298e-131	0.472899	0.496	0.398	1.10051e-126	0	Nmt1
Mvb12b	2.58896e-130	0.408016	0.538	0.439	4.90142e-126	0	Mvb12b
Bcl11a	2.82036e-129	0.412214	0.539	0.431	5.3395e-125	0	Bcl11a
Cnksr2	3.56197e-128	0.276486	0.823	0.704	6.74353e-124	0	Cnksr2
Syt1	4.3213e-126	0.19374	0.985	0.89	8.18109e-122	0	Syt1
Nkain2	3.2054e-125	0.193091	0.956	0.833	6.06846e-121	0	Nkain2
Dpf3	3.76792e-125	0.547587	0.413	0.315	7.13342e-121	0	Dpf3
Lmo7	4.53294e-125	0.552129	0.423	0.327	8.58176e-121	0	Lmo7
Dync1i1	6.85693e-125	0.310225	0.719	0.606	1.29815e-120	0	Dync1i1
Lzts3	4.46369e-123	0.8174	0.285	0.197	8.45065e-119	0	Lzts3
Nedd4l	9.64033e-123	0.263218	0.754	0.638	1.82511e-118	0	Nedd4l
Kcnma1	1.99478e-122	0.235795	0.919	0.802	3.77651e-118	0	Kcnma1
Grm5	1.74357e-119	0.235302	0.9	0.785	3.30092e-115	0	Grm5
Brinp1	2.90148e-118	0.284678	0.709	0.607	5.49308e-114	0	Brinp1
Ksr2	8.27798e-118	0.321093	0.691	0.587	1.56719e-113	0	Ksr2
Nsf	3.68328e-116	0.341838	0.655	0.569	6.97318e-112	0	Nsf
Slc35f3	6.38389e-113	0.437071	0.505	0.416	1.2086e-108	0	Slc35f3
Celf5	1.54486e-112	0.41758	0.535	0.45	2.92473e-108	0	Celf5
Unc13c	2.44861e-112	1.06093	0.148	0.078	4.63572e-108	0	Unc13c
Ptprr	7.65258e-112	0.49579	0.454	0.362	1.44879e-107	0	Ptprr
Sipa1l3	8.33193e-112	0.351104	0.587	0.489	1.5774e-107	0	Sipa1l3
Abhd6	2.17295e-111	0.506283	0.453	0.371	4.11382e-107	0	Abhd6
Adgrb2	8.09596e-111	0.496364	0.445	0.355	1.53273e-106	0	Adgrb2
Rap1gap2	1.21238e-110	0.527253	0.419	0.334	2.29528e-106	0	Rap1gap2
Gabra2	1.55515e-109	0.317127	0.656	0.565	2.9442e-105	0	Gabra2
Fat4	9.69775e-109	0.475005	0.439	0.346	1.83598e-104	0	Fat4
Ralgapa2	1.29051e-108	0.378585	0.557	0.465	2.4432e-104	0	Ralgapa2
Dlgap1	1.82251e-108	0.160333	0.98	0.871	3.45038e-104	0	Dlgap1
Cacna1c	2.93872e-108	0.369229	0.582	0.492	5.56359e-104	0	Cacna1c
Synpr	4.38757e-108	0.498461	0.415	0.327	8.30654e-104	0	Synpr
Cblb	9.30428e-108	0.434199	0.465	0.371	1.76149e-103	0	Cblb
Arhgap20	1.15048e-107	0.384322	0.518	0.422	2.17808e-103	0	Arhgap20
AABR07007642.1	8.28128e-107	0.40074	0.51	0.418	1.56781e-102	0	AABR07007642.1
Grin1	1.39762e-106	0.297076	0.674	0.575	2.64597e-102	0	Grin1
Sez6l2	1.74402e-106	0.472581	0.483	0.402	3.30179e-102	0	Sez6l2
Pde10a	2.67275e-106	0.325994	0.606	0.515	5.06006e-102	0	Pde10a
Slc24a4	9.97124e-106	0.54933	0.382	0.295	1.88776e-101	0	Slc24a4
Srrm3	1.41668e-105	0.332366	0.622	0.533	2.68206e-101	0	Srrm3
Plcb1	2.21838e-105	0.299062	0.675	0.58	4.19984e-101	0	Plcb1
Klhl32	2.63082e-105	0.365217	0.538	0.441	4.98066e-101	0	Klhl32
Unc80	1.29334e-104	0.370886	0.578	0.495	2.44856e-100	0	Unc80
Gabbr2	1.32207e-104	0.241493	0.749	0.636	2.50294e-100	0	Gabbr2
Orai2	6.22952e-104	0.667573	0.306	0.222	1.17937e-99	0	Orai2
Wasf1	1.46575e-103	0.378339	0.499	0.411	2.77496e-99	0	Wasf1
Rasal2	7.4288e-103	0.268614	0.698	0.606	1.40642e-98	0	Rasal2
Rapgef2	8.8229e-102	0.279903	0.715	0.624	1.67035e-97	0	Rapgef2
Crtac1	2.61568e-101	0.48842	0.386	0.296	4.95201e-97	0	Crtac1
Slc1a1	4.60425e-101	0.483775	0.422	0.337	8.71677e-97	0	Slc1a1
Tafa2	1.26864e-100	0.451339	0.412	0.321	2.4018e-96	0	Tafa2
Dab1	1.84493e-100	0.228535	0.795	0.684	3.49282e-96	0	Dab1
Myt1l	1.3127e-99	0.220381	0.849	0.726	2.4852e-95	0	Myt1l
Mtus2	1.12742e-97	0.462476	0.424	0.34	2.13442e-93	0	Mtus2
Gabrg2	3.24956e-97	0.457634	0.453	0.369	6.15206e-93	0	Gabrg2
Anxa11	2.50936e-96	0.518894	0.388	0.308	4.75072e-92	0	Anxa11
Syn2	7.61053e-94	0.237706	0.789	0.685	1.44082e-89	0	Syn2
Lrrn2	1.13347e-93	0.419361	0.489	0.413	2.14588e-89	0	Lrrn2
Rgl1	2.41257e-93	0.359115	0.558	0.481	4.56748e-89	0	Rgl1
Stxbp5l	4.01747e-93	0.262379	0.695	0.601	7.60588e-89	0	Stxbp5l
Per3	3.1737e-92	0.500911	0.365	0.283	6.00845e-88	0	Per3
Smpdl3b	3.35792e-92	0.736357	0.264	0.185	6.35721e-88	0	Smpdl3b
St6galnac3	5.5384e-92	0.141343	0.692	0.592	1.04853e-87	0	St6galnac3
Mpdz	6.76054e-92	0.329561	0.572	0.492	1.27991e-87	0	Mpdz
Snca	6.9374e-92	0.343444	0.534	0.452	1.31339e-87	0	Snca
Atp2b3	2.49163e-91	0.464358	0.437	0.364	4.71716e-87	0	Atp2b3
Rims1	3.35877e-91	0.198429	0.892	0.784	6.35882e-87	0	Rims1
Srrm4	1.48193e-90	0.478523	0.422	0.344	2.8056e-86	0	Srrm4
Nptx1	3.28602e-90	0.583699	0.306	0.227	6.2211e-86	0	Nptx1
Mast3	3.57408e-90	0.579732	0.349	0.271	6.76645e-86	0	Mast3
Abcb4	9.75199e-90	0.379473	0.405	0.318	1.84625e-85	0	Abcb4
Ghr	1.64538e-89	0.464222	0.42	0.341	3.11504e-85	0	Ghr
Ptprk	1.93838e-88	0.292542	0.54	0.45	3.66974e-84	0	Ptprk
Spon1	2.95634e-87	0.228269	0.59	0.481	5.59693e-83	0	Spon1
Camk4	3.42399e-87	0.51128	0.37	0.288	6.48229e-83	0	Camk4
Zfp831	1.69617e-84	0.706759	0.274	0.204	3.21118e-80	0	Zfp831
Large1	3.29437e-83	0.225377	0.792	0.696	6.2369e-79	0	Large1
Cplx2	4.53728e-83	0.349515	0.444	0.364	8.58997e-79	0	Cplx2
Sptb	8.10632e-83	0.590773	0.33	0.26	1.53469e-78	0	Sptb
Dok6	1.35152e-82	0.208669	0.774	0.674	2.55871e-78	0	Dok6
Ank3	7.94958e-82	0.159997	0.916	0.818	1.50501e-77	0	Ank3
Sntg2	7.51506e-81	0.675327	0.274	0.204	1.42275e-76	0	Sntg2
Kif26b	1.08506e-80	0.405	0.42	0.347	2.05424e-76	0	Kif26b
Slc16a11	1.63369e-80	0.951813	0.183	0.117	3.09291e-76	0	Slc16a11
Il1rap	1.745e-80	0.256121	0.554	0.465	3.30363e-76	0	Il1rap
AC134224.3	2.32379e-78	0.114503	1	1	4.39939e-74	0	AC134224.3
Sema3c	2.69601e-78	0.563491	0.192	0.125	5.10409e-74	0	Sema3c
AABR07048878.1	3.3506e-78	0.382998	0.44	0.361	6.34335e-74	0	AABR07048878.1
Fam135b	7.07054e-78	0.417763	0.434	0.361	1.33859e-73	0	Fam135b
Ryr1	1.14589e-77	0.981478	0.155	0.097	2.1694e-73	0	Ryr1
Clmp	1.27959e-77	0.590317	0.288	0.214	2.42252e-73	0	Clmp
Clvs2	1.99554e-77	0.47233	0.399	0.33	3.77795e-73	0	Clvs2
Ptk2	1.12633e-76	0.275857	0.586	0.515	2.13238e-72	0	Ptk2
Magi2	3.92538e-76	0.189573	0.888	0.796	7.43154e-72	0	Magi2
Acyp2	4.09265e-76	0.306819	0.565	0.488	7.74821e-72	0	Acyp2
Dnajb13	9.62118e-76	0.853904	0.181	0.119	1.82148e-71	0	Dnajb13
Ttc3	3.24211e-75	0.191803	0.863	0.778	6.13797e-71	0	Ttc3
Ppil6	3.56549e-75	0.570656	0.322	0.252	6.75019e-71	0	Ppil6
Plekha5	2.62606e-74	0.24439	0.627	0.549	4.97166e-70	0	Plekha5
Ccdc57	5.24561e-74	0.441559	0.407	0.342	9.93098e-70	0	Ccdc57
Pcdha13	9.5686e-74	0.341645	0.534	0.465	1.81153e-69	0	Pcdha13
Notch2	9.80728e-74	0.512918	0.306	0.231	1.85671e-69	0	Notch2
Plppr2	2.46767e-72	0.461948	0.379	0.31	4.67179e-68	0	Plppr2
Enc1	1.1461e-71	0.365122	0.374	0.299	2.16981e-67	0	Enc1
Grm8	4.34533e-71	0.282382	0.236	0.162	8.22657e-67	0	Grm8
AABR07027979.1	1.12001e-70	0.551317	0.319	0.254	2.1204e-66	0	AABR07027979.1
Csmd1	2.2347e-70	0.250796	0.635	0.556	4.23073e-66	0	Csmd1
Dock11	2.31461e-70	0.44423	0.352	0.28	4.38201e-66	0	Dock11
Nuak1	2.7644e-70	0.420921	0.337	0.262	5.23356e-66	0	Nuak1
Ptpre	3.49985e-70	0.318045	0.472	0.402	6.62592e-66	0	Ptpre
Khdrbs2	1.10626e-69	0.22551	0.619	0.537	2.09438e-65	0	Khdrbs2
Mpp7	1.76687e-69	0.538763	0.304	0.235	3.34504e-65	0	Mpp7
Mical2	2.09607e-69	0.302471	0.538	0.466	3.96828e-65	0	Mical2
Camk1d	3.32098e-69	0.18152	0.675	0.59	6.28727e-65	0	Camk1d
Megf9	5.2315e-69	0.393351	0.437	0.37	9.90428e-65	0	Megf9
Gnal	9.95816e-68	0.501157	0.33	0.266	1.88528e-63	0	Gnal
Kirrel3	1.14794e-67	0.429432	0.379	0.309	2.17328e-63	0	Kirrel3
Bsn	1.90508e-67	0.263958	0.591	0.52	3.6067e-63	0	Bsn
Kitlg	2.06348e-67	0.4828	0.307	0.235	3.90657e-63	0	Kitlg
Ttc39c	2.22623e-67	0.48749	0.365	0.303	4.2147e-63	0	Ttc39c
Syn3	1.82892e-66	0.332999	0.461	0.389	3.46251e-62	0	Syn3
Plekhg5	1.96028e-66	0.455216	0.368	0.304	3.71121e-62	0	Plekhg5
Zfp821	6.77097e-66	0.459962	0.358	0.294	1.28188e-61	0	Zfp821
ENSRNOG00000000885	1.30908e-65	0.474114	0.328	0.266	2.47834e-61	0	ENSRNOG00000000885
Necab1	2.54684e-65	0.302188	0.499	0.426	4.82167e-61	0	Necab1
Dnah9	3.2646e-65	0.298995	0.492	0.421	6.18054e-61	0	Dnah9
Dpp6	3.92348e-65	0.182882	0.801	0.703	7.42792e-61	0	Dpp6
Sh3bp5	9.56542e-65	0.45445	0.363	0.303	1.81092e-60	0	Sh3bp5
Zcchc9	9.58224e-65	0.287559	0.562	0.494	1.81411e-60	0	Zcchc9
Sgsm2	1.13089e-64	0.466141	0.366	0.302	2.141e-60	0	Sgsm2
Chst9	2.15898e-64	0.123174	0.723	0.595	4.08738e-60	0	Chst9
Ankrd33b	2.41067e-64	0.513298	0.303	0.239	4.56387e-60	0	Ankrd33b
Me3	2.55211e-64	0.289749	0.553	0.484	4.83166e-60	0	Me3
C2cd5	1.57416e-63	0.278304	0.559	0.495	2.9802e-59	0	C2cd5
Mas1	3.17941e-63	0.766932	0.186	0.128	6.01926e-59	0	Mas1
Sybu	4.28758e-63	0.306523	0.507	0.447	8.11725e-59	0	Sybu
Sntb2	7.05334e-63	0.395355	0.405	0.338	1.33534e-58	0	Sntb2
Baz1b	1.29398e-62	0.356105	0.423	0.361	2.44976e-58	0	Baz1b
Rtn4rl1	3.0121e-62	0.31123	0.496	0.428	5.70251e-58	0	Rtn4rl1
Plpp4	3.56121e-62	0.504662	0.288	0.223	6.74208e-58	0	Plpp4
Adcy9	3.79038e-62	0.221286	0.619	0.547	7.17596e-58	0	Adcy9
Medag	9.78562e-62	1.21501	0.084	0.042	1.85261e-57	0	Medag
Ncald	4.93188e-61	0.235759	0.559	0.488	9.33703e-57	0	Ncald
Limch1	3.82684e-60	0.182048	0.731	0.656	7.24497e-56	0	Limch1
C1ql2	3.90407e-60	0.585723	0.22	0.15	7.39118e-56	0	C1ql2
Gls	2.79979e-59	0.220429	0.64	0.574	5.30057e-55	0	Gls
Nr3c2	4.48279e-59	0.123282	0.765	0.67	8.48682e-55	0	Nr3c2
Glis3	5.09963e-59	0.314678	0.411	0.335	9.65463e-55	0	Glis3
Ano6	6.1944e-59	0.49885	0.326	0.267	1.17272e-54	0	Ano6
Msra	1.25731e-58	0.237452	0.607	0.533	2.38033e-54	0	Msra
Sgpp2	1.60891e-57	0.737103	0.199	0.144	3.04598e-53	0	Sgpp2
Adam22	1.61531e-57	0.366267	0.409	0.352	3.05811e-53	0	Adam22
Rtn4r	1.75812e-57	0.573897	0.266	0.209	3.32848e-53	0	Rtn4r
Iqsec2	1.97237e-57	0.3504	0.43	0.371	3.73409e-53	0	Iqsec2
Necab3	8.48679e-57	0.994076	0.102	0.059	1.60672e-52	0	Necab3
Rasl10a	1.59508e-56	0.710637	0.182	0.121	3.0198e-52	0	Rasl10a
Mlip	3.18405e-56	0.386434	0.389	0.329	6.02805e-52	0	Mlip
Svop	5.26043e-56	0.436223	0.368	0.316	9.95904e-52	0	Svop
Rps6ka2	2.04697e-55	0.462692	0.306	0.247	3.87533e-51	0	Rps6ka2
Rasgrf1	2.3131e-55	0.282521	0.507	0.447	4.37916e-51	0	Rasgrf1
Neurl1	3.90255e-55	0.41057	0.387	0.337	7.38831e-51	0	Neurl1
Blvrb	1.61758e-54	0.59325	0.24	0.183	3.0624e-50	0	Blvrb
Zeb2	6.31082e-54	0.10138	0.895	0.831	1.19476e-49	0	Zeb2
Pip5k1b	7.46235e-54	0.170506	0.553	0.476	1.41277e-49	0	Pip5k1b
Chst15	1.33144e-53	0.51877	0.27	0.213	2.52068e-49	0	Chst15
Dpyd	1.56893e-53	0.202066	0.6	0.526	2.97029e-49	0	Dpyd
Kcnab1	4.04312e-53	0.157344	0.705	0.62	7.65443e-49	0	Kcnab1
Gng7	1.15748e-52	0.579809	0.241	0.186	2.19135e-48	0	Gng7
Armc9	2.25657e-52	0.330055	0.466	0.413	4.27214e-48	0	Armc9
St3gal5	2.27186e-52	0.366016	0.372	0.316	4.30109e-48	0	St3gal5
Gria3	4.09367e-52	0.150143	0.744	0.655	7.75014e-48	0	Gria3
Ptpn3	4.21532e-52	0.432253	0.331	0.276	7.98044e-48	0	Ptpn3
Foxo1	5.77958e-52	0.433716	0.301	0.24	1.09419e-47	0	Foxo1
Galnt16	6.19643e-52	0.322079	0.429	0.374	1.17311e-47	0	Galnt16
Iqgap2	8.38912e-52	0.27235	0.458	0.397	1.58823e-47	0	Iqgap2
Phf24	8.73326e-52	0.607686	0.236	0.184	1.65338e-47	0	Phf24
Slc2a13	1.31688e-51	0.16166	0.647	0.571	2.49311e-47	0	Slc2a13
Napa	2.00414e-51	0.552349	0.222	0.163	3.79425e-47	0	Napa
Adamts3	2.36658e-51	0.462753	0.265	0.206	4.4804e-47	0	Adamts3
Zbtb16	4.59087e-51	0.25177	0.466	0.404	8.69144e-47	0	Zbtb16
Jmjd1c	5.09498e-51	0.206514	0.565	0.507	9.64582e-47	0	Jmjd1c
Ndrg4	8.14964e-51	0.28306	0.484	0.433	1.54289e-46	0	Ndrg4
Spats2l	9.68333e-51	0.486632	0.29	0.234	1.83325e-46	0	Spats2l
Rit2	1.97139e-50	0.212816	0.617	0.557	3.73223e-46	0	Rit2
Cap1	1.97956e-50	0.521352	0.243	0.186	3.7477e-46	0	Cap1
Nrp1	2.27305e-50	0.155963	0.661	0.579	4.30333e-46	0	Nrp1
Slc12a5	1.12078e-49	0.510192	0.3	0.251	2.12187e-45	0	Slc12a5
Kcnq5	1.40716e-49	0.180719	0.517	0.448	2.66403e-45	0	Kcnq5
Ablim3	4.72621e-49	0.382289	0.336	0.275	8.94767e-45	0	Ablim3
Mei1	7.05071e-49	0.641628	0.228	0.175	1.33484e-44	0	Mei1
Mrap2	1.036e-48	0.717199	0.171	0.121	1.96136e-44	0	Mrap2
Dtnb	1.54433e-48	0.248369	0.514	0.461	2.92372e-44	0	Dtnb
Bmerb1	5.02374e-48	0.279764	0.477	0.427	9.51094e-44	0	Bmerb1
Epha8	1.74162e-47	0.946425	0.129	0.087	3.29724e-43	0	Epha8
Pgbd5	2.49483e-47	0.483327	0.311	0.264	4.72322e-43	0	Pgbd5
Arid1b	3.24649e-47	0.178834	0.73	0.669	6.14626e-43	0	Arid1b
Piezo2	3.49202e-47	0.480922	0.276	0.221	6.6111e-43	0	Piezo2
Klhl2	7.23237e-47	0.206846	0.542	0.479	1.36923e-42	0	Klhl2
Smarca2	1.22871e-46	0.21078	0.525	0.467	2.3262e-42	0	Smarca2
Agpat4	1.53105e-46	0.23829	0.472	0.418	2.89859e-42	0	Agpat4
Ppl	2.96531e-46	1.27101	0.057	0.028	5.61393e-42	0	Ppl
Kcnd3	1.64723e-45	0.156299	0.611	0.539	3.11854e-41	0	Kcnd3
Akt3	2.47036e-45	0.166372	0.685	0.631	4.67689e-41	0	Akt3
Gpc3	5.87701e-45	0.729794	0.161	0.112	1.11264e-40	0	Gpc3
Mbnl2	6.07998e-45	0.156934	0.703	0.64	1.15106e-40	0	Mbnl2
Gpr158	8.12626e-45	0.153947	0.624	0.553	1.53846e-40	0	Gpr158
Pxdn	1.05865e-44	0.847578	0.118	0.076	2.00424e-40	0	Pxdn
Sobp	2.3211e-44	0.176244	0.655	0.597	4.39431e-40	0	Sobp
Erc2	4.82991e-44	0.14995	0.707	0.628	9.14398e-40	0	Erc2
Pcdh17	7.21956e-44	0.357662	0.329	0.274	1.36681e-39	0	Pcdh17
Ap3b1	7.92861e-44	0.25983	0.441	0.394	1.50104e-39	0	Ap3b1
Ica1	1.5218e-43	0.324003	0.419	0.375	2.88107e-39	0	Ica1
Srgap3	2.34001e-43	0.154213	0.752	0.678	4.4301e-39	0	Srgap3
Stim2	3.16842e-43	0.356277	0.344	0.294	5.99844e-39	0	Stim2
Ca11	3.39498e-43	0.414021	0.347	0.298	6.42738e-39	0	Ca11
Gda	4.79531e-43	0.398111	0.308	0.255	9.07847e-39	0	Gda
Ranbp2	7.85703e-43	0.230645	0.491	0.444	1.48749e-38	0	Ranbp2
Cers6	1.26145e-42	0.189607	0.593	0.536	2.38818e-38	0	Cers6
Wipf3	1.4248e-42	0.246008	0.353	0.295	2.69743e-38	0	Wipf3
S100pbp	2.65765e-42	0.318171	0.386	0.33	5.03146e-38	0	S100pbp
Dmxl2	4.31537e-42	0.186807	0.573	0.518	8.16986e-38	0	Dmxl2
Hs6st2	5.85088e-42	0.62492	0.158	0.112	1.10769e-37	0	Hs6st2
Fgf14	5.96382e-42	0.199711	0.59	0.534	1.12907e-37	0	Fgf14
Pard3	6.47632e-42	0.192944	0.551	0.497	1.2261e-37	0	Pard3
Sh3gl2	6.98245e-41	0.18396	0.527	0.469	1.32192e-36	0	Sh3gl2
Crtc1	1.24553e-40	0.396884	0.345	0.302	2.35804e-36	0	Crtc1
Ralyl	2.00315e-40	0.168278	0.586	0.522	3.79237e-36	0	Ralyl
Atp1b1	7.35042e-40	0.163007	0.591	0.538	1.39158e-35	0	Atp1b1
Rnf39	8.04195e-40	0.489123	0.257	0.208	1.5225e-35	0	Rnf39
Zranb2	1.12088e-39	0.202654	0.576	0.529	2.12205e-35	0	Zranb2
Nalcn	1.93079e-39	0.25294	0.473	0.426	3.65537e-35	0	Nalcn
Agfg2	2.35094e-39	0.486049	0.253	0.209	4.4508e-35	0	Agfg2
Itgb4	3.0915e-39	0.836479	0.118	0.081	5.85282e-35	0	Itgb4
Fto	3.89921e-39	0.173855	0.632	0.585	7.38199e-35	0	Fto
Osbpl3	4.5378e-39	0.661025	0.154	0.112	8.59095e-35	0	Osbpl3
Ankrd27	8.67527e-39	0.436422	0.291	0.246	1.6424e-34	0	Ankrd27
Adgrl1	4.41045e-38	0.355041	0.36	0.319	8.34986e-34	0	Adgrl1
Nt5c2	8.19871e-38	0.282569	0.425	0.382	1.55218e-33	0	Nt5c2
Slc30a3	9.19122e-38	0.52068	0.221	0.165	1.74008e-33	0	Slc30a3
Dync1i2	9.72213e-38	0.189801	0.546	0.504	1.84059e-33	0	Dync1i2
Tnrc6b	1.06853e-37	0.143797	0.676	0.624	2.02293e-33	0	Tnrc6b
Hapln4	1.07977e-37	0.644662	0.202	0.154	2.04423e-33	0	Hapln4
Chgb	1.15687e-37	0.291478	0.356	0.307	2.19018e-33	0	Chgb
Trim9	1.15705e-37	0.161551	0.61	0.559	2.19052e-33	0	Trim9
Rgs13	1.67687e-37	1.14305	0.046	0.024	3.17465e-33	0	Rgs13
Snrnp70	1.72677e-37	0.154376	0.745	0.694	3.26912e-33	0	Snrnp70
Kif17	1.87355e-37	0.496878	0.235	0.192	3.547e-33	0	Kif17
Arhgap39	1.97643e-37	0.168154	0.582	0.525	3.74178e-33	0	Arhgap39
Peli2	2.82391e-37	0.451052	0.181	0.137	5.34623e-33	0	Peli2
Usp13	2.97171e-37	0.393868	0.295	0.248	5.62603e-33	0	Usp13
Dnajc6	3.62966e-37	0.16862	0.59	0.534	6.87167e-33	0	Dnajc6
Dclk3	3.88182e-37	1.16455	0.055	0.029	7.34906e-33	0	Dclk3
Ddo	3.94222e-37	0.859512	0.102	0.067	7.4634e-33	0	Ddo
Chl1	6.49296e-37	0.315925	0.351	0.303	1.22925e-32	0	Chl1
Sptbn2	8.69094e-37	0.297053	0.385	0.342	1.64537e-32	0	Sptbn2
Crim1	1.45349e-36	0.350777	0.244	0.198	2.75175e-32	0	Crim1
Pcdh19	2.57836e-36	0.298976	0.363	0.313	4.88134e-32	0	Pcdh19
Cdk14	3.96524e-36	0.10885	0.777	0.686	7.507e-32	0	Cdk14
AABR07051892.1	5.4083e-36	0.395458	0.271	0.226	1.0239e-31	0	AABR07051892.1
Csrnp3	1.55235e-35	0.188439	0.502	0.454	2.93891e-31	0	Csrnp3
Fgd4	1.90466e-35	0.295912	0.376	0.336	3.6059e-31	0	Fgd4
Prmt8	2.3567e-35	0.491258	0.249	0.204	4.46171e-31	0	Prmt8
Lrpap1	3.23481e-35	0.456746	0.234	0.186	6.12414e-31	0	Lrpap1
Ddx5	3.31178e-35	0.158824	0.56	0.509	6.26986e-31	0	Ddx5
Trit1	3.44038e-35	0.351575	0.323	0.279	6.51333e-31	0	Trit1
Scn2a	4.14443e-35	0.159974	0.625	0.574	7.84623e-31	0	Scn2a
Zfhx4	1.38478e-34	0.462714	0.222	0.177	2.62166e-30	0	Zfhx4
Acvr1	1.45248e-34	0.443244	0.298	0.255	2.74984e-30	0	Acvr1
Galnt14	2.65281e-34	0.219854	0.401	0.353	5.0223e-30	0	Galnt14
Shisa7	4.04451e-34	0.398201	0.297	0.256	7.65706e-30	0	Shisa7
Tmem175	4.10157e-34	0.318307	0.366	0.327	7.76508e-30	0	Tmem175
Cipc	4.93868e-34	0.453542	0.258	0.214	9.3499e-30	0	Cipc
Cdh11	6.42199e-34	0.178227	0.585	0.54	1.21581e-29	0	Cdh11
Map2	7.33633e-34	0.121342	0.829	0.762	1.38891e-29	0	Map2
Strn4	7.87052e-34	0.351275	0.32	0.277	1.49005e-29	0	Strn4
Fam124a	8.39073e-34	0.407924	0.249	0.202	1.58853e-29	0	Fam124a
Brinp2	3.17543e-33	0.158117	0.436	0.384	6.01173e-29	0	Brinp2
Ppp1r9a	3.68586e-33	0.205597	0.441	0.396	6.97807e-29	0	Ppp1r9a
Abi1	7.92535e-33	0.160604	0.529	0.483	1.50043e-28	0	Abi1
Hace1	1.04406e-32	0.442294	0.253	0.209	1.97662e-28	0	Hace1
Dennd1a	1.12322e-32	0.146331	0.71	0.659	2.12648e-28	0	Dennd1a
AABR07057997.1	1.90383e-32	0.526242	0.186	0.145	3.60432e-28	0	AABR07057997.1
AABR07062799.2	2.18065e-32	0.492064	0.246	0.208	4.1284e-28	0	AABR07062799.2
Susd1	1.02732e-31	0.485628	0.164	0.124	1.94493e-27	0	Susd1
Med12l	1.04605e-31	0.144763	0.542	0.499	1.98038e-27	0	Med12l
Med15	2.39652e-31	0.222915	0.457	0.414	4.5371e-27	0	Med15
Dcc	2.86786e-31	0.10517	0.755	0.686	5.42942e-27	0	Dcc
Cpeb3	4.60535e-31	0.184871	0.522	0.483	8.71886e-27	0	Cpeb3
Rab40b	5.144e-31	0.464673	0.242	0.2	9.73861e-27	0	Rab40b
Adcy2	5.95199e-31	0.233476	0.405	0.362	1.12683e-26	0	Adcy2
Prkd2	7.4072e-31	0.45797	0.239	0.197	1.40233e-26	0	Prkd2
Dbn1	8.78658e-31	0.358675	0.324	0.288	1.66347e-26	0	Dbn1
Pnisr	1.08955e-30	0.140981	0.629	0.591	2.06274e-26	0	Pnisr
RGD1307100	1.33541e-30	0.147501	0.654	0.609	2.5282e-26	0	RGD1307100
Plppr4	1.55222e-30	0.221146	0.427	0.386	2.93867e-26	0	Plppr4
Camta2	3.03355e-30	0.340996	0.32	0.281	5.74312e-26	0	Camta2
AABR07001068.1	3.22313e-30	0.332	0.335	0.295	6.10202e-26	0	AABR07001068.1
Elapor1	3.42669e-30	0.427959	0.285	0.247	6.48741e-26	0	Elapor1
Dclk1	3.98736e-30	0.102198	0.769	0.688	7.54887e-26	0	Dclk1
Sgip1	5.73482e-30	0.195139	0.556	0.518	1.08572e-25	0	Sgip1
Vps13a	6.76466e-30	0.245626	0.424	0.388	1.28069e-25	0	Vps13a
Ahi1	8.46164e-30	0.176315	0.505	0.467	1.60196e-25	0	Ahi1
Zmynd8	8.54662e-30	0.140738	0.628	0.576	1.61805e-25	0	Zmynd8
Abr	1.13771e-29	0.249256	0.427	0.392	2.1539e-25	0	Abr
Rph3a	1.35775e-29	0.553854	0.171	0.134	2.57049e-25	0	Rph3a
Kcnh1	2.38495e-29	0.260958	0.417	0.376	4.51519e-25	0	Kcnh1
Xpr1	2.57856e-29	0.267046	0.358	0.317	4.88173e-25	0	Xpr1
Grm2	1.02293e-28	0.734108	0.12	0.085	1.93661e-24	0	Grm2
Rgs10	1.33857e-28	0.225398	0.261	0.217	2.53418e-24	0	Rgs10
Pacsin1	2.14124e-28	0.314385	0.362	0.329	4.0538e-24	0	Pacsin1
Fam163b	2.30101e-28	0.534379	0.177	0.139	4.35627e-24	0	Fam163b
Gse1	3.05474e-28	0.495215	0.236	0.2	5.78324e-24	0	Gse1
Agtpbp1	3.06434e-28	0.243433	0.398	0.363	5.80142e-24	0	Agtpbp1
Itpr1	4.01578e-28	0.190761	0.404	0.36	7.60268e-24	0	Itpr1
Tsga10	4.05438e-28	0.317115	0.317	0.277	7.67575e-24	0	Tsga10
Stum	5.11664e-28	0.504511	0.217	0.18	9.68682e-24	0	Stum
Xkr8	5.72597e-28	0.700787	0.137	0.102	1.08404e-23	0	Xkr8
Atf6	6.7324e-28	0.327538	0.292	0.252	1.27458e-23	0	Atf6
Syt17	8.81099e-28	0.49157	0.228	0.189	1.6681e-23	0	Syt17
Armc4	9.53161e-28	1.11544	0.041	0.022	1.80453e-23	0	Armc4
R3hdm1	1.68047e-27	0.114559	0.631	0.583	3.18146e-23	0	R3hdm1
AABR07006724.1	1.76147e-27	0.555981	0.179	0.144	3.33481e-23	0	AABR07006724.1
Smarca4	2.31189e-27	0.201308	0.443	0.408	4.37686e-23	0	Smarca4
Mink1	2.64114e-27	0.20986	0.442	0.409	5.0002e-23	0	Mink1
Vps13d	3.09214e-27	0.222922	0.41	0.377	5.85403e-23	0	Vps13d
Fam193b	3.61529e-27	0.251351	0.375	0.339	6.84447e-23	0	Fam193b
RGD1309540	4.46756e-27	0.172629	0.491	0.459	8.45798e-23	0	RGD1309540
AABR07026483.1	7.10741e-27	0.261945	0.376	0.344	1.34557e-22	0	AABR07026483.1
Greb1l	9.37932e-27	0.743529	0.109	0.077	1.77569e-22	0	Greb1l
Cep290	9.79301e-27	0.366595	0.317	0.28	1.85401e-22	0	Cep290
Stk39	1.04658e-26	0.220771	0.418	0.382	1.98139e-22	0	Stk39
Wnt4	1.40842e-26	0.513254	0.176	0.142	2.66643e-22	0	Wnt4
Mpp6	1.67161e-26	0.390002	0.255	0.219	3.16469e-22	0	Mpp6
Fndc3b	2.3051e-26	0.241219	0.348	0.311	4.36401e-22	0	Fndc3b
Adarb1	2.53294e-26	0.213758	0.415	0.38	4.79536e-22	0	Adarb1
Dgat2	6.55781e-26	0.535679	0.147	0.111	1.24153e-21	0	Dgat2
Clip4	1.00783e-25	0.465193	0.225	0.189	1.90802e-21	0	Clip4
Nck2	1.98834e-25	0.314263	0.32	0.287	3.76432e-21	0	Nck2
Rbfox3	3.63394e-25	0.437996	0.234	0.196	6.87977e-21	0	Rbfox3
Kit	8.71196e-25	0.494488	0.188	0.154	1.64935e-20	0	Kit
Vgll4	9.30797e-25	0.160811	0.393	0.354	1.76218e-20	0	Vgll4
Mark2	9.62035e-25	0.199249	0.453	0.42	1.82132e-20	0	Mark2
Ubr2	1.29105e-24	0.181936	0.483	0.451	2.44422e-20	0	Ubr2
Dtx3	1.59859e-24	0.416031	0.247	0.211	3.02646e-20	0	Dtx3
Lrrk2	1.61963e-24	0.368702	0.255	0.222	3.06629e-20	0	Lrrk2
Abl2	3.76628e-24	0.147371	0.524	0.491	7.13031e-20	0	Abl2
Myef2	4.01808e-24	0.322803	0.328	0.292	7.60704e-20	0	Myef2
Nsg2	5.17639e-24	0.148776	0.486	0.452	9.79994e-20	0	Nsg2
Ralgps2	5.33895e-24	0.213865	0.413	0.379	1.01077e-19	0	Ralgps2
Gabrd	5.99983e-24	0.759579	0.094	0.064	1.13589e-19	0	Gabrd
Pi4ka	9.86941e-24	0.195919	0.461	0.431	1.86848e-19	0	Pi4ka
Gdap1	1.04405e-23	0.364813	0.236	0.201	1.97659e-19	0	Gdap1
Chchd3	1.3509e-23	0.15153	0.522	0.488	2.55752e-19	0	Chchd3
Git2	1.56708e-23	0.172064	0.389	0.358	2.96679e-19	0	Git2
Plekhh2	2.02447e-23	0.269163	0.373	0.341	3.83273e-19	0	Plekhh2
Iglon5	2.59614e-23	0.708932	0.105	0.077	4.91502e-19	0	Iglon5
Snap91	2.61136e-23	0.159779	0.521	0.486	4.94384e-19	0	Snap91
Susd4	3.29066e-23	0.342114	0.282	0.249	6.22987e-19	0	Susd4
Sh2d5	3.84313e-23	0.645695	0.147	0.112	7.27581e-19	0	Sh2d5
Phf20l1.1	4.55332e-23	0.194667	0.395	0.359	8.62035e-19	0	Phf20l1.1
Taf1d	5.08046e-23	0.28285	0.359	0.332	9.61833e-19	0	Taf1d
Aagab	5.49731e-23	0.485407	0.182	0.149	1.04075e-18	0	Aagab
Ankrd17	8.29197e-23	0.16649	0.485	0.455	1.56984e-18	0	Ankrd17
Ndst3	8.75398e-23	0.331919	0.286	0.252	1.6573e-18	0	Ndst3
Lrrc49	8.75759e-23	0.271915	0.345	0.316	1.65799e-18	0	Lrrc49
Pde1b	9.5944e-23	0.626645	0.14	0.108	1.81641e-18	0	Pde1b
Gnptg	1.2398e-22	0.401366	0.245	0.214	2.34718e-18	0	Gnptg
Cnnm1	1.36415e-22	0.314212	0.344	0.316	2.58261e-18	0	Cnnm1
Robo3	1.9561e-22	0.41507	0.153	0.119	3.7033e-18	0	Robo3
Matn2	2.22689e-22	0.400441	0.222	0.187	4.21595e-18	0	Matn2
Boc	2.27547e-22	0.451898	0.14	0.109	4.30791e-18	0	Boc
Gcnt4	2.61187e-22	0.799533	0.071	0.048	4.94479e-18	0	Gcnt4
Mapk14	2.68684e-22	0.233351	0.376	0.349	5.08672e-18	0	Mapk14
AABR07013140.1	4.16227e-22	0.994955	0.05	0.03	7.88001e-18	0	AABR07013140.1
Kctd4	5.31269e-22	0.385435	0.17	0.133	1.0058e-17	0	Kctd4
Pxylp1	5.35793e-22	0.569565	0.171	0.138	1.01436e-17	0	Pxylp1
Nsd1	5.83414e-22	0.127825	0.54	0.509	1.10452e-17	0	Nsd1
Zfp609	7.43553e-22	0.179673	0.412	0.381	1.40769e-17	0	Zfp609
Klhdc10	1.04216e-21	0.197815	0.419	0.391	1.97302e-17	0	Klhdc10
Rpf2	1.68549e-21	0.41802	0.226	0.197	3.19096e-17	0	Rpf2
Gpc4	1.85679e-21	0.363705	0.219	0.184	3.51527e-17	0	Gpc4
Mia2	2.24828e-21	0.288692	0.268	0.234	4.25645e-17	0	Mia2
Btbd16	2.38006e-21	0.840335	0.083	0.057	4.50592e-17	0	Btbd16
Csnk1g1	3.47565e-21	0.167933	0.475	0.446	6.58009e-17	0	Csnk1g1
Cxadr	3.53952e-21	0.344058	0.282	0.249	6.70101e-17	0	Cxadr
Tut1	3.61953e-21	0.639781	0.092	0.065	6.8525e-17	0	Tut1
Wdr7	3.65345e-21	0.148031	0.501	0.473	6.91672e-17	0	Wdr7
C1ql3	3.77235e-21	0.434926	0.165	0.133	7.14182e-17	0	C1ql3
Trpc5	4.20416e-21	0.173438	0.337	0.3	7.95931e-17	0	Trpc5
Slc35e2b	4.78085e-21	0.435972	0.198	0.166	9.0511e-17	0	Slc35e2b
Eif4e3	5.26279e-21	0.420888	0.223	0.192	9.96351e-17	0	Eif4e3
RGD1306271	5.79314e-21	0.187443	0.439	0.409	1.09676e-16	0	RGD1306271
AABR07033234.2	6.84124e-21	0.752699	0.087	0.063	1.29518e-16	0	AABR07033234.2
Stxbp1	6.8865e-21	0.176865	0.457	0.431	1.30375e-16	0	Stxbp1
Cyfip2	7.2126e-21	0.115679	0.545	0.51	1.36549e-16	0	Cyfip2
Frrs1l	8.79946e-21	0.251145	0.338	0.311	1.66591e-16	0	Frrs1l
AABR07040412.1	9.24916e-21	0.278842	0.241	0.209	1.75105e-16	0	AABR07040412.1
Unc13a	1.16647e-20	0.43397	0.259	0.232	2.20837e-16	0	Unc13a
Pdyn	1.56123e-20	0.682449	0.068	0.044	2.95573e-16	0	Pdyn
AC134204.1	1.74241e-20	0.331066	0.299	0.269	3.29873e-16	0	AC134204.1
AABR07058158.1	1.79471e-20	0.284726	0.276	0.244	3.39775e-16	0	AABR07058158.1
Snx4	3.61044e-20	0.202497	0.424	0.399	6.83528e-16	0	Snx4
Tbc1d8b	3.90571e-20	0.565841	0.121	0.092	7.39429e-16	0	Tbc1d8b
B3gat1	4.75381e-20	0.245319	0.351	0.319	8.99991e-16	0	B3gat1
Ttc26	8.31672e-20	0.395827	0.249	0.217	1.57452e-15	0	Ttc26
Itpa	1.18938e-19	0.421405	0.194	0.157	2.25173e-15	0	Itpa
Exoc6	1.48929e-19	0.227099	0.343	0.317	2.81952e-15	0	Exoc6
Anln	1.63947e-19	0.492897	0.081	0.057	3.10385e-15	0	Anln
Camkk1	1.71865e-19	0.490167	0.154	0.121	3.25374e-15	0	Camkk1
Dpy19l3	1.90529e-19	0.379767	0.239	0.209	3.60709e-15	0	Dpy19l3
Pola1	2.12472e-19	0.32693	0.227	0.194	4.02252e-15	0	Pola1
Slc26a8	2.20192e-19	0.46013	0.216	0.186	4.16867e-15	0	Slc26a8
Sec23a	2.23299e-19	0.342654	0.244	0.215	4.2275e-15	0	Sec23a
Spata2L	2.49037e-19	0.530781	0.183	0.151	4.71477e-15	0	Spata2L
Rundc3b	2.81246e-19	0.299175	0.318	0.288	5.32454e-15	0	Rundc3b
Ddhd1	3.01732e-19	0.190798	0.364	0.334	5.71238e-15	0	Ddhd1
Cpne6	3.54609e-19	0.393164	0.233	0.201	6.71346e-15	0	Cpne6
Iqce	4.97847e-19	0.310969	0.298	0.27	9.42525e-15	0	Iqce
Rgs17	5.47864e-19	0.391899	0.228	0.198	1.03722e-14	0	Rgs17
Hlf	5.96758e-19	0.443534	0.182	0.153	1.12978e-14	0	Hlf
Ildr2	6.51163e-19	0.231159	0.328	0.299	1.23278e-14	0	Ildr2
Apcdd1	6.88518e-19	0.636322	0.081	0.058	1.3035e-14	0	Apcdd1
Micu3	7.29284e-19	0.215109	0.354	0.328	1.38068e-14	0	Micu3
Dph1	7.55769e-19	0.583738	0.138	0.107	1.43082e-14	0	Dph1
Tmem164	8.60642e-19	0.19667	0.275	0.238	1.62937e-14	0	Tmem164
Dennd2a	8.70434e-19	0.229533	0.315	0.289	1.64791e-14	0	Dennd2a
Dop1a	1.17719e-18	0.226371	0.356	0.332	2.22866e-14	0	Dop1a
Ccdc13	1.85708e-18	0.670308	0.097	0.074	3.51583e-14	0	Ccdc13
Fam168a	2.18187e-18	0.104845	0.547	0.522	4.13072e-14	0	Fam168a
Ip6k2	2.83343e-18	0.172978	0.371	0.346	5.36425e-14	0	Ip6k2
Slc16a7	2.86414e-18	0.288773	0.245	0.215	5.42238e-14	0	Slc16a7
Fars2	4.14813e-18	0.174518	0.399	0.376	7.85324e-14	0	Fars2
Tmem178a	5.65754e-18	0.390036	0.212	0.184	1.07109e-13	0	Tmem178a
Arrdc2	5.70508e-18	0.707921	0.06	0.038	1.08009e-13	0	Arrdc2
Actr3	5.86197e-18	0.249522	0.28	0.249	1.10979e-13	0	Actr3
Ccdc39	6.37734e-18	0.447484	0.201	0.172	1.20736e-13	0	Ccdc39
Atg7	9.27458e-18	0.188123	0.295	0.266	1.75586e-13	0	Atg7
Micu1	1.09302e-17	0.139587	0.465	0.441	2.06931e-13	0	Micu1
Ncoa7	1.09633e-17	0.168894	0.414	0.391	2.07557e-13	0	Ncoa7
Slc16a14	1.13649e-17	0.635386	0.095	0.068	2.15161e-13	0	Slc16a14
Tspan33	1.21286e-17	0.545011	0.126	0.1	2.29619e-13	0	Tspan33
Slc6a15	1.25273e-17	0.42693	0.191	0.162	2.37167e-13	0	Slc6a15
Syt14	1.43401e-17	0.233808	0.328	0.302	2.71487e-13	0	Syt14
Lpcat2	1.46862e-17	0.171413	0.253	0.221	2.78039e-13	0	Lpcat2
Cacnb4	1.51299e-17	0.228592	0.376	0.353	2.86439e-13	0	Cacnb4
Shtn1	1.56983e-17	0.23378	0.322	0.299	2.97199e-13	0	Shtn1
Camkv	1.76984e-17	0.326382	0.25	0.224	3.35066e-13	0	Camkv
AABR07061178.1	2.11156e-17	0.592622	0.102	0.078	3.99761e-13	0	AABR07061178.1
Klhdc8b	2.15176e-17	0.610889	0.096	0.07	4.07371e-13	0	Klhdc8b
Pak3	2.29196e-17	0.196729	0.39	0.364	4.33914e-13	0	Pak3
Lman2l	2.66784e-17	0.338969	0.257	0.229	5.05076e-13	0	Lman2l
Trim44	2.74406e-17	0.334818	0.253	0.222	5.19506e-13	0	Trim44
Jph3	2.92775e-17	0.387797	0.238	0.212	5.54281e-13	0	Jph3
C1qtnf4	3.48206e-17	0.373385	0.195	0.163	6.59223e-13	0	C1qtnf4
Atg4c	3.52865e-17	0.262344	0.272	0.243	6.68044e-13	0	Atg4c
Trim37	4.25605e-17	0.20285	0.361	0.337	8.05755e-13	0	Trim37
Rab2a	4.84249e-17	0.182554	0.334	0.305	9.1678e-13	0	Rab2a
Ctnna2	5.35602e-17	0.374985	0.192	0.164	1.014e-12	0	Ctnna2
Aurkaip1	6.69001e-17	0.16334	0.398	0.371	1.26655e-12	0	Aurkaip1
Pknox2	8.30955e-17	0.233352	0.339	0.316	1.57316e-12	0	Pknox2
Acbd6	8.49778e-17	0.15075	0.419	0.397	1.6088e-12	0	Acbd6
Mettl7a	9.71375e-17	0.315088	0.143	0.115	1.83901e-12	0	Mettl7a
Ehd3	1.04087e-16	0.554503	0.126	0.1	1.97058e-12	0	Ehd3
Sun1	1.31322e-16	0.297695	0.293	0.267	2.48619e-12	0	Sun1
Ccdc66	1.40263e-16	0.250056	0.308	0.283	2.65546e-12	0	Ccdc66
Kank2	1.47271e-16	0.521382	0.059	0.042	2.78814e-12	0	Kank2
Strada	1.81678e-16	0.30082	0.234	0.207	3.43953e-12	0	Strada
Abi2	2.44071e-16	0.22393	0.305	0.28	4.62075e-12	0	Abi2
Tusc3	2.83291e-16	0.204407	0.342	0.318	5.36327e-12	0	Tusc3
Sema6d	2.90283e-16	0.251883	0.226	0.196	5.49564e-12	0	Sema6d
Galnt3	3.37186e-16	0.603927	0.097	0.074	6.38361e-12	0	Galnt3
Ubxn11	4.91159e-16	0.605266	0.124	0.097	9.29863e-12	0	Ubxn11
Arg1	5.26231e-16	0.771197	0.039	0.025	9.9626e-12	0	Arg1
Ube3a	6.1911e-16	0.121611	0.482	0.459	1.1721e-11	0	Ube3a
Krt26	7.4947e-16	0.77144	0.073	0.05	1.4189e-11	0	Krt26
Sytl5	8.74321e-16	0.347209	0.211	0.187	1.65526e-11	0	Sytl5
Rbm20	8.853e-16	0.699562	0.077	0.055	1.67605e-11	0	Rbm20
Pde2a	9.25337e-16	0.298192	0.301	0.278	1.75185e-11	0	Pde2a
Plekha2	1.04543e-15	0.357523	0.146	0.116	1.97921e-11	0	Plekha2
Tarbp1	1.08243e-15	0.492364	0.143	0.117	2.04925e-11	0	Tarbp1
Add2	1.39579e-15	0.478487	0.161	0.136	2.64251e-11	0	Add2
Bbs9	1.48141e-15	0.338083	0.224	0.199	2.8046e-11	0	Bbs9
Ralgapa1	1.4942e-15	0.117456	0.489	0.468	2.82882e-11	0	Ralgapa1
Prr14l	1.94999e-15	0.204199	0.345	0.325	3.69172e-11	0	Prr14l
Sipa1l2	2.36301e-15	0.15144	0.278	0.249	4.47365e-11	0	Sipa1l2
Zfp148	2.3943e-15	0.159195	0.374	0.352	4.53288e-11	0	Zfp148
Usp34	2.93741e-15	0.129252	0.463	0.443	5.5611e-11	0	Usp34
Tmem44	3.11905e-15	0.761228	0.053	0.036	5.90498e-11	0	Tmem44
Dnah8	3.5984e-15	0.637405	0.093	0.07	6.81249e-11	0	Dnah8
Dph6	3.71643e-15	0.373837	0.188	0.16	7.03594e-11	0	Dph6
Sipa1l1	4.51896e-15	0.173345	0.394	0.372	8.55529e-11	0	Sipa1l1
Ift122	5.21028e-15	0.415049	0.189	0.163	9.86409e-11	0	Ift122
Atp1a1	5.54139e-15	0.235732	0.251	0.218	1.0491e-10	0	Atp1a1
Srsf11	5.79227e-15	0.161672	0.385	0.364	1.09659e-10	0	Srsf11
Dock7	6.10775e-15	0.13374	0.417	0.395	1.15632e-10	0	Dock7
Cfap69	6.63357e-15	0.277848	0.309	0.286	1.25587e-10	0	Cfap69
Cryzl1	7.24214e-15	0.244382	0.323	0.302	1.37108e-10	0	Cryzl1
Pkia	7.74105e-15	0.348022	0.209	0.182	1.46554e-10	0	Pkia
Kcnq2	9.31239e-15	0.352758	0.261	0.239	1.76302e-10	0	Kcnq2
Efnb3	9.71985e-15	0.435496	0.163	0.131	1.84016e-10	0	Efnb3
Ttc7b	1.35075e-14	0.245542	0.334	0.315	2.55725e-10	0	Ttc7b
Porcn	1.62369e-14	0.404332	0.198	0.173	3.07397e-10	0	Porcn
P4ha1	1.63388e-14	0.173658	0.334	0.308	3.09326e-10	0	P4ha1
Gsr	1.841e-14	0.301229	0.28	0.259	3.48538e-10	0	Gsr
Ints10	1.90623e-14	0.185817	0.388	0.369	3.60887e-10	0	Ints10
ST7	1.97653e-14	0.152261	0.421	0.399	3.74197e-10	0	ST7
Vangl2	2.08938e-14	0.496764	0.112	0.089	3.95562e-10	0	Vangl2
Efcab2	2.17286e-14	0.43385	0.182	0.157	4.11365e-10	0	Efcab2
Prkcz	2.45317e-14	0.247708	0.303	0.282	4.64434e-10	0	Prkcz
Upf2	2.5961e-14	0.171502	0.362	0.335	4.91493e-10	0	Upf2
Wwc1	3.05296e-14	0.196839	0.315	0.292	5.77986e-10	0	Wwc1
Tll1	3.17883e-14	0.38157	0.147	0.121	6.01817e-10	0	Tll1
Srsf7	3.76423e-14	0.218769	0.307	0.282	7.12644e-10	0	Srsf7
Scg5	3.77667e-14	0.278719	0.243	0.216	7.15e-10	0	Scg5
Tacc2	4.43871e-14	0.149531	0.4	0.383	8.40337e-10	0	Tacc2
Ankdd1a	4.4451e-14	0.89743	0.034	0.02	8.41547e-10	0	Ankdd1a
Sergef	4.95243e-14	0.188184	0.375	0.36	9.37594e-10	0	Sergef
Fra10ac1	5.17835e-14	0.431913	0.138	0.114	9.80366e-10	0	Fra10ac1
Rev1	5.46671e-14	0.27484	0.254	0.23	1.03496e-09	0	Rev1
Map3k4	5.98056e-14	0.271565	0.254	0.228	1.13224e-09	0	Map3k4
Fam171b	6.34784e-14	0.306139	0.244	0.22	1.20177e-09	0	Fam171b
Prdm5	7.01928e-14	0.39119	0.156	0.132	1.32889e-09	0	Prdm5
Gtf3c2	7.35033e-14	0.254203	0.27	0.245	1.39157e-09	0	Gtf3c2
AABR07017902.1	7.63197e-14	0.650872	0.072	0.053	1.44488e-09	0	AABR07017902.1
Tmem59l	8.08139e-14	0.508198	0.147	0.119	1.52997e-09	0	Tmem59l
Zfand2b	8.40087e-14	0.667571	0.075	0.056	1.59045e-09	0	Zfand2b
Ica1l	1.03399e-13	0.439835	0.188	0.163	1.95756e-09	0	Ica1l
Iqcg	1.07841e-13	0.267671	0.26	0.237	2.04164e-09	0	Iqcg
AABR07024786.1	1.10993e-13	0.216227	0.335	0.313	2.10132e-09	0	AABR07024786.1
Usp30	1.19172e-13	0.386632	0.212	0.193	2.25616e-09	0	Usp30
Zfp398	1.20904e-13	0.267643	0.296	0.276	2.28895e-09	0	Zfp398
Ankrd6	1.23614e-13	0.149044	0.378	0.358	2.34026e-09	0	Ankrd6
Kcng2	1.60401e-13	0.369296	0.161	0.138	3.0367e-09	0	Kcng2
Yeats2	1.62588e-13	0.137347	0.444	0.426	3.07811e-09	0	Yeats2
Braf	1.74684e-13	0.142295	0.433	0.412	3.30712e-09	0	Braf
Ntng2	2.11827e-13	0.461435	0.152	0.127	4.0103e-09	0	Ntng2
Fkbp11	2.19595e-13	0.113287	0.413	0.395	4.15737e-09	0	Fkbp11
Lonrf2	2.24061e-13	0.249659	0.287	0.266	4.24193e-09	0	Lonrf2
Klhdc1	2.24707e-13	0.400582	0.173	0.15	4.25415e-09	0	Klhdc1
Smpd2	2.46795e-13	0.644568	0.099	0.075	4.67232e-09	0	Smpd2
Mtcl1	2.52256e-13	0.420831	0.135	0.112	4.77571e-09	0	Mtcl1
Prag1	2.558e-13	0.267331	0.154	0.13	4.8428e-09	0	Prag1
Plppr5	2.63378e-13	0.122062	0.348	0.326	4.98627e-09	0	Plppr5
Ppp1r13b	2.85362e-13	0.263268	0.305	0.287	5.40248e-09	0	Ppp1r13b
Ppargc1b	3.05577e-13	0.397072	0.205	0.183	5.78519e-09	0	Ppargc1b
Mkx	3.11879e-13	0.802312	0.036	0.023	5.9045e-09	0	Mkx
Rbp4	3.73553e-13	0.968281	0.024	0.012	7.07211e-09	0	Rbp4
Slc12a6	4.24899e-13	0.166573	0.31	0.285	8.04418e-09	0	Slc12a6
Dmtn	4.51878e-13	0.367558	0.244	0.22	8.55495e-09	0	Dmtn
Uvrag	4.85228e-13	0.105779	0.426	0.407	9.18634e-09	0	Uvrag
Rps6kc1	8.48685e-13	0.173122	0.386	0.368	1.60673e-08	0	Rps6kc1
Lamb1	1.03463e-12	0.512158	0.134	0.111	1.95875e-08	0	Lamb1
Fam160a1	1.11772e-12	0.597647	0.089	0.071	2.11606e-08	0	Fam160a1
Exosc8	1.15617e-12	0.565882	0.099	0.076	2.18886e-08	0	Exosc8
Cep295	1.45024e-12	0.407645	0.165	0.142	2.74559e-08	0	Cep295
Ppp1r1a	1.57e-12	0.455694	0.097	0.071	2.97233e-08	0	Ppp1r1a
Map3k3	1.82975e-12	0.184143	0.294	0.272	3.46409e-08	0	Map3k3
Dis3l2	1.8919e-12	0.107057	0.458	0.439	3.58175e-08	0	Dis3l2
AABR07056953.1	1.94662e-12	0.286558	0.25	0.226	3.68535e-08	0	AABR07056953.1
Kmt2a	2.01461e-12	0.183851	0.381	0.366	3.81406e-08	0	Kmt2a
Kdm4c	2.29071e-12	0.144586	0.416	0.4	4.33677e-08	0	Kdm4c
Ccdc148	2.70789e-12	0.155993	0.406	0.389	5.12658e-08	0	Ccdc148
Ing4	3.13911e-12	0.393234	0.17	0.144	5.94297e-08	0	Ing4
Paxbp1	3.13971e-12	0.311818	0.211	0.188	5.94409e-08	0	Paxbp1
Phf20l1	3.21471e-12	0.208757	0.328	0.308	6.08608e-08	0	Phf20l1
Stx8	3.88613e-12	0.145008	0.296	0.274	7.35722e-08	0	Stx8
Sos1	4.0146e-12	0.207314	0.304	0.284	7.60043e-08	0	Sos1
Tmem63c	4.07071e-12	0.356679	0.214	0.194	7.70666e-08	0	Tmem63c
Btaf1	5.04205e-12	0.203114	0.295	0.273	9.5456e-08	0	Btaf1
Cacna1h	6.15877e-12	0.430049	0.174	0.155	1.16598e-07	0	Cacna1h
Prr3	7.40107e-12	0.266032	0.252	0.232	1.40117e-07	0	Prr3
Etnk1	7.42671e-12	0.129878	0.392	0.377	1.40602e-07	0	Etnk1
LOC108348180	7.55271e-12	0.251639	0.251	0.23	1.42988e-07	0	LOC108348180
Drosha	7.7886e-12	0.282089	0.253	0.232	1.47454e-07	0	Drosha
Pdzd4	7.85863e-12	0.347822	0.189	0.167	1.4878e-07	0	Pdzd4
Pip5k1a	7.88584e-12	0.167493	0.368	0.354	1.49295e-07	0	Pip5k1a
Dtd1	8.57467e-12	0.233243	0.301	0.283	1.62336e-07	0	Dtd1
Cdk17	8.83457e-12	0.130145	0.405	0.388	1.67256e-07	0	Cdk17
Dpm1	9.575e-12	0.234306	0.263	0.243	1.81274e-07	0	Dpm1
Mfsd4a	9.65123e-12	0.467829	0.172	0.151	1.82717e-07	0	Mfsd4a
Grik3	9.99564e-12	0.302868	0.174	0.149	1.89238e-07	0	Grik3
Enox1	1.04272e-11	0.107964	0.462	0.441	1.97408e-07	0	Enox1
Fmnl1	1.06114e-11	0.38096	0.164	0.14	2.00894e-07	0	Fmnl1
Map2k5	1.06644e-11	0.152383	0.36	0.342	2.01898e-07	0	Map2k5
Rras2	1.09884e-11	0.26471	0.22	0.199	2.08032e-07	0	Rras2
Stk26	1.11457e-11	0.606476	0.064	0.047	2.1101e-07	0	Stk26
Agap3	1.11911e-11	0.12721	0.443	0.426	2.1187e-07	0	Agap3
Zfp629	1.57926e-11	0.131977	0.404	0.389	2.98986e-07	0	Zfp629
Tbr1	1.68287e-11	0.911644	0.034	0.022	3.186e-07	0	Tbr1
Fbxl5	1.89835e-11	0.172775	0.314	0.296	3.59395e-07	0	Fbxl5
Sdccag8	1.9354e-11	0.19189	0.311	0.294	3.66409e-07	0	Sdccag8
AABR07072236.1	1.95147e-11	0.286425	0.19	0.166	3.69452e-07	0	AABR07072236.1
Mtmr7	2.21817e-11	0.289805	0.258	0.241	4.19945e-07	0	Mtmr7
Ube4b	2.47288e-11	0.193259	0.36	0.345	4.68166e-07	0	Ube4b
St6gal2	3.42155e-11	0.47767	0.091	0.073	6.47767e-07	0	St6gal2
Exosc1	3.56093e-11	0.436121	0.145	0.126	6.74156e-07	0	Exosc1
Slf2	4.46528e-11	0.177566	0.338	0.32	8.45367e-07	0	Slf2
Echdc2	4.63104e-11	0.904701	0.031	0.019	8.76748e-07	0	Echdc2
Tead1	4.79203e-11	0.105681	0.387	0.363	9.07228e-07	0	Tead1
Sstr2	5.51545e-11	0.883486	0.023	0.014	1.04419e-06	0	Sstr2
Arpc1a	7.08569e-11	0.259783	0.185	0.163	1.34146e-06	0	Arpc1a
Tiam2	7.64924e-11	0.423448	0.159	0.138	1.44815e-06	0	Tiam2
Zfp277	8.56779e-11	0.150475	0.35	0.334	1.62205e-06	0	Zfp277
Slc28a2	9.44201e-11	0.536726	0.091	0.072	1.78756e-06	0	Slc28a2
Trerf1	9.71166e-11	0.422416	0.165	0.146	1.83861e-06	0	Trerf1
Stk32c	1.01281e-10	0.385549	0.198	0.175	1.91745e-06	0	Stk32c
Commd1	1.02184e-10	0.16923	0.313	0.301	1.93454e-06	0	Commd1
RGD1560398	1.13726e-10	0.405631	0.15	0.131	2.15305e-06	0	RGD1560398
Cbl	1.13782e-10	0.183564	0.293	0.273	2.15412e-06	0	Cbl
Csgalnact1	1.46467e-10	0.235182	0.215	0.193	2.77292e-06	0	Csgalnact1
Rragd	1.54981e-10	0.417196	0.127	0.108	2.9341e-06	0	Rragd
AABR07048624.1	1.59952e-10	0.540752	0.09	0.072	3.02822e-06	0	AABR07048624.1
Cbfa2t3	1.71383e-10	0.514896	0.108	0.09	3.24463e-06	0	Cbfa2t3
Ttc8	1.72076e-10	0.371289	0.17	0.15	3.25774e-06	0	Ttc8
Ddr2	1.77629e-10	0.71533	0.044	0.032	3.36288e-06	0	Ddr2
Vstm2l	1.94436e-10	0.610057	0.093	0.076	3.68106e-06	0	Vstm2l
Ppp2r5c	1.99002e-10	0.116383	0.463	0.451	3.7675e-06	0	Ppp2r5c
Prickle1	2.31318e-10	0.360032	0.198	0.176	4.37932e-06	0	Prickle1
Coro7	2.37872e-10	0.539394	0.103	0.086	4.50339e-06	0	Coro7
Htatsf1	2.42872e-10	0.355949	0.159	0.139	4.59804e-06	0	Htatsf1
Rpgrip1l	2.55447e-10	0.222281	0.315	0.301	4.83612e-06	0	Rpgrip1l
Zfp483	2.62095e-10	0.373343	0.181	0.163	4.96198e-06	0	Zfp483
Psip1	2.66956e-10	0.139274	0.376	0.361	5.05401e-06	0	Psip1
Asphd2	2.902e-10	0.492322	0.124	0.099	5.49406e-06	0	Asphd2
Tnfrsf25	2.90793e-10	0.468144	0.169	0.15	5.50529e-06	0	Tnfrsf25
Dcakd	2.93253e-10	0.345285	0.163	0.142	5.55187e-06	0	Dcakd
Camkk2	2.95539e-10	0.379657	0.18	0.161	5.59514e-06	0	Camkk2
Itga11	3.23264e-10	0.534339	0.073	0.058	6.12004e-06	0	Itga11
P4ha2	3.26568e-10	0.370586	0.196	0.174	6.18259e-06	0	P4ha2
Phlpp2	3.31155e-10	0.264429	0.262	0.247	6.26943e-06	0	Phlpp2
Osbpl9	3.52598e-10	0.179572	0.311	0.292	6.67538e-06	0	Osbpl9
Ezh1	3.7477e-10	0.285517	0.2	0.181	7.09515e-06	0	Ezh1
Dupd1	3.7568e-10	1.22961	0.013	0.006	7.11238e-06	0	Dupd1
Cenpv	3.83741e-10	0.363712	0.166	0.146	7.26498e-06	0	Cenpv
Ctdspl	4.61989e-10	0.405608	0.15	0.131	8.74637e-06	0	Ctdspl
Mmp23	5.43966e-10	0.97612	0.02	0.012	1.02984e-05	0	Mmp23
Thada	6.03667e-10	0.11542	0.401	0.387	1.14286e-05	0	Thada
Supt6h	6.42644e-10	0.130674	0.36	0.343	1.21665e-05	0	Supt6h
Mzf1	6.5627e-10	0.469168	0.141	0.121	1.24245e-05	0	Mzf1
Trim46	6.72666e-10	0.438632	0.169	0.149	1.27349e-05	0	Trim46
Slc18b1	6.75165e-10	0.513539	0.072	0.053	1.27822e-05	0	Slc18b1
Relch	7.75787e-10	0.115591	0.4	0.387	1.46872e-05	0	Relch
Onecut2	7.76159e-10	0.775489	0.064	0.048	1.46943e-05	0	Onecut2
Klf3	7.85803e-10	0.216903	0.155	0.136	1.48768e-05	0	Klf3
Ubn2	9.88442e-10	0.121639	0.378	0.362	1.87132e-05	0	Ubn2
Akap11	1.01213e-09	0.10966	0.389	0.379	1.91616e-05	0	Akap11
Rnf150	1.04423e-09	0.117409	0.407	0.39	1.97694e-05	0	Rnf150
Pdss2	1.04814e-09	0.16542	0.321	0.308	1.98433e-05	0	Pdss2
Nol7	1.07836e-09	0.277188	0.146	0.122	2.04156e-05	0	Nol7
Il12rb2	1.08438e-09	0.52704	0.083	0.067	2.05295e-05	0	Il12rb2
Srek1	1.15813e-09	0.143416	0.323	0.306	2.19256e-05	0	Srek1
Cog7	1.20409e-09	0.35181	0.169	0.149	2.27958e-05	0	Cog7
Cdc40	1.27773e-09	0.323688	0.164	0.145	2.41899e-05	0	Cdc40
Cdc42bpg	1.3952e-09	0.742875	0.027	0.016	2.64139e-05	0	Cdc42bpg
Acbd4	1.47432e-09	0.473177	0.097	0.076	2.79119e-05	0	Acbd4
Bicral	1.48939e-09	0.209042	0.293	0.28	2.81971e-05	0	Bicral
Hnrnpm	1.83848e-09	0.156994	0.289	0.269	3.48061e-05	0	Hnrnpm
Kcng1	1.92783e-09	0.378706	0.169	0.149	3.64977e-05	0	Kcng1
Maco1	2.06953e-09	0.207945	0.274	0.259	3.91803e-05	0	Maco1
Scube3	2.09732e-09	0.746248	0.069	0.051	3.97065e-05	0	Scube3
Scfd2	2.09909e-09	0.190284	0.311	0.298	3.974e-05	0	Scfd2
Mtmr1	2.17016e-09	0.293909	0.208	0.189	4.10854e-05	0	Mtmr1
Prelid3a	2.31428e-09	0.369948	0.163	0.146	4.38139e-05	0	Prelid3a
Tspan15	2.3862e-09	0.387918	0.109	0.091	4.51755e-05	0	Tspan15
Gtf2f2	2.44633e-09	0.221879	0.224	0.205	4.63139e-05	0	Gtf2f2
Rhobtb2	2.77779e-09	0.335689	0.177	0.157	5.2589e-05	0	Rhobtb2
Sirt5	2.91742e-09	0.215735	0.239	0.223	5.52325e-05	0	Sirt5
Dcaf8	3.13855e-09	0.16117	0.287	0.272	5.94191e-05	0	Dcaf8
Thoc2	3.58007e-09	0.141574	0.352	0.338	6.77779e-05	0	Thoc2
Cecr2	3.65584e-09	0.2029	0.265	0.247	6.92124e-05	0	Cecr2
Zc3h6	4.34403e-09	0.255473	0.224	0.205	8.22411e-05	0	Zc3h6
LOC103694491	4.92866e-09	0.815459	0.027	0.018	9.33093e-05	0	LOC103694491
Dnajc1	5.20066e-09	0.171882	0.286	0.269	9.84588e-05	0	Dnajc1
RGD1311899	5.42122e-09	0.150403	0.322	0.306	0.000102635	0	RGD1311899
Dhx36	5.51146e-09	0.11417	0.411	0.401	0.000104343	0	Dhx36
Sacs	5.55696e-09	0.197471	0.322	0.308	0.000105204	0	Sacs
Grik5	5.7607e-09	0.121097	0.448	0.434	0.000109062	0	Grik5
Unc5a	5.8555e-09	0.401335	0.186	0.171	0.000110856	0	Unc5a
Serpini1	6.25665e-09	0.13134	0.229	0.211	0.000118451	0	Serpini1
Usp47	6.27454e-09	0.118367	0.377	0.363	0.00011879	0	Usp47
Coq8b	6.43429e-09	0.295258	0.211	0.198	0.000121814	0	Coq8b
Tspan18	6.84769e-09	0.292781	0.138	0.121	0.00012964	0	Tspan18
Kctd17	7.14099e-09	0.289852	0.231	0.213	0.000135193	0	Kctd17
Cutc	7.24649e-09	0.409268	0.097	0.079	0.00013719	0	Cutc
Setd7	7.383e-09	0.130931	0.33	0.318	0.000139775	0	Setd7
Prcp	7.43534e-09	0.467268	0.081	0.066	0.000140766	0	Prcp
LOC688778	7.65124e-09	0.523295	0.092	0.073	0.000144853	0	LOC688778
Slx1b	7.93627e-09	0.470503	0.125	0.105	0.000150249	0	Slx1b
Cd55	8.43135e-09	0.659014	0.043	0.03	0.000159622	0	Cd55
Dhx40	8.46442e-09	0.243556	0.209	0.192	0.000160248	0	Dhx40
Uimc1	9.63461e-09	0.17278	0.295	0.28	0.000182402	0	Uimc1
Brpf1	9.78845e-09	0.45838	0.1	0.084	0.000185315	0	Brpf1
Kcnc1	9.82798e-09	0.100622	0.34	0.327	0.000186063	0	Kcnc1
Ripply2	1.00144e-08	0.788146	0.038	0.026	0.000189594	0	Ripply2
Ppm1l	1.01707e-08	0.379972	0.113	0.096	0.000192553	0	Ppm1l
Lmln	1.02871e-08	0.432625	0.129	0.111	0.000194756	0	Lmln
Wdsub1	1.06248e-08	0.495522	0.105	0.089	0.000201148	0	Wdsub1
Iqsec1	1.15875e-08	0.160792	0.342	0.333	0.000219374	0	Iqsec1
Ppp1r12b	1.20184e-08	0.109262	0.411	0.401	0.000227533	0	Ppp1r12b
Pgm2l1	1.46968e-08	0.104277	0.363	0.348	0.00027824	0	Pgm2l1
Osbpl6	1.66809e-08	0.154341	0.359	0.347	0.000315802	0	Osbpl6
Shc2	1.77775e-08	0.342283	0.217	0.203	0.000336563	0	Shc2
Mkrn2	1.83065e-08	0.35277	0.131	0.115	0.000346578	0	Mkrn2
Tbcel	1.89056e-08	0.192022	0.269	0.256	0.000357921	0	Tbcel
Kcnk12	2.16698e-08	0.411859	0.147	0.131	0.000410253	0	Kcnk12
Ptprs	2.3877e-08	0.148205	0.397	0.39	0.000452039	0	Ptprs
Prr7	2.45693e-08	0.476133	0.081	0.064	0.000465145	0	Prr7
Ndrg3	2.66395e-08	0.432428	0.143	0.126	0.000504339	0	Ndrg3
Usp45	2.70104e-08	0.203758	0.264	0.251	0.000511362	0	Usp45
Nhsl1	3.05898e-08	0.105599	0.318	0.301	0.000579125	0	Nhsl1
Hdlbp	3.30839e-08	0.11722	0.397	0.391	0.000626344	0	Hdlbp
Arhgef2	3.37256e-08	0.219954	0.198	0.178	0.000638493	0	Arhgef2
Zfyve9	3.45203e-08	0.165056	0.31	0.299	0.000653539	0	Zfyve9
Slc25a28	3.45413e-08	0.33895	0.125	0.107	0.000653935	0	Slc25a28
Nphp4	3.584e-08	0.452001	0.154	0.139	0.000678523	0	Nphp4
Btg3	3.73561e-08	0.434698	0.104	0.083	0.000707225	0	Btg3
Btbd3	3.8017e-08	0.337431	0.126	0.108	0.000719738	0	Btbd3
Dcp1a	3.91914e-08	0.209805	0.257	0.243	0.000741972	0	Dcp1a
Ensa	3.95746e-08	0.214999	0.258	0.242	0.000749226	0	Ensa
Fam117b	4.02399e-08	0.102911	0.37	0.358	0.000761822	0	Fam117b
Suds3	4.05478e-08	0.291326	0.225	0.212	0.00076765	0	Suds3
Cep162	4.35068e-08	0.331101	0.146	0.131	0.000823671	0	Cep162
Upf3b	4.77664e-08	0.209768	0.228	0.213	0.000904313	0	Upf3b
Zfp286a	5.04443e-08	0.673148	0.052	0.04	0.000955012	0	Zfp286a
Prkar2b	5.18248e-08	0.301774	0.165	0.147	0.000981147	0	Prkar2b
Lrp6	5.18269e-08	0.143409	0.314	0.301	0.000981186	0	Lrp6
Tsen2	5.26529e-08	0.293427	0.203	0.189	0.000996824	0	Tsen2
Snx30	5.3404e-08	0.108431	0.277	0.263	0.00101105	0	Snx30
Syngap1	5.61446e-08	0.35014	0.218	0.204	0.00106293	0	Syngap1
Hectd4	6.08093e-08	0.105575	0.398	0.39	0.00115124	0	Hectd4
Tln2	6.91362e-08	0.208635	0.22	0.204	0.00130889	0	Tln2
Mars1	7.1321e-08	0.253808	0.223	0.21	0.00135025	0	Mars1
Ss18	7.38212e-08	0.189095	0.249	0.231	0.00139758	0	Ss18
Thra	8.24894e-08	0.10273	0.327	0.311	0.00156169	0	Thra
Gucy1a2	8.3975e-08	0.1034	0.417	0.407	0.00158981	0	Gucy1a2
AC119332.1	8.63275e-08	0.521009	0.083	0.069	0.00163435	0	AC119332.1
Kcnj9	9.17535e-08	0.435328	0.124	0.108	0.00173708	0	Kcnj9
Med27	9.21325e-08	0.156176	0.325	0.315	0.00174425	0	Med27
Map2k1	9.57167e-08	0.202464	0.209	0.192	0.00181211	0	Map2k1
Fam214a	1.04517e-07	0.186779	0.23	0.211	0.00197872	0	Fam214a
Dync2h1	1.04941e-07	0.259111	0.248	0.235	0.00198673	0	Dync2h1
Dennd1b	1.07024e-07	0.152103	0.309	0.297	0.00202617	0	Dennd1b
AABR07057675.1	1.18279e-07	0.551811	0.071	0.057	0.00223925	0	AABR07057675.1
Man2a2	1.32399e-07	0.301331	0.195	0.179	0.00250657	0	Man2a2
Limd2	1.44347e-07	0.43833	0.056	0.041	0.00273277	0	Limd2
Fubp1	1.54586e-07	0.169315	0.273	0.258	0.00292662	0	Fubp1
Klf13	1.56621e-07	0.260633	0.122	0.105	0.00296514	0	Klf13
Crppa	1.63154e-07	0.150379	0.232	0.217	0.00308882	0	Crppa
Slc39a8	1.83089e-07	0.648776	0.024	0.016	0.00346625	0	Slc39a8
Blmh	2.00594e-07	0.195455	0.216	0.202	0.00379765	0	Blmh
Akap8l	2.03099e-07	0.136639	0.379	0.372	0.00384508	0	Akap8l
Cplane1	2.04079e-07	0.220805	0.279	0.27	0.00386363	0	Cplane1
Sclt1	2.10174e-07	0.138847	0.332	0.323	0.00397901	0	Sclt1
Entpd7	2.11098e-07	0.656196	0.057	0.044	0.00399651	0	Entpd7
Fhl1	2.16031e-07	0.373214	0.137	0.12	0.00408989	0	Fhl1
Pi4k2a	2.30561e-07	0.339041	0.162	0.146	0.00436497	0	Pi4k2a
Stim1	2.31675e-07	0.182473	0.257	0.243	0.00438607	0	Stim1
Plcd3	2.33513e-07	0.687125	0.036	0.026	0.00442086	0	Plcd3
Galnt12	2.39693e-07	0.93671	0.024	0.016	0.00453787	0	Galnt12
Rnf207	2.54772e-07	0.748115	0.05	0.038	0.00482335	0	Rnf207
AABR07030914.1	2.62493e-07	0.848396	0.032	0.022	0.00496952	0	AABR07030914.1
Cdk10	2.7736e-07	0.131738	0.353	0.342	0.00525099	0	Cdk10
Spns1	2.87779e-07	0.307788	0.189	0.172	0.00544822	0	Spns1
Rasa2	2.8801e-07	0.136665	0.352	0.342	0.0054526	0	Rasa2
Slc37a1	2.89733e-07	0.753961	0.036	0.026	0.00548523	0	Slc37a1
Stx16	3.0833e-07	0.229045	0.216	0.202	0.0058373	0	Stx16
Iqub	3.23044e-07	0.296428	0.202	0.187	0.00611586	0	Iqub
Dnajc18	3.23496e-07	0.156501	0.269	0.256	0.00612442	0	Dnajc18
Shprh	3.24066e-07	0.176465	0.298	0.287	0.00613522	0	Shprh
Gabra1	3.24412e-07	0.196628	0.206	0.188	0.00614177	0	Gabra1
Gpr85	3.36473e-07	0.408427	0.074	0.061	0.00637011	0	Gpr85
Actl6b	3.42064e-07	0.344286	0.179	0.163	0.00647596	0	Actl6b
Vwa5b1	3.55737e-07	0.813073	0.027	0.02	0.00673481	0	Vwa5b1
Ypel4	3.62542e-07	0.453401	0.11	0.091	0.00686364	0	Ypel4
Ccpg1	3.66146e-07	0.230738	0.212	0.198	0.00693188	0	Ccpg1
Lrrcc1	4.08997e-07	0.363644	0.135	0.118	0.00774312	0	Lrrcc1
Glra2	4.16137e-07	0.358424	0.094	0.079	0.00787831	0	Glra2
Arl3	4.59127e-07	0.197	0.252	0.239	0.0086922	0	Arl3
Mapk1	4.62474e-07	0.127552	0.352	0.343	0.00875556	0	Mapk1
Kcnk10	4.73699e-07	0.247209	0.201	0.186	0.00896807	0	Kcnk10
Kdm2b	4.75626e-07	0.277678	0.175	0.16	0.00900454	0	Kdm2b
Ptchd1	5.1718e-07	0.31188	0.11	0.096	0.00979125	0	Ptchd1
Dclre1a	5.54555e-07	0.346456	0.103	0.089	0.0104988	0	Dclre1a
Dixdc1	5.75948e-07	0.177655	0.229	0.216	0.0109038	0	Dixdc1
Rprml	6.27762e-07	0.382885	0.07	0.056	0.0118848	0	Rprml
Rgs6	6.35935e-07	0.399697	0.132	0.116	0.0120395	0	Rgs6
RGD1304728	6.37561e-07	0.362576	0.137	0.122	0.0120703	0	RGD1304728
P4htm	7.24958e-07	0.517543	0.095	0.08	0.0137249	0	P4htm
Ppfia4	7.58065e-07	0.312511	0.18	0.168	0.0143517	0	Ppfia4
Rnf217	7.58807e-07	0.241971	0.179	0.159	0.0143657	0	Rnf217
Ccdc92b	7.63469e-07	0.435989	0.109	0.095	0.014454	0	Ccdc92b
Tbc1d16	7.79742e-07	0.292791	0.157	0.143	0.0147621	0	Tbc1d16
Zbtb17	7.87295e-07	0.331526	0.181	0.169	0.0149051	0	Zbtb17
Tef	8.40591e-07	0.169249	0.228	0.212	0.0159141	0	Tef
Shbg	8.75526e-07	0.870291	0.019	0.012	0.0165755	0	Shbg
Smarcd2	8.81423e-07	0.391451	0.113	0.097	0.0166871	0	Smarcd2
Dzip1l	9.11784e-07	0.461261	0.075	0.061	0.0172619	0	Dzip1l
Ppat	9.30947e-07	0.292201	0.126	0.112	0.0176247	0	Ppat
Sema4d	9.34395e-07	0.165549	0.19	0.175	0.01769	0	Sema4d
Tmtc1	9.70831e-07	0.261456	0.213	0.197	0.0183798	0	Tmtc1
Ada	1.0183e-06	0.936236	0.022	0.014	0.0192785	0	Ada
Ccz1b	1.09002e-06	0.21264	0.228	0.214	0.0206362	0	Ccz1b
Flrt3	1.11177e-06	0.348927	0.126	0.11	0.0210481	0	Flrt3
Dcdc2c	1.11659e-06	0.681436	0.026	0.019	0.0211392	0	Dcdc2c
AABR07034295.1	1.15896e-06	0.357091	0.16	0.144	0.0219414	0	AABR07034295.1
Lrrn3	1.29788e-06	0.295993	0.173	0.157	0.0245715	0	Lrrn3
Arhgap32	1.37451e-06	0.111468	0.325	0.314	0.0260222	0	Arhgap32
Bhlhe22	1.41241e-06	0.18382	0.129	0.114	0.0267398	0	Bhlhe22
Abca8	1.43192e-06	0.427415	0.123	0.109	0.0271092	0	Abca8
Slc38a9	1.45858e-06	0.186293	0.218	0.204	0.0276139	0	Slc38a9
Rfc1	1.70719e-06	0.210229	0.204	0.189	0.0323206	0	Rfc1
Wdr60	1.73465e-06	0.281099	0.208	0.196	0.0328404	0	Wdr60
Zmynd11	1.77648e-06	0.108782	0.356	0.348	0.0336322	0	Zmynd11
Tmem130	1.81013e-06	0.118721	0.381	0.373	0.0342694	0	Tmem130
Metap1d	1.84321e-06	0.279132	0.194	0.18	0.0348956	0	Metap1d
Rpp25l	1.8447e-06	0.447852	0.073	0.06	0.0349239	0	Rpp25l
Naa60	1.88272e-06	0.315729	0.115	0.1	0.0356437	0	Naa60
Rapgefl1	2.01134e-06	0.399523	0.108	0.091	0.0380787	0	Rapgefl1
Arfgef3	2.21368e-06	0.1808	0.299	0.292	0.0419094	0	Arfgef3
Arr3	2.32068e-06	0.618558	0.053	0.042	0.043935	0	Arr3
Cdon	2.36617e-06	0.20423	0.242	0.229	0.0447963	0	Cdon
Scamp5	2.43887e-06	0.19881	0.237	0.226	0.0461727	0	Scamp5
Smpdl3a	2.46837e-06	0.381539	0.052	0.041	0.0467312	0	Smpdl3a
Hnrnpa1	2.489e-06	0.258982	0.165	0.138	0.0471218	0	Hnrnpa1
Slc38a10	2.56844e-06	0.435323	0.091	0.079	0.0486256	0	Slc38a10
Slc39a11	2.70451e-06	0.25638	0.212	0.201	0.0512018	0	Slc39a11
Dpf1	2.71826e-06	0.369109	0.154	0.138	0.0514621	0	Dpf1
Sema7a	2.91819e-06	0.42113	0.083	0.07	0.0552471	0	Sema7a
Kcnh3	2.99494e-06	0.318969	0.153	0.139	0.0567002	0	Kcnh3
Prrt1	3.07261e-06	0.190795	0.177	0.158	0.0581706	0	Prrt1
Dpagt1	3.17953e-06	0.322037	0.135	0.121	0.0601948	0	Dpagt1
Cebpb	3.42256e-06	0.421572	0.045	0.034	0.0647959	0	Cebpb
Vwa3a	3.74715e-06	0.356076	0.126	0.112	0.0709411	0	Vwa3a
Apobec4	3.77522e-06	0.758368	0.041	0.031	0.0714724	0	Apobec4
U2surp	3.86446e-06	0.107586	0.349	0.341	0.073162	0	U2surp
Mrps5	4.22401e-06	0.329705	0.124	0.107	0.079969	0	Mrps5
Plekhj1	4.36209e-06	0.315847	0.107	0.089	0.0825831	0	Plekhj1
Zc3h12b	4.54263e-06	0.469289	0.078	0.066	0.086001	0	Zc3h12b
Zfp644	4.56851e-06	0.100904	0.348	0.34	0.086491	0	Zfp644
Ctnnal1	4.69519e-06	0.176262	0.264	0.254	0.0888894	0	Ctnnal1
Prune2	4.71816e-06	0.258271	0.188	0.175	0.0893242	0	Prune2
AABR07051882.2	4.97364e-06	0.356935	0.096	0.082	0.094161	0	AABR07051882.2
Slc16a2	5.08071e-06	0.272544	0.21	0.199	0.096188	0	Slc16a2
Cenpp	5.11324e-06	0.644241	0.032	0.023	0.0968039	0	Cenpp
Nipsnap1	5.32602e-06	0.206473	0.273	0.264	0.100832	0	Nipsnap1
Rab27a	5.50615e-06	0.333699	0.137	0.124	0.104242	0	Rab27a
Rbm24	6.23533e-06	0.562613	0.074	0.059	0.118047	0	Rbm24
Syp	6.49024e-06	0.40565	0.134	0.123	0.122873	0	Syp
Atp1a4	6.70505e-06	0.722567	0.031	0.023	0.12694	0	Atp1a4
Inka2	6.72203e-06	0.233908	0.184	0.167	0.127261	0	Inka2
Comt	7.01755e-06	0.295167	0.144	0.13	0.132856	0	Comt
LOC100909595	7.10112e-06	0.229673	0.151	0.14	0.134438	0	LOC100909595
Tnfrsf21	7.11963e-06	0.242298	0.19	0.179	0.134789	0	Tnfrsf21
Snx14	7.28161e-06	0.195446	0.264	0.254	0.137855	0	Snx14
Glt8d1	7.44377e-06	0.211557	0.235	0.225	0.140925	0	Glt8d1
Kdm1b	7.64926e-06	0.374753	0.109	0.096	0.144816	0	Kdm1b
Ranbp9	7.85124e-06	0.117901	0.298	0.287	0.14864	0	Ranbp9
AABR07041089.1	8.6344e-06	1.30852	0.01	0.005	0.163466	0	AABR07041089.1
Egfem1	8.82492e-06	0.2526	0.205	0.195	0.167073	0	Egfem1
Sidt1	8.96653e-06	0.296391	0.173	0.161	0.169754	0	Sidt1
Mbtd1	9.25216e-06	0.137773	0.27	0.26	0.175162	0	Mbtd1
Brk1	9.58795e-06	0.158254	0.234	0.222	0.181519	0	Brk1
Arhgef7	9.98261e-06	0.156628	0.325	0.322	0.188991	0	Arhgef7
Gzmm	1.06009e-05	0.571111	0.049	0.037	0.200695	0	Gzmm
Adamtsl5	1.0816e-05	0.686318	0.02	0.014	0.204769	0	Adamtsl5
Man1a2	1.09568e-05	0.167305	0.242	0.229	0.207434	0	Man1a2
Clstn1	1.12691e-05	0.130559	0.319	0.31	0.213346	0	Clstn1
Ldlr	1.13937e-05	0.357231	0.089	0.077	0.215706	0	Ldlr
Cacna2d4	1.25464e-05	0.613725	0.045	0.037	0.237528	0	Cacna2d4
Mthfd1l	1.29397e-05	0.23402	0.191	0.179	0.244974	0	Mthfd1l
Smg7	1.41802e-05	0.191122	0.251	0.24	0.26846	0	Smg7
Eepd1	1.41831e-05	0.248771	0.144	0.13	0.268515	0	Eepd1
Ccnc	1.56545e-05	0.239068	0.165	0.151	0.296371	0	Ccnc
Ctnnbl1	1.66055e-05	0.207214	0.224	0.218	0.314375	0	Ctnnbl1
Zfp667	1.66612e-05	0.306484	0.119	0.106	0.315429	0	Zfp667
Eftud2	1.70013e-05	0.201825	0.217	0.206	0.321869	0	Eftud2
Palm2	1.70321e-05	0.179391	0.247	0.239	0.322451	0	Palm2
Morc3	1.71421e-05	0.159246	0.196	0.185	0.324535	0	Morc3
Ppp1r14c	1.94119e-05	0.210383	0.202	0.19	0.367506	0	Ppp1r14c
Zfp280d	1.9831e-05	0.109822	0.283	0.271	0.37544	0	Zfp280d
Malt1	2.06638e-05	0.264799	0.146	0.133	0.391207	0	Malt1
Tmem266	2.0801e-05	0.330757	0.188	0.177	0.393805	0	Tmem266
Usp14	2.09388e-05	0.116473	0.265	0.255	0.396413	0	Usp14
Bbs5	2.18268e-05	0.365746	0.155	0.142	0.413225	0	Bbs5
Faim2	2.18422e-05	0.167426	0.142	0.125	0.413517	0	Faim2
Ncs1	2.26316e-05	0.243372	0.229	0.223	0.428462	0	Ncs1
B3galt2	2.28361e-05	0.486789	0.079	0.066	0.432332	0	B3galt2
Galnt9	2.28779e-05	0.239555	0.232	0.224	0.433124	0	Galnt9
Ahctf1	2.43434e-05	0.220994	0.189	0.178	0.460869	0	Ahctf1
Setdb1	2.48431e-05	0.229314	0.18	0.17	0.470329	0	Setdb1
Zzef1	2.48598e-05	0.111543	0.343	0.339	0.470646	0	Zzef1
Begain	2.69426e-05	0.350497	0.153	0.141	0.510076	0	Begain
Rnf145	2.75729e-05	0.258536	0.138	0.125	0.522011	0	Rnf145
Soga3	2.79544e-05	0.155143	0.292	0.284	0.529233	0	Soga3
Chd3	2.9194e-05	0.226003	0.178	0.165	0.552701	0	Chd3
Dctd	2.96511e-05	0.374707	0.032	0.024	0.561354	0	Dctd
AABR07036376.1	3.04173e-05	0.956318	0.01	0.006	0.57586	0	AABR07036376.1
Amotl1	3.13651e-05	0.239865	0.149	0.137	0.593804	0	Amotl1
Nop58	3.14509e-05	0.137332	0.306	0.301	0.595428	0	Nop58
Kcnc4	3.23538e-05	0.539135	0.052	0.043	0.612522	0	Kcnc4
Selenof	3.28703e-05	0.145658	0.252	0.242	0.6223	0	Selenof
Kcnh5	3.28734e-05	0.326045	0.097	0.086	0.62236	0	Kcnh5
Nsg1	3.40269e-05	0.213062	0.181	0.169	0.644197	0	Nsg1
Chrd	3.62394e-05	0.547231	0.08	0.068	0.686084	0	Chrd
Pcgf6	3.6958e-05	0.345152	0.154	0.14	0.699689	0	Pcgf6
Dimt1	3.77704e-05	0.349698	0.14	0.128	0.715069	0	Dimt1
Islr2	3.96968e-05	0.919345	0.011	0.007	0.75154	0	Islr2
Ephb2	4.01981e-05	0.23469	0.238	0.231	0.76103	0	Ephb2
Mau2	4.1169e-05	0.103501	0.331	0.327	0.779412	0	Mau2
Stk38	4.29109e-05	0.139979	0.316	0.312	0.812389	0	Stk38
Kcnj4	4.34748e-05	0.505602	0.051	0.041	0.823065	0	Kcnj4
AABR07032097.1	4.3925e-05	0.7959	0.012	0.007	0.831588	0	AABR07032097.1
Atp6v0b	4.50069e-05	0.11769	0.298	0.29	0.85207	0	Atp6v0b
RT1-M6-2	4.65962e-05	0.888612	0.017	0.012	0.882159	0	RT1-M6-2
Dnal4	4.74339e-05	0.529182	0.036	0.027	0.898018	0	Dnal4
Tnfsf15	4.79709e-05	0.835001	0.014	0.01	0.908185	0	Tnfsf15
Calhm2	5.14238e-05	0.733803	0.018	0.012	0.973555	0	Calhm2
Tia1	5.2144e-05	0.136067	0.263	0.253	0.987189	0	Tia1
Syt16	5.2177e-05	0.428648	0.109	0.096	0.987814	0	Syt16
Cep126	5.25359e-05	0.326145	0.13	0.118	0.99461	0	Cep126
Lancl1	5.43619e-05	0.250853	0.191	0.18	1	0	Lancl1
Nme5	5.61373e-05	0.507329	0.068	0.056	1	0	Nme5
AABR07052405.1	5.62384e-05	0.284	0.198	0.187	1	0	AABR07052405.1
Ssr1	5.71154e-05	0.20107	0.175	0.165	1	0	Ssr1
Tial1	5.77951e-05	0.144629	0.237	0.227	1	0	Tial1
Nanp	5.86757e-05	0.356695	0.087	0.076	1	0	Nanp
Lpin2	6.19971e-05	0.159784	0.26	0.256	1	0	Lpin2
Kcnk1	6.30283e-05	0.331913	0.126	0.112	1	0	Kcnk1
Plekhn1	6.44357e-05	0.507164	0.059	0.05	1	0	Plekhn1
F12	6.71493e-05	0.681454	0.025	0.019	1	0	F12
Spata6l	6.7288e-05	0.309751	0.139	0.126	1	0	Spata6l
LOC103693984	6.76364e-05	0.775485	0.013	0.009	1	0	LOC103693984
Lrrc31	7.02901e-05	0.564896	0.025	0.019	1	0	Lrrc31
Cr1l	7.87006e-05	0.211691	0.171	0.159	1	0	Cr1l
Mef2d	8.4589e-05	0.284591	0.146	0.135	1	0	Mef2d
Pank2	8.9896e-05	0.120132	0.261	0.256	1	0	Pank2
Cep95	9.76695e-05	0.270158	0.163	0.153	1	0	Cep95
Ola1	9.79735e-05	0.115975	0.29	0.285	1	0	Ola1
Ssbp4	9.83833e-05	0.242157	0.229	0.221	1	0	Ssbp4
Dlgap2	0.000100833	0.154262	0.306	0.304	1	0	Dlgap2
Ccdc134	0.00010539	0.487157	0.078	0.067	1	0	Ccdc134
Ddi2	0.00011098	0.227841	0.199	0.188	1	0	Ddi2
Actn2	0.000113563	0.266241	0.175	0.166	1	0	Actn2
Tmem132b	0.000117062	0.105968	0.359	0.357	1	0	Tmem132b
Cul5	0.000118575	0.1432	0.298	0.293	1	0	Cul5
Nova2	0.000120796	0.271971	0.206	0.198	1	0	Nova2
Heg1	0.000120989	0.137424	0.245	0.237	1	0	Heg1
Lrif1	0.000127368	0.203526	0.248	0.241	1	0	Lrif1
AABR07051952.1	0.000132511	0.657205	0.021	0.015	1	0	AABR07051952.1
Steap3	0.000142019	0.617326	0.021	0.015	1	0	Steap3
Mgat5b	0.00014545	0.253018	0.161	0.15	1	0	Mgat5b
Rell1	0.000148358	0.407413	0.048	0.04	1	0	Rell1
Fam174b	0.000151053	0.446793	0.09	0.078	1	0	Fam174b
Mycl	0.000152103	0.428113	0.04	0.031	1	0	Mycl
Tcp11l2	0.000153772	0.411683	0.039	0.031	1	0	Tcp11l2
Aloxe3	0.00015429	0.529456	0.04	0.033	1	0	Aloxe3
Akap17b	0.000167038	0.18459	0.232	0.226	1	0	Akap17b
Disp2	0.000175065	0.257746	0.202	0.197	1	0	Disp2
Tmem231	0.000188093	0.389251	0.062	0.053	1	0	Tmem231
Crlf1	0.000194379	0.327067	0.119	0.107	1	0	Crlf1
Dipk1a	0.000194572	0.242202	0.165	0.154	1	0	Dipk1a
Spdya	0.000196134	0.484449	0.08	0.069	1	0	Spdya
Csnk2a1	0.000202255	0.114979	0.291	0.284	1	0	Csnk2a1
Klhl8	0.000206421	0.284782	0.162	0.155	1	0	Klhl8
AC127084.5	0.000208741	0.420696	0.062	0.05	1	0	AC127084.5
Ints6l	0.00021187	0.207634	0.167	0.156	1	0	Ints6l
Asns	0.000212648	0.536836	0.064	0.053	1	0	Asns
Kcns2	0.000215613	0.750827	0.012	0.009	1	0	Kcns2
Mex3c	0.000216391	0.214344	0.105	0.093	1	0	Mex3c
Mkrn2os	0.000219892	1.00757	0.011	0.007	1	0	Mkrn2os
Ece2	0.000237137	0.354497	0.099	0.089	1	0	Ece2
Fbxo8	0.000242568	0.237618	0.199	0.184	1	0	Fbxo8
Crocc	0.000247178	0.418015	0.103	0.094	1	0	Crocc
Atcay	0.000247678	0.222511	0.239	0.234	1	0	Atcay
Sptssb	0.000247823	0.71995	0.015	0.01	1	0	Sptssb
Qrich1	0.000251972	0.136234	0.237	0.231	1	0	Qrich1
Gdf10	0.000270861	0.574414	0.025	0.019	1	0	Gdf10
Sord	0.000280965	0.33784	0.112	0.102	1	0	Sord
Togaram1	0.000305177	0.117444	0.291	0.285	1	0	Togaram1
Kif27	0.000307885	0.502009	0.073	0.064	1	0	Kif27
Gabpb2	0.000309194	0.381232	0.055	0.047	1	0	Gabpb2
Tspoap1	0.000315849	0.462091	0.098	0.087	1	0	Tspoap1
Ephx4	0.000341655	0.405522	0.08	0.069	1	0	Ephx4
Slc29a4	0.000355183	0.841431	0.012	0.007	1	0	Slc29a4
LOC103693323	0.000361598	0.349411	0.061	0.053	1	0	LOC103693323
Acvr1b	0.000364306	0.343689	0.14	0.13	1	0	Acvr1b
Med14	0.000375315	0.136491	0.23	0.224	1	0	Med14
RGD1560034	0.000388656	0.357383	0.12	0.11	1	0	RGD1560034
Spef2	0.000389201	0.504917	0.04	0.033	1	0	Spef2
Cabin1	0.000408892	0.211315	0.216	0.21	1	0	Cabin1
Tmeff1	0.000410078	0.153345	0.192	0.18	1	0	Tmeff1
Emc9	0.000425589	0.42874	0.072	0.06	1	0	Emc9
AABR07019086.1	0.000446781	0.241992	0.173	0.164	1	0	AABR07019086.1
Tmem62	0.000449588	0.282177	0.14	0.131	1	0	Tmem62
Nexmif	0.00045517	0.292361	0.159	0.15	1	0	Nexmif
AC132760.1	0.000466085	0.805394	0.021	0.015	1	0	AC132760.1
AABR07044362.4	0.000467436	0.194643	0.251	0.251	1	0	AABR07044362.4
Rcor1.1	0.000476677	0.269798	0.147	0.138	1	0	Rcor1.1
Arnt	0.000478879	0.116983	0.285	0.279	1	0	Arnt
Zfp157	0.000493967	0.314256	0.115	0.105	1	0	Zfp157
Mgam	0.000494923	0.503651	0.038	0.03	1	0	Mgam
AC141377.1	0.000531912	0.322285	0.116	0.106	1	0	AC141377.1
AABR07061240.1	0.000565984	0.747528	0.027	0.019	1	0	AABR07061240.1
Tmem67	0.000566749	0.280601	0.209	0.203	1	0	Tmem67
Sdf2	0.000578289	0.1717	0.174	0.165	1	0	Sdf2
AABR07044362.3	0.0006183	0.108485	0.075	0.086	1	0	AABR07044362.3
Tmem70	0.000620922	0.414116	0.067	0.057	1	0	Tmem70
Itga7	0.000626226	0.426927	0.098	0.086	1	0	Itga7
Stx6	0.000644024	0.191198	0.175	0.165	1	0	Stx6
Fzd6	0.00064819	0.575935	0.03	0.023	1	0	Fzd6
Ttc14	0.000649438	0.157769	0.224	0.213	1	0	Ttc14
Zzz3	0.000649628	0.181222	0.193	0.183	1	0	Zzz3
Asph	0.000657379	0.13324	0.291	0.285	1	0	Asph
Tmed8	0.000681514	0.22327	0.153	0.144	1	0	Tmed8
Clvs1	0.000698322	0.135605	0.287	0.284	1	0	Clvs1
Nek10	0.000723832	0.203675	0.184	0.174	1	0	Nek10
Fam126b	0.000741925	0.169752	0.226	0.217	1	0	Fam126b
AABR07038477.1	0.000744687	0.723232	0.026	0.02	1	0	AABR07038477.1
Tnrc6c	0.000778166	0.106704	0.355	0.356	1	0	Tnrc6c
Mindy3	0.000789027	0.169923	0.221	0.213	1	0	Mindy3
Rab36	0.000827058	0.289182	0.157	0.15	1	0	Rab36
Appl1	0.000842785	0.193602	0.196	0.185	1	0	Appl1
Cd80	0.000852515	0.441871	0.03	0.022	1	0	Cd80
Kcnip2	0.000855432	0.575486	0.035	0.03	1	0	Kcnip2
Cfap300	0.000862768	0.640137	0.031	0.024	1	0	Cfap300
Ltk	0.000865489	0.11906	0.034	0.041	1	0	Ltk
Edrf1	0.000881407	0.188154	0.2	0.194	1	0	Edrf1
Speg	0.00092272	0.211142	0.226	0.222	1	0	Speg
Hp	0.000924226	0.831174	0.02	0.014	1	0	Hp
Tgfbr3	0.000935108	0.279715	0.146	0.136	1	0	Tgfbr3
Plag1	0.00100847	0.618992	0.027	0.021	1	0	Plag1
Kctd1	0.00101446	0.232998	0.207	0.197	1	0	Kctd1
Prpf39	0.00103723	0.133976	0.267	0.263	1	0	Prpf39
Foxred1	0.00105277	0.342329	0.126	0.12	1	0	Foxred1
Xk	0.00107171	0.483344	0.043	0.035	1	0	Xk
Mterf1	0.00108881	0.246293	0.089	0.082	1	0	Mterf1
Zfp207	0.00110681	0.199633	0.146	0.135	1	0	Zfp207
RGD1306072	0.00118697	0.39329	0.08	0.07	1	0	RGD1306072
RGD1563917	0.00118973	0.397614	0.023	0.018	1	0	RGD1563917
AABR07051879.1	0.00121734	0.363084	0.096	0.088	1	0	AABR07051879.1
Sec14l5	0.0012481	0.109504	0.05	0.041	1	0	Sec14l5
Rtn4rl2	0.00127113	0.44194	0.056	0.049	1	0	Rtn4rl2
Serinc1	0.00127635	0.209651	0.131	0.12	1	0	Serinc1
Srsf1	0.00134253	0.103561	0.167	0.154	1	0	Srsf1
Mga	0.00135112	0.142886	0.264	0.258	1	0	Mga
C2cd2l	0.001391	0.296161	0.122	0.109	1	0	C2cd2l
AC136588.3	0.00139185	0.54595	0.029	0.023	1	0	AC136588.3
AABR07006894.1	0.00140841	0.603155	0.022	0.016	1	0	AABR07006894.1
Mterf2	0.00149541	0.315326	0.081	0.073	1	0	Mterf2
Cyth3	0.00152924	0.304174	0.136	0.128	1	0	Cyth3
Sdc2	0.0015543	0.105884	0.151	0.139	1	0	Sdc2
Npy5r	0.00157934	0.480096	0.039	0.033	1	0	Npy5r
Rgs7bp	0.00160143	0.235901	0.195	0.189	1	0	Rgs7bp
Grb10	0.00161559	0.211439	0.192	0.184	1	0	Grb10
Dennd1c	0.00161703	0.241321	0.031	0.026	1	0	Dennd1c
Fam155b	0.00164427	0.418489	0.049	0.042	1	0	Fam155b
Lrrc55	0.00165622	0.440072	0.033	0.026	1	0	Lrrc55
Rp9	0.00165911	0.18332	0.158	0.151	1	0	Rp9
Slc25a23	0.00172859	0.284546	0.156	0.148	1	0	Slc25a23
Pkd1l3	0.00175186	0.547039	0.026	0.021	1	0	Pkd1l3
Matk	0.00180336	0.187117	0.281	0.276	1	0	Matk
Kcnb1	0.0018428	0.244222	0.213	0.209	1	0	Kcnb1
Actn1	0.00188271	0.159325	0.275	0.273	1	0	Actn1
AABR07007775.1	0.00189937	0.738821	0.016	0.012	1	0	AABR07007775.1
Smpd3	0.0019499	0.104719	0.281	0.281	1	0	Smpd3
Sarm1	0.00201232	0.116494	0.047	0.055	1	0	Sarm1
Ube2d1	0.0020911	0.127594	0.145	0.136	1	0	Ube2d1
Dnajc5	0.00211461	0.181126	0.153	0.146	1	0	Dnajc5
Nampt	0.00211756	0.277575	0.077	0.067	1	0	Nampt
Cyb5b	0.00211978	0.175484	0.2	0.191	1	0	Cyb5b
Sec14l1	0.0021392	0.13257	0.254	0.248	1	0	Sec14l1
Arid3b	0.002363	0.307038	0.108	0.099	1	0	Arid3b
Lsm7	0.00246059	0.319131	0.115	0.105	1	0	Lsm7
Fam169a	0.00250751	0.263593	0.131	0.125	1	0	Fam169a
R3hcc1	0.00255578	0.299968	0.063	0.054	1	0	R3hcc1
Gpx7	0.00255659	0.51405	0.021	0.017	1	0	Gpx7
Fam216a	0.00259255	0.340297	0.092	0.083	1	0	Fam216a
Nfx1	0.00262297	0.136003	0.22	0.215	1	0	Nfx1
Cdkl4	0.00262899	0.593059	0.025	0.02	1	0	Cdkl4
Wdr27	0.00278263	0.251772	0.213	0.207	1	0	Wdr27
Lrp11	0.0027947	0.260232	0.15	0.143	1	0	Lrp11
Usp2	0.00279636	0.327162	0.111	0.101	1	0	Usp2
Rab33b	0.00280053	0.356772	0.057	0.05	1	0	Rab33b
Cx3cl1	0.00285014	0.279846	0.131	0.12	1	0	Cx3cl1
Pde4a	0.00288243	0.254323	0.175	0.167	1	0	Pde4a
Casq1	0.00289825	0.719523	0.011	0.008	1	0	Casq1
Gpr87	0.00291705	0.515582	0.058	0.051	1	0	Gpr87
Itpka	0.00292603	0.334652	0.096	0.083	1	0	Itpka
Adra2c	0.00298978	0.774625	0.012	0.008	1	0	Adra2c
Commd4	0.00307584	0.197049	0.165	0.156	1	0	Commd4
Hsf2	0.00309573	0.167773	0.166	0.158	1	0	Hsf2
Cnot6l	0.00318816	0.14266	0.207	0.201	1	0	Cnot6l
Tsr1	0.00331767	0.317286	0.086	0.076	1	0	Tsr1
Calb1	0.00332472	0.230543	0.096	0.088	1	0	Calb1
Vps39	0.00342731	0.10456	0.095	0.1	1	0	Vps39
Fhdc1	0.00352613	0.300567	0.068	0.06	1	0	Fhdc1
Tmem38a	0.00354096	0.274899	0.138	0.131	1	0	Tmem38a
AABR07004130.1	0.00355095	0.364643	0.082	0.077	1	0	AABR07004130.1
Nicn1	0.00356928	0.32854	0.095	0.086	1	0	Nicn1
Slc24a5	0.00358024	0.466475	0.029	0.023	1	0	Slc24a5
Napg	0.00363253	0.216385	0.155	0.145	1	0	Napg
Nsun7	0.00379936	0.241527	0.146	0.138	1	0	Nsun7
Inpp5j	0.00406092	0.134235	0.074	0.083	1	0	Inpp5j
Zfp692	0.0040836	0.276686	0.151	0.145	1	0	Zfp692
Morn1	0.00412768	0.368167	0.113	0.105	1	0	Morn1
Acad10	0.00419114	0.104881	0.076	0.084	1	0	Acad10
Samhd1	0.00439891	0.338402	0.041	0.035	1	0	Samhd1
Zfp704	0.00454115	0.215762	0.177	0.17	1	0	Zfp704
Abcb6	0.00454635	0.401145	0.089	0.082	1	0	Abcb6
Wipf2	0.00459394	0.286925	0.105	0.098	1	0	Wipf2
RGD1561590	0.00486824	0.273975	0.124	0.114	1	0	RGD1561590
Edc3	0.00490666	0.230927	0.146	0.137	1	0	Edc3
Lrp12	0.00492926	0.142717	0.158	0.151	1	0	Lrp12
Fam227a	0.0049299	0.306942	0.147	0.14	1	0	Fam227a
Ogfod1	0.00495094	0.435643	0.072	0.064	1	0	Ogfod1
Fam160b1	0.00496404	0.199044	0.174	0.169	1	0	Fam160b1
Cmtm4	0.0050226	0.215204	0.197	0.189	1	0	Cmtm4
Cops5	0.00536514	0.195636	0.131	0.123	1	0	Cops5
Npy1r	0.00536633	0.357714	0.026	0.021	1	0	Npy1r
Nup93	0.00545375	0.186966	0.237	0.236	1	0	Nup93
Gabrr3	0.00545727	0.583326	0.024	0.019	1	0	Gabrr3
Mr1	0.00565778	0.551096	0.015	0.012	1	0	Mr1
Mapk1ip1	0.00583429	0.260997	0.095	0.087	1	0	Mapk1ip1
Chst1	0.0059135	0.108321	0.245	0.243	1	0	Chst1
Cdc42ep3	0.00599986	0.236493	0.091	0.081	1	0	Cdc42ep3
Cfap74	0.00603904	0.42941	0.106	0.098	1	0	Cfap74
Kcnh4	0.00607051	0.499427	0.038	0.032	1	0	Kcnh4
Lnp1	0.00610079	0.559005	0.013	0.01	1	0	Lnp1
Chd5	0.00611101	0.129415	0.26	0.258	1	0	Chd5
Top1mt	0.00621996	0.154452	0.031	0.035	1	0	Top1mt
Madd	0.00622435	0.234497	0.192	0.19	1	0	Madd
Plcxd2	0.00645646	0.204693	0.132	0.123	1	0	Plcxd2
Ist1	0.00646402	0.187411	0.195	0.187	1	0	Ist1
Pnma8a	0.006487	0.428995	0.04	0.034	1	0	Pnma8a
Fam151b	0.00665645	0.25302	0.111	0.103	1	0	Fam151b
AABR07059024.1	0.00715132	0.398029	0.054	0.048	1	0	AABR07059024.1
Anxa6	0.00728636	0.101488	0.343	0.348	1	0	Anxa6
Tspan17	0.00741308	0.319068	0.123	0.116	1	0	Tspan17
Mmp17	0.00762491	0.174772	0.093	0.102	1	0	Mmp17
AABR07047872.1	0.00775961	0.503195	0.024	0.02	1	0	AABR07047872.1
RGD1359634	0.00806892	0.469226	0.044	0.038	1	0	RGD1359634
Gnl3	0.00814337	0.178464	0.127	0.118	1	0	Gnl3
Slc7a6	0.00817612	0.241342	0.134	0.129	1	0	Slc7a6
Mmp24	0.0081786	0.314725	0.107	0.098	1	0	Mmp24
Spag5.1	0.00885742	0.423521	0.032	0.027	1	0	Spag5.1
Dhrs7	0.00898281	0.173064	0.063	0.057	1	0	Dhrs7
Celsr3	0.00902303	0.153369	0.083	0.092	1	0	Celsr3
Krba1	0.00939611	0.290256	0.119	0.112	1	0	Krba1
Ubl7	0.00960378	0.305913	0.105	0.092	1	0	Ubl7
Npr2	0.00970293	0.499161	0.034	0.029	1	0	Npr2
Dact2	0.00972208	0.688131	0.011	0.008	1	0	Dact2
Ttc37	0.00976153	0.11135	0.288	0.292	1	0	Ttc37
Arhgef25	0.00996406	0.310199	0.103	0.094	1	0	Arhgef25
Myo5b	0	2.31605	0.648	0.18	0	1	Myo5b
Tenm4	0	1.31235	0.841	0.404	0	1	Tenm4
Ca12	0	1.3423	0.82	0.417	0	1	Ca12
Dgkg	0	1.37278	0.889	0.507	0	1	Dgkg
Car10	0	1.45835	0.616	0.244	0	1	Car10
Fam189a1	0	1.19924	0.755	0.411	0	1	Fam189a1
Gpc6	0	0.885242	0.861	0.52	0	1	Gpc6
Tpd52l1	0	2.09757	0.428	0.109	0	1	Tpd52l1
Chst91	0	0.961207	0.899	0.582	0	1	Chst9
Spon11	0	0.901794	0.78	0.464	0	1	Spon1
Cobl	0	1.42919	0.514	0.199	0	1	Cobl
Caln1	0	0.858655	0.808	0.508	0	1	Caln1
Kcnd31	0	0.911477	0.809	0.517	0	1	Kcnd3
RGD15640531	0	0.968812	0.916	0.627	0	1	RGD1564053
Cntn5	0	0.735964	0.855	0.573	0	1	Cntn5
Prkag21	0	0.756593	0.851	0.57	0	1	Prkag2
Chsy31	0	0.858258	0.832	0.551	0	1	Chsy3
Slit31	0	0.757408	0.78	0.501	0	1	Slit3
Sdk2	0	1.12189	0.537	0.263	0	1	Sdk2
Zmat41	0	0.648018	0.91	0.637	0	1	Zmat4
Pcsk2	0	0.866282	0.921	0.65	0	1	Pcsk2
Tenm2	0	0.836328	0.918	0.649	0	1	Tenm2
Cdh131	0	0.842693	0.971	0.703	0	1	Cdh13
Atp2b4	0	1.73159	0.382	0.122	0	1	Atp2b4
Rapgef4	0	0.766845	0.84	0.581	0	1	Rapgef4
Eml6	0	0.926393	0.672	0.414	0	1	Eml6
Cnih3	0	1.43535	0.418	0.161	0	1	Cnih3
Cdh91	0	0.78136	0.848	0.594	0	1	Cdh9
Dapk11	0	0.765681	0.743	0.489	0	1	Dapk1
Ccdc1481	0	0.910303	0.613	0.361	0	1	Ccdc148
LOC100361087	0	0.778682	0.68	0.43	0	1	LOC100361087
Slc4a4	0	0.539676	0.835	0.585	0	1	Slc4a4
Tcerg1l	0	2.43468	0.304	0.058	0	1	Tcerg1l
Nkain3	0	0.738693	0.848	0.602	0	1	Nkain3
Eml51	0	0.626412	0.835	0.591	0	1	Eml5
Ptpro	0	0.847571	0.518	0.278	0	1	Ptpro
Ldb2	0	1.16464	0.422	0.182	0	1	Ldb2
Galnt141	0	0.803362	0.573	0.333	0	1	Galnt14
Arpp21	0	0.576956	0.797	0.558	0	1	Arpp21
Ptpn5	0	1.06368	0.469	0.23	0	1	Ptpn5
Lrrtm3	0	0.708074	0.675	0.437	0	1	Lrrtm3
Ak51	0	0.696507	0.922	0.684	0	1	Ak5
Cadm1	0	0.782069	0.591	0.356	0	1	Cadm1
Sntb21	0	0.847636	0.553	0.323	0	1	Sntb2
Tox3	0	1.24627	0.379	0.151	0	1	Tox3
Unc5d1	0	0.580822	0.848	0.63	0	1	Unc5d
Zfp423	0	1.10117	0.382	0.168	0	1	Zfp423
Ahcyl21	0	0.573844	0.91	0.698	0	1	Ahcyl2
Dgkb	0	0.773671	0.946	0.734	0	1	Dgkb
Rfx31	0	0.834487	0.974	0.763	0	1	Rfx3
Cdk141	0	0.569038	0.888	0.679	0	1	Cdk14
Ccdc85a1	0	0.465013	0.93	0.725	0	1	Ccdc85a
Ano2	0	2.7688	0.243	0.04	0	1	Ano2
Zfpm21	0	0.56244	0.911	0.713	0	1	Zfpm2
Kcnk2	0	1.56957	0.294	0.104	0	1	Kcnk2
Niban3	0	3.8091	0.206	0.016	0	1	Niban3
Adra1a	0	1.23862	0.314	0.126	0	1	Adra1a
AABR07057997.11	0	1.28547	0.317	0.13	0	1	AABR07057997.1
AABR07027925.1	0	2.38093	0.219	0.045	0	1	AABR07027925.1
Ntrk31	0	0.481899	0.969	0.799	0	1	Ntrk3
Kcnma11	0	0.461835	0.965	0.807	0	1	Kcnma1
Rab3b	0	2.29471	0.196	0.042	0	1	Rab3b
Nkain21	0	0.771669	0.991	0.84	0	1	Nkain2
Adamts9	0	1.4712	0.223	0.074	0	1	Adamts9
Dlg2	0	0.737011	0.986	0.838	0	1	Dlg2
Otof	0	2.38837	0.185	0.039	0	1	Otof
Gabrb1	0	0.50765	0.984	0.843	0	1	Gabrb1
Negr1	0	0.877504	0.995	0.861	0	1	Negr1
Grin2b1	0	0.528689	0.994	0.86	0	1	Grin2b
Ptpn14	0	2.16686	0.155	0.039	0	1	Ptpn14
Adgrb3	0	0.376172	0.991	0.92	0	1	Adgrb3
Efnb2	1.16307e-307	1.74687	0.169	0.048	2.20193e-303	1	Efnb2
Slc9a5	1.04436e-306	1.42995	0.239	0.089	1.97718e-302	1	Slc9a5
Rtn4rl11	7.19041e-304	0.706285	0.645	0.413	1.36129e-299	1	Rtn4rl1
Syn21	2.58694e-303	0.52712	0.881	0.682	4.8976e-299	1	Syn2
Ppfia21	3.70887e-301	0.470729	0.918	0.729	7.02163e-297	1	Ppfia2
Pde7b1	2.98294e-297	0.565673	0.787	0.546	5.6473e-293	1	Pde7b
AABR07035916.1	8.30641e-297	0.47899	0.93	0.772	1.57257e-292	1	AABR07035916.1
Cpne7	2.87354e-295	1.21969	0.252	0.097	5.44019e-291	1	Cpne7
Me31	2.06485e-294	0.654139	0.703	0.469	3.90917e-290	1	Me3
Fat41	2.98866e-294	0.726568	0.567	0.337	5.65814e-290	1	Fat4
Col25a1	1.10717e-293	0.93882	0.422	0.22	2.09609e-289	1	Col25a1
Cacng3	8.27495e-287	0.852106	0.486	0.275	1.56661e-282	1	Cacng3
Stk32b	1.0776e-283	1.86559	0.131	0.033	2.04011e-279	1	Stk32b
Scml4	7.82454e-277	1.3255	0.248	0.101	1.48134e-272	1	Scml4
Erc21	7.48377e-275	0.537615	0.833	0.618	1.41683e-270	1	Erc2
Slc2a131	1.15292e-274	0.57788	0.775	0.56	2.18271e-270	1	Slc2a13
Ttc31	5.90332e-274	0.442864	0.93	0.777	1.11762e-269	1	Ttc3
Bace2	2.62644e-272	2.05123	0.13	0.034	4.97238e-268	1	Bace2
Slit11	6.15805e-272	0.601191	0.705	0.476	1.16584e-267	1	Slit1
Dock4	2.09378e-271	0.45758	0.855	0.649	3.96395e-267	1	Dock4
Nek101	2.04018e-260	1.03762	0.327	0.154	3.86246e-256	1	Nek10
Nrg1	2.56755e-260	1.57014	0.162	0.049	4.86089e-256	1	Nrg1
Kalrn1	1.17776e-259	0.348585	0.991	0.864	2.22973e-255	1	Kalrn
Necab11	1.25162e-258	0.625452	0.633	0.413	2.36956e-254	1	Necab1
Gria4	9.28783e-258	0.364211	0.876	0.663	1.75837e-253	1	Gria4
Nmnat21	1.73973e-257	0.501514	0.835	0.624	3.29365e-253	1	Nmnat2
Baiap21	2.18814e-257	0.532364	0.756	0.53	4.14258e-253	1	Baiap2
Lrrc71	1.22394e-256	0.382999	0.971	0.813	2.31717e-252	1	Lrrc7
Thsd7b	3.08033e-256	0.510528	0.53	0.307	5.83167e-252	1	Thsd7b
Sez6l1	3.36559e-256	0.474075	0.849	0.635	6.37173e-252	1	Sez6l
AABR07031533.1	2.01747e-255	0.750734	0.535	0.33	3.81948e-251	1	AABR07031533.1
Dock3	1.21733e-254	0.530401	0.81	0.603	2.30466e-250	1	Dock3
Btbd91	4.80975e-253	0.492135	0.848	0.646	9.10582e-249	1	Btbd9
AABR07048878.11	9.50939e-252	0.696174	0.565	0.351	1.80032e-247	1	AABR07048878.1
Rgs9	8.34469e-250	1.59825	0.171	0.056	1.57982e-245	1	Rgs9
Fndc3b1	9.49807e-247	0.705719	0.497	0.293	1.79818e-242	1	Fndc3b
Cacna1c1	2.41495e-245	0.574647	0.699	0.484	4.57198e-241	1	Cacna1c
Ralgapa21	1.89289e-244	0.610818	0.67	0.458	3.58362e-240	1	Ralgapa2
Dgki1	8.90782e-244	0.401801	0.936	0.757	1.68643e-239	1	Dgki
Slc35f31	9.40447e-244	0.626913	0.624	0.408	1.78045e-239	1	Slc35f3
Vwa3a1	1.09673e-243	1.32257	0.236	0.098	2.07634e-239	1	Vwa3a
Rnf391	1.95961e-243	0.949417	0.374	0.196	3.70992e-239	1	Rnf39
Nlgn1	6.04896e-242	0.29336	0.994	0.931	1.14519e-237	1	Nlgn1
Dpp61	6.4476e-241	0.440163	0.892	0.7	1.22066e-236	1	Dpp6
Slc24a41	4.4706e-240	0.748051	0.487	0.289	8.46373e-236	1	Slc24a4
Elmod11	1.93445e-239	0.55066	0.704	0.497	3.6623e-235	1	Elmod1
Ablim31	1.09482e-238	0.735411	0.46	0.263	2.07272e-234	1	Ablim3
Myt1l1	3.23104e-238	0.421633	0.909	0.73	6.117e-234	1	Myt1l
Ksr21	3.42348e-238	0.496109	0.795	0.583	6.48133e-234	1	Ksr2
Ryr21	4.73189e-236	0.35928	0.977	0.813	8.95842e-232	1	Ryr2
Tiam11	1.99125e-235	0.581994	0.661	0.438	3.76983e-231	1	Tiam1
Csmd2	3.015e-233	0.495481	0.745	0.523	5.708e-229	1	Csmd2
Mrtfa1	5.92845e-233	0.560042	0.701	0.49	1.12237e-228	1	Mrtfa
Bsn1	1.51535e-232	0.538919	0.714	0.51	2.86885e-228	1	Bsn
Nrp11	1.73525e-232	0.472703	0.785	0.569	3.28517e-228	1	Nrp1
Trhr	6.96224e-232	2.11766	0.096	0.021	1.31809e-227	1	Trhr
Gfod11	6.96913e-231	0.474187	0.817	0.604	1.3194e-226	1	Gfod1
Unc5a1	3.7299e-229	1.0575	0.313	0.154	7.06144e-225	1	Unc5a
Nrg21	5.61642e-229	0.548086	0.706	0.501	1.0633e-224	1	Nrg2
Matn21	2.10616e-228	0.925996	0.339	0.174	3.98738e-224	1	Matn2
AABR07058699.1	2.39949e-228	2.48122	0.079	0.015	4.54271e-224	1	AABR07058699.1
Pdzrn4	4.86613e-228	1.28214	0.157	0.053	9.21255e-224	1	Pdzrn4
Cacna2d11	2.72982e-227	0.415726	0.883	0.699	5.16809e-223	1	Cacna2d1
Phactr2	1.18121e-226	1.54962	0.143	0.045	2.23627e-222	1	Phactr2
Lrrtm41	2.07458e-226	0.28955	0.998	0.917	3.92759e-222	1	Lrrtm4
Pde9a	2.51588e-225	0.735396	0.457	0.266	4.76305e-221	1	Pde9a
Gabbr21	2.88277e-225	0.448727	0.842	0.634	5.45766e-221	1	Gabbr2
Pcdh191	5.57322e-222	0.702969	0.492	0.299	1.05512e-217	1	Pcdh19
Plpp41	1.26657e-219	0.77189	0.393	0.214	2.39787e-215	1	Plpp4
Htra4	5.55816e-218	2.18916	0.089	0.017	1.05227e-213	1	Htra4
Plekhh21	6.05043e-218	0.705981	0.512	0.324	1.14547e-213	1	Plekhh2
Rab8b	1.09288e-215	0.644446	0.517	0.326	2.06904e-211	1	Rab8b
Nhsl11	5.92121e-215	0.717617	0.465	0.281	1.121e-210	1	Nhsl1
Dab11	1.56812e-214	0.39747	0.872	0.684	2.96876e-210	1	Dab1
Ccdc301	2.37785e-214	0.548262	0.668	0.47	4.50175e-210	1	Ccdc30
Nell1	1.37432e-213	0.470113	0.458	0.26	2.60185e-209	1	Nell1
Tmeff2	6.02687e-213	0.300734	0.971	0.848	1.14101e-208	1	Tmeff2
Snhg11	1.72615e-212	0.28461	0.901	0.682	3.26795e-208	1	Snhg11
Dnm11	2.55797e-212	0.444702	0.83	0.634	4.84275e-208	1	Dnm1
Kcnj31	2.09311e-211	0.411452	0.858	0.671	3.96267e-207	1	Kcnj3
Ptprs1	1.11661e-209	0.651871	0.555	0.368	2.11396e-205	1	Ptprs
Nrxn1	9.58562e-209	0.235731	0.996	0.946	1.81475e-204	1	Nrxn1
Lrpap11	6.4353e-207	0.925656	0.334	0.176	1.21833e-202	1	Lrpap1
Ntng21	1.8009e-206	1.14923	0.249	0.116	3.40946e-202	1	Ntng2
Syt11	4.87098e-206	0.291074	0.993	0.899	9.22174e-202	1	Syt1
Kcnip3	8.34438e-205	0.914096	0.286	0.139	1.57976e-200	1	Kcnip3
Drc1	1.67578e-202	1.08067	0.256	0.12	3.17259e-198	1	Drc1
Smad31	1.87092e-202	0.606946	0.519	0.324	3.54203e-198	1	Smad3
Shank2	2.44327e-202	0.614657	0.561	0.369	4.6256e-198	1	Shank2
Lrfn51	2.5708e-202	0.326354	0.973	0.849	4.86703e-198	1	Lrfn5
Kcnk13	3.70476e-199	0.757382	0.159	0.058	7.01385e-195	1	Kcnk13
Il1rapl1	2.51192e-197	0.290589	0.981	0.897	4.75557e-193	1	Il1rapl1
Col11a1	2.57191e-197	1.11973	0.237	0.107	4.86914e-193	1	Col11a1
Atp2b11	1.35287e-196	0.414927	0.838	0.647	2.56125e-192	1	Atp2b1
Gas7	1.09331e-195	0.724813	0.428	0.259	2.06986e-191	1	Gas7
Cntn3	1.18397e-195	0.745968	0.375	0.21	2.2415e-191	1	Cntn3
Gabra21	4.87395e-195	0.460013	0.76	0.559	9.22736e-191	1	Gabra2
Gnal1	1.21529e-194	0.724225	0.43	0.258	2.30079e-190	1	Gnal
Klhl321	1.99764e-194	0.500663	0.632	0.437	3.78193e-190	1	Klhl32
Kitlg1	4.69427e-193	0.713473	0.401	0.229	8.88719e-189	1	Kitlg
Cacnb21	1.90011e-191	0.385132	0.876	0.689	3.59729e-187	1	Cacnb2
Slc44a5	2.21282e-190	0.711993	0.37	0.207	4.18931e-186	1	Slc44a5
Anxa61	3.89244e-190	0.637438	0.5	0.324	7.36917e-186	1	Anxa6
Cntn4	4.67765e-190	0.514349	0.555	0.357	8.85572e-186	1	Cntn4
Unc791	2.92567e-189	0.420944	0.816	0.636	5.53887e-185	1	Unc79
Plxdc2	1.96338e-188	0.288209	0.705	0.5	3.71707e-184	1	Plxdc2
Pcsk5	9.42428e-188	0.664656	0.463	0.284	1.78421e-183	1	Pcsk5
Actn11	1.38474e-186	0.74185	0.415	0.253	2.62158e-182	1	Actn1
ENSRNOG000000008851	3.06294e-184	0.694118	0.425	0.258	5.79875e-180	1	ENSRNOG00000000885
Acvr2a	2.00306e-181	0.708283	0.437	0.267	3.7922e-177	1	Acvr2a
Ano31	3.01397e-179	0.379396	0.81	0.602	5.70605e-175	1	Ano3
Ssbp3	2.66828e-177	0.673701	0.425	0.258	5.0516e-173	1	Ssbp3
Mei11	6.22363e-175	0.850039	0.312	0.168	1.17826e-170	1	Mei1
Kcnk121	5.71446e-174	1.02914	0.243	0.119	1.08186e-169	1	Kcnk12
Fgf12	2.20517e-173	0.363271	0.741	0.546	4.17482e-169	1	Fgf12
Il16	8.29391e-173	0.850135	0.295	0.158	1.5702e-168	1	Il16
Rnf1501	9.74214e-173	0.546421	0.549	0.371	1.84438e-168	1	Rnf150
Edil3	1.77236e-172	0.304348	0.833	0.651	3.35544e-168	1	Edil3
Prkcg	1.22109e-170	0.472904	0.626	0.442	2.31176e-166	1	Prkcg
Dock111	1.75424e-169	0.596735	0.44	0.274	3.32113e-165	1	Dock11
Gpc41	1.53782e-168	0.804063	0.317	0.173	2.9114e-164	1	Gpc4
Serinc2	2.92975e-168	0.886006	0.294	0.154	5.54659e-164	1	Serinc2
Piezo21	2.75589e-167	0.726031	0.364	0.213	5.21744e-163	1	Piezo2
Hpcal1	5.72674e-165	1.42817	0.122	0.042	1.08419e-160	1	Hpcal1
Col6a1	3.70209e-164	2.19256	0.065	0.013	7.0088e-160	1	Col6a1
Cnksr21	4.28406e-164	0.348208	0.878	0.708	8.11059e-160	1	Cnksr2
Tnrc6c1	8.86429e-164	0.556075	0.503	0.334	1.67819e-159	1	Tnrc6c
Kirrel31	1.15713e-163	0.604306	0.47	0.303	2.19068e-159	1	Kirrel3
Slc4a101	1.98044e-163	0.384421	0.807	0.631	3.74937e-159	1	Slc4a10
Zbtb161	2.27186e-163	0.494428	0.576	0.394	4.30109e-159	1	Zbtb16
Dnah91	2.62876e-163	0.477584	0.598	0.412	4.97676e-159	1	Dnah9
Apba2	8.00282e-163	0.466594	0.678	0.493	1.51509e-158	1	Apba2
AABR07027979.11	4.95061e-162	0.68776	0.401	0.249	9.3725e-158	1	AABR07027979.1
Sema5a1	2.33826e-161	0.318099	0.865	0.664	4.4268e-157	1	Sema5a
Grm71	2.42137e-161	0.309583	0.944	0.789	4.58413e-157	1	Grm7
Bcr	3.06034e-161	0.6981	0.388	0.234	5.79384e-157	1	Bcr
Kcnip4	4.53623e-161	0.826819	0.303	0.166	8.58799e-157	1	Kcnip4
Arhgap101	5.24866e-161	0.538505	0.542	0.364	9.93676e-157	1	Arhgap10
Ints101	2.60607e-160	0.572001	0.517	0.352	4.9338e-156	1	Ints10
Dlgap11	2.76669e-159	0.24604	0.991	0.881	5.2379e-155	1	Dlgap1
Ppm1e1	4.35752e-159	0.324096	0.908	0.748	8.24966e-155	1	Ppm1e
Srrm31	6.19078e-159	0.413256	0.718	0.528	1.17204e-154	1	Srrm3
Ppil61	1.14911e-158	0.642729	0.402	0.247	2.17549e-154	1	Ppil6
Ralgps21	1.84469e-158	0.536248	0.532	0.365	3.49236e-154	1	Ralgps2
Xkr4	2.83957e-158	0.305498	0.914	0.744	5.37588e-154	1	Xkr4
Amotl11	6.46269e-158	0.852824	0.247	0.123	1.22352e-153	1	Amotl1
Kcnab11	1.0895e-157	0.354841	0.807	0.614	2.06264e-153	1	Kcnab1
Csmd11	2.21577e-156	0.400365	0.728	0.55	4.19489e-152	1	Csmd1
Bcl11b1	2.78815e-156	0.458552	0.564	0.38	5.27853e-152	1	Bcl11b
Srpk3	2.82788e-155	2.40568	0.051	0.009	5.35374e-151	1	Srpk3
Ptprr1	3.00856e-155	0.553873	0.525	0.361	5.69581e-151	1	Ptprr
Arfgef31	3.50736e-155	0.605553	0.43	0.274	6.64014e-151	1	Arfgef3
Rfx2	7.41925e-154	1.37058	0.132	0.049	1.40461e-149	1	Rfx2
Rit21	1.33186e-153	0.411942	0.726	0.547	2.52148e-149	1	Rit2
RGD13062711	7.80817e-153	0.475297	0.567	0.394	1.47824e-148	1	RGD1306271
Grm51	1.0559e-152	0.310003	0.933	0.792	1.99903e-148	1	Grm5
Brinp3	3.52923e-152	0.355339	0.668	0.482	6.68154e-148	1	Brinp3
Pde2a1	6.80558e-152	0.66093	0.413	0.264	1.28843e-147	1	Pde2a
Ctnnal11	2.28959e-151	0.658975	0.385	0.238	4.33466e-147	1	Ctnnal1
Epb41l4b	3.34394e-150	0.500529	0.437	0.28	6.33074e-146	1	Epb41l4b
Mical21	3.35188e-150	0.460258	0.634	0.46	6.34578e-146	1	Mical2
Rims11	4.21074e-150	0.305436	0.934	0.789	7.97177e-146	1	Rims1
Kcnh7	1.67076e-149	0.813369	0.285	0.157	3.16308e-145	1	Kcnh7
Ncam2	5.43592e-149	0.467154	0.463	0.302	1.02913e-144	1	Ncam2
Grin11	1.69253e-148	0.367216	0.76	0.572	3.2043e-144	1	Grin1
Gda1	1.89965e-148	0.621058	0.397	0.247	3.59642e-144	1	Gda
Atxn7l1	8.11765e-148	0.430037	0.637	0.462	1.53683e-143	1	Atxn7l1
St6galnac31	6.18855e-147	0.280988	0.772	0.591	1.17162e-142	1	St6galnac3
Camk2a1	6.44253e-147	0.295641	0.905	0.71	1.2197e-142	1	Camk2a
Ramp1	1.26727e-146	1.3448	0.094	0.029	2.39919e-142	1	Ramp1
Clvs21	8.4601e-146	0.530962	0.484	0.325	1.60167e-141	1	Clvs2
Rap1gap21	9.29857e-146	0.531063	0.496	0.331	1.76041e-141	1	Rap1gap2
Adcy21	3.72663e-145	0.510091	0.516	0.35	7.05526e-141	1	Adcy2
Rab27a1	7.09032e-145	0.891034	0.225	0.112	1.34234e-140	1	Rab27a
Cers61	1.69139e-144	0.395885	0.704	0.526	3.20213e-140	1	Cers6
Celf51	3.4235e-143	0.427627	0.613	0.447	6.48137e-139	1	Celf5
Ankrd33b1	6.68413e-143	0.643388	0.377	0.235	1.26544e-138	1	Ankrd33b
Myo16	6.86576e-142	0.434979	0.382	0.232	1.29983e-137	1	Myo16
Vrk1	7.02306e-142	0.770171	0.268	0.145	1.32961e-137	1	Vrk1
Megf11	2.05226e-141	0.115532	0.295	0.164	3.88534e-137	1	Megf11
AABR07001068.11	6.10321e-141	0.555544	0.439	0.284	1.15546e-136	1	AABR07001068.1
Fgf141	1.04395e-139	0.39898	0.693	0.524	1.97641e-135	1	Fgf14
Map71	1.52176e-138	0.26037	0.771	0.588	2.881e-134	1	Map7
Tiam21	3.22632e-138	0.835355	0.243	0.128	6.10806e-134	1	Tiam2
Celf21	6.03718e-138	0.234865	0.992	0.915	1.14296e-133	1	Celf2
Cmip	8.35047e-138	0.363411	0.698	0.525	1.58091e-133	1	Cmip
Gpc31	1.07856e-137	0.932802	0.219	0.109	2.04193e-133	1	Gpc3
Klhl3	1.0619e-136	0.793417	0.296	0.171	2.0104e-132	1	Klhl3
Ptger3	3.77891e-136	1.5599	0.089	0.027	7.15422e-132	1	Ptger3
Trappc9	6.63969e-136	0.561387	0.379	0.237	1.25703e-131	1	Trappc9
Rasl10a1	1.11731e-134	0.832778	0.235	0.119	2.11528e-130	1	Rasl10a
Ahi11	1.75788e-134	0.418148	0.622	0.454	3.32802e-130	1	Ahi1
Sgsm21	7.04823e-134	0.523925	0.446	0.297	1.33437e-129	1	Sgsm2
Kcnh11	3.98444e-133	0.472933	0.524	0.364	7.54334e-129	1	Kcnh1
Pkig1	1.77635e-132	0.403926	0.588	0.421	3.36299e-128	1	Pkig
Med151	2.36546e-132	0.456134	0.563	0.402	4.47829e-128	1	Med15
Neurl11	2.54098e-132	0.510072	0.481	0.328	4.81058e-128	1	Neurl1
Sobp1	1.3086e-131	0.366879	0.75	0.589	2.47744e-127	1	Sobp
Pde10a1	3.28872e-131	0.3749	0.685	0.512	6.2262e-127	1	Pde10a
Sptbn41	1.1143e-130	0.376567	0.688	0.521	2.10959e-126	1	Sptbn4
Npepo	1.41395e-129	0.42273	0.573	0.413	2.67689e-125	1	Npepo
Rps6kc11	4.09532e-129	0.505931	0.503	0.352	7.75326e-125	1	Rps6kc1
Prox11	2.6298e-128	0.379633	0.534	0.366	4.97875e-124	1	Prox1
Dpy19l1	2.96677e-128	0.561457	0.283	0.159	5.61669e-124	1	Dpy19l1
Map1b1	3.42136e-128	0.233633	0.957	0.827	6.47732e-124	1	Map1b
Sorbs2	1.12785e-127	0.360555	0.72	0.549	2.13524e-123	1	Sorbs2
Lzts31	1.55044e-127	0.724098	0.327	0.2	2.9353e-123	1	Lzts3
Arnt2	6.46621e-127	0.452404	0.428	0.278	1.22418e-122	1	Arnt2
AABR07016674.1	1.05008e-126	0.919869	0.213	0.108	1.98801e-122	1	AABR07016674.1
Tnfrsf251	1.79066e-126	0.835839	0.252	0.14	3.39007e-122	1	Tnfrsf25
Gabrb2	3.06323e-126	0.383301	0.517	0.354	5.79931e-122	1	Gabrb2
Fam135b1	1.10595e-125	0.438289	0.511	0.357	2.09378e-121	1	Fam135b
Bmerb11	5.8265e-125	0.421223	0.573	0.418	1.10307e-120	1	Bmerb1
Pde1a	1.298e-124	0.5458	0.346	0.215	2.45737e-120	1	Pde1a
Cacna1d1	1.54516e-124	0.287972	0.878	0.706	2.9253e-120	1	Cacna1d
Htr41	2.55834e-124	0.387687	0.6	0.433	4.84345e-120	1	Htr4
Slc8a1	7.59884e-124	0.302587	0.785	0.611	1.43861e-119	1	Slc8a1
Cmtm41	1.01608e-122	0.673249	0.296	0.176	1.92364e-118	1	Cmtm4
Dbn11	1.50493e-122	0.542112	0.416	0.278	2.84914e-118	1	Dbn1
Agpat41	2.42663e-122	0.383814	0.573	0.409	4.59409e-118	1	Agpat4
Dnajc61	3.34897e-122	0.343397	0.697	0.524	6.34028e-118	1	Dnajc6
Sphkap1	4.75389e-122	0.284818	0.717	0.535	9.00007e-118	1	Sphkap
Slc17a71	6.0429e-121	0.333068	0.654	0.485	1.14404e-116	1	Slc17a7
Cacna1e1	9.5636e-121	0.284764	0.853	0.681	1.81058e-116	1	Cacna1e
Garnl3	2.23853e-119	0.644306	0.289	0.172	4.23799e-115	1	Garnl3
Sgsm1	2.27208e-119	0.615861	0.373	0.244	4.30151e-115	1	Sgsm1
Mpdz1	3.79418e-119	0.369853	0.653	0.488	7.18315e-115	1	Mpdz
Ly6h	5.08678e-119	0.507202	0.397	0.269	9.63029e-115	1	Ly6h
Snca1	9.30721e-119	0.361723	0.612	0.449	1.76204e-114	1	Snca
Nfib	2.06775e-118	0.287818	0.868	0.725	3.91467e-114	1	Nfib
Grb101	3.19177e-118	0.720487	0.287	0.171	6.04267e-114	1	Grb10
Slit2	3.55725e-118	0.198617	0.565	0.393	6.73458e-114	1	Slit2
Grin2a1	1.044e-117	0.298328	0.749	0.579	1.9765e-113	1	Grin2a
Ankrd62	1.43281e-117	0.411588	0.49	0.344	2.7126e-113	1	Ankrd6
Aff3	1.891e-117	0.265944	0.819	0.635	3.58003e-113	1	Aff3
Spint2	3.67172e-117	0.924834	0.156	0.074	6.95129e-113	1	Spint2
Scn8a1	2.2262e-116	0.304111	0.806	0.633	4.21465e-112	1	Scn8a
Nell21	5.05359e-116	0.276192	0.842	0.671	9.56746e-112	1	Nell2
Nrp2	1.52027e-115	0.367899	0.549	0.398	2.87817e-111	1	Nrp2
Gabra3	4.69672e-115	1.04075	0.16	0.075	8.89183e-111	1	Gabra3
Mcf2l	4.71387e-115	0.547342	0.377	0.248	8.92431e-111	1	Mcf2l
Ccdc33	9.48308e-114	1.95885	0.052	0.012	1.79534e-109	1	Ccdc33
Cdk171	7.78829e-113	0.374152	0.523	0.372	1.47448e-108	1	Cdk17
Pde1b1	9.98643e-113	0.856166	0.2	0.102	1.89063e-108	1	Pde1b
Tbc1d11	1.22012e-112	0.373533	0.554	0.403	2.30994e-108	1	Tbc1d1
Ttc7b1	2.53997e-112	0.478464	0.438	0.302	4.80868e-108	1	Ttc7b
Olfm11	3.2233e-112	0.268224	0.753	0.587	6.10234e-108	1	Olfm1
Plekhg51	1.49314e-111	0.468434	0.436	0.301	2.82681e-107	1	Plekhg5
Jazf1	2.50783e-111	0.344454	0.682	0.527	4.74782e-107	1	Jazf1
Osbp21	2.777e-111	0.332238	0.65	0.494	5.25741e-107	1	Osbp2
Kif171	7.16274e-111	0.599299	0.304	0.186	1.35605e-106	1	Kif17
Rps6ka3	1.00434e-109	0.381624	0.481	0.34	1.90141e-105	1	Rps6ka3
Nptn1	1.84664e-109	0.299285	0.786	0.635	3.49605e-105	1	Nptn
Pkp4	3.99382e-109	0.273149	0.651	0.491	7.5611e-105	1	Pkp4
Marchf1	4.4841e-109	0.485791	0.293	0.175	8.4893e-105	1	Marchf1
Usp131	2.23092e-108	0.540451	0.371	0.241	4.22357e-104	1	Usp13
AABR07004221.2	3.00728e-108	1.40136	0.092	0.033	5.69339e-104	1	AABR07004221.2
Sergef1	1.06198e-107	0.44298	0.486	0.345	2.01054e-103	1	Sergef
Wnt41	2.25656e-107	0.734285	0.238	0.137	4.27213e-103	1	Wnt4
Grhl1	5.79604e-107	1.0646	0.132	0.058	1.09731e-102	1	Grhl1
Ap3b11	9.44223e-107	0.387268	0.53	0.385	1.7876e-102	1	Ap3b1
AABR07026483.11	1.17993e-106	0.426618	0.471	0.334	2.23384e-102	1	AABR07026483.1
Sipa1l11	8.30227e-105	0.416049	0.499	0.359	1.57179e-100	1	Sipa1l1
Cxcl12	4.27698e-104	0.362892	0.266	0.154	8.09718e-100	1	Cxcl12
Tcf20	5.18797e-104	0.460742	0.42	0.289	9.82187e-100	1	Tcf20
Atp2b21	8.72983e-103	0.281323	0.8	0.635	1.65273e-98	1	Atp2b2
Tead11	4.12192e-102	0.36014	0.494	0.35	7.80362e-98	1	Tead1
Ptpre1	5.2703e-102	0.335482	0.552	0.398	9.97774e-98	1	Ptpre
Srgap31	1.0303e-101	0.284607	0.827	0.675	1.95056e-97	1	Srgap3
Fam81a	1.06884e-101	0.58239	0.296	0.184	2.02353e-97	1	Fam81a
Man1c1	1.16379e-101	0.290389	0.305	0.188	2.20328e-97	1	Man1c1
Lmo1	1.16481e-101	1.21571	0.104	0.04	2.20521e-97	1	Lmo1
Calb11	5.15817e-101	0.805993	0.162	0.08	9.76545e-97	1	Calb1
RGD1309104	1.06033e-100	0.41056	0.419	0.289	2.00742e-96	1	RGD1309104
Abr1	4.40605e-100	0.385982	0.524	0.382	8.34154e-96	1	Abr
Cntn1	5.65371e-100	0.264343	0.681	0.528	1.07036e-95	1	Cntn1
Tgfb2	6.68502e-100	0.633481	0.194	0.105	1.26561e-95	1	Tgfb2
Smpdl3b1	2.59011e-99	0.595932	0.302	0.188	4.9036e-95	1	Smpdl3b
Abca8a	7.46502e-99	0.315267	0.358	0.23	1.41328e-94	1	Abca8a
Fam117a	1.37579e-98	1.08092	0.111	0.047	2.60464e-94	1	Fam117a
Adgrb21	2.20468e-98	0.369572	0.496	0.357	4.17391e-94	1	Adgrb2
Abhd61	3.4818e-97	0.354822	0.515	0.37	6.59175e-93	1	Abhd6
Grik4	6.13505e-97	0.165354	0.654	0.481	1.16149e-92	1	Grik4
Scn2a1	1.39085e-96	0.295189	0.717	0.566	2.63315e-92	1	Scn2a
Pip5k1b1	2.70666e-96	0.313026	0.624	0.473	5.12424e-92	1	Pip5k1b
Ryr3	2.81717e-96	0.135504	0.651	0.474	5.33347e-92	1	Ryr3
Pbx4	3.7078e-96	0.739691	0.215	0.124	7.01961e-92	1	Pbx4
Ptprn2	4.71516e-96	0.216034	0.597	0.448	8.92674e-92	1	Ptprn2
Nectin1	1.14357e-95	0.60045	0.247	0.147	2.16501e-91	1	Nectin1
Phf241	1.47725e-95	0.57467	0.289	0.181	2.79673e-91	1	Phf24
Sytl51	1.58609e-95	0.564573	0.286	0.178	3.00278e-91	1	Sytl5
Nsg21	2.084e-95	0.3031	0.589	0.441	3.94542e-91	1	Nsg2
Mlip1	6.83926e-95	0.373371	0.461	0.324	1.29481e-90	1	Mlip
Chd51	7.3006e-95	0.491728	0.362	0.243	1.38215e-90	1	Chd5
Slc7a141	8.37212e-95	0.28279	0.64	0.483	1.58501e-90	1	Slc7a14
Arhgap201	1.15686e-94	0.287801	0.578	0.424	2.19016e-90	1	Arhgap20
Gpd1	1.46453e-92	0.810779	0.111	0.047	2.77264e-88	1	Gpd1
Camkv1	1.72653e-92	0.512624	0.327	0.215	3.26867e-88	1	Camkv
Ralyl1	1.78059e-92	0.296006	0.673	0.516	3.37101e-88	1	Ralyl
Zbbx	2.59997e-92	1.25493	0.092	0.038	4.92226e-88	1	Zbbx
Ptchd11	4.14432e-92	0.822679	0.17	0.088	7.84603e-88	1	Ptchd1
Synpr1	6.03168e-92	0.368526	0.462	0.329	1.14192e-87	1	Synpr
Mpp2	1.48744e-91	0.534175	0.314	0.206	2.81602e-87	1	Mpp2
Septin9	2.24095e-91	0.930447	0.141	0.069	4.24257e-87	1	Septin9
Dclk11	2.45786e-91	0.247358	0.842	0.685	4.65323e-87	1	Dclk1
Pgbd51	5.16039e-91	0.488588	0.377	0.26	9.76964e-87	1	Pgbd5
Zdhhc14	6.94867e-91	0.263038	0.646	0.493	1.31552e-86	1	Zdhhc14
Cdh2	7.29092e-91	0.283695	0.647	0.498	1.38032e-86	1	Cdh2
Pxdc1	1.44277e-90	1.22233	0.08	0.03	2.73145e-86	1	Pxdc1
Cracr2a	2.33866e-90	1.59279	0.057	0.018	4.42756e-86	1	Cracr2a
Fam227a1	3.54125e-90	0.731536	0.221	0.13	6.70429e-86	1	Fam227a
Ncald1	4.06627e-90	0.296275	0.633	0.485	7.69826e-86	1	Ncald
Arhgap441	1.4357e-89	0.331336	0.573	0.429	2.71807e-85	1	Arhgap44
Trio	1.74116e-89	0.285126	0.656	0.509	3.29636e-85	1	Trio
Dner	2.91619e-89	0.262792	0.37	0.246	5.52094e-85	1	Dner
Ehbp1	3.01055e-89	0.30547	0.579	0.44	5.69957e-85	1	Ehbp1
Rasgrf11	3.86146e-89	0.309428	0.583	0.442	7.31052e-85	1	Rasgrf1
Lnx1	6.46655e-89	0.565163	0.247	0.152	1.22425e-84	1	Lnx1
Il4r	6.98799e-89	1.23527	0.074	0.027	1.32297e-84	1	Il4r
Tafa5	8.21887e-89	0.279257	0.582	0.434	1.556e-84	1	Tafa5
Sacs1	8.59615e-89	0.410543	0.418	0.295	1.62742e-84	1	Sacs
Prune21	3.6857e-88	0.553071	0.266	0.165	6.97777e-84	1	Prune2
Cyfip21	5.14063e-88	0.275668	0.643	0.5	9.73224e-84	1	Cyfip2
Nedd4l1	6.71093e-88	0.23021	0.8	0.643	1.27051e-83	1	Nedd4l
Rgs71	1.87745e-87	0.286117	0.652	0.511	3.55439e-83	1	Rgs7
Csnk1g11	5.95292e-87	0.301232	0.575	0.435	1.12701e-82	1	Csnk1g1
Foxn3	1.02552e-86	0.194932	0.667	0.513	1.94152e-82	1	Foxn3
Igsf3	2.46701e-86	0.799202	0.159	0.081	4.67055e-82	1	Igsf3
Wdr271	4.80772e-86	0.57779	0.299	0.195	9.10197e-82	1	Wdr27
AABR07003304.2	6.48825e-86	0.379892	0.212	0.122	1.22835e-81	1	AABR07003304.2
Slc16a10	7.29183e-86	1.23962	0.083	0.033	1.38049e-81	1	Slc16a10
Ntf31	2.28675e-85	0.315543	0.47	0.335	4.32928e-81	1	Ntf3
Lrfn2	2.53152e-85	0.706511	0.178	0.101	4.79267e-81	1	Lrfn2
Ppargc1b1	3.87968e-85	0.587864	0.273	0.175	7.345e-81	1	Ppargc1b
Ppp4r4	4.0259e-85	0.672068	0.211	0.124	7.62184e-81	1	Ppp4r4
Oxr1	6.41553e-85	0.186793	0.919	0.791	1.21459e-80	1	Oxr1
Tspan151	8.28878e-85	0.776975	0.161	0.085	1.56923e-80	1	Tspan15
Mink11	1.83243e-84	0.31114	0.537	0.399	3.46916e-80	1	Mink1
Mctp11	3.54464e-84	0.197907	0.887	0.736	6.71071e-80	1	Mctp1
Dlg1	4.83117e-84	0.281241	0.502	0.367	9.14638e-80	1	Dlg1
Gls1	5.2594e-84	0.258341	0.715	0.57	9.9571e-80	1	Gls
Adam32	7.48613e-84	1.30023	0.084	0.036	1.41728e-79	1	Adam32
Micu11	8.52137e-84	0.298942	0.565	0.429	1.61327e-79	1	Micu1
Ston2	9.65138e-84	0.217737	0.395	0.269	1.8272e-79	1	Ston2
Efnb31	1.18176e-83	0.638499	0.215	0.127	2.23731e-79	1	Efnb3
Slc2a9	1.43203e-83	1.36844	0.068	0.024	2.71112e-79	1	Slc2a9
Kcnc11	2.95427e-83	0.311961	0.436	0.315	5.59302e-79	1	Kcnc1
Adcy8	3.43784e-83	0.597706	0.293	0.192	6.50851e-79	1	Adcy8
Wdr78	3.51804e-83	0.582678	0.268	0.171	6.66035e-79	1	Wdr78
Slc12a51	3.71883e-83	0.468571	0.361	0.247	7.04049e-79	1	Slc12a5
Sorbs1	1.05043e-82	0.259517	0.732	0.588	1.98868e-78	1	Sorbs1
Sez6l21	1.23152e-82	0.314566	0.531	0.403	2.33151e-78	1	Sez6l2
Akap17b1	1.24266e-82	0.468356	0.318	0.214	2.35261e-78	1	Akap17b
Trim91	1.39805e-82	0.263235	0.701	0.551	2.64678e-78	1	Trim9
Cacna1b	1.5325e-82	0.323638	0.512	0.378	2.90133e-78	1	Cacna1b
Sncaip	1.71286e-82	0.587344	0.176	0.099	3.24278e-78	1	Sncaip
Tll11	2.31987e-82	0.61458	0.202	0.115	4.39199e-78	1	Tll1
Mdga1	4.23196e-82	0.918388	0.154	0.083	8.01195e-78	1	Mdga1
Rundc3b1	4.51508e-82	0.38103	0.397	0.279	8.54794e-78	1	Rundc3b
Rgl11	4.53987e-82	0.286865	0.619	0.48	8.59488e-78	1	Rgl1
Kcng11	4.5556e-82	0.595306	0.232	0.142	8.62465e-78	1	Kcng1
Atg4c1	4.72821e-82	0.381001	0.348	0.235	8.95144e-78	1	Atg4c
Nalcn1	8.21437e-82	0.31525	0.554	0.419	1.55515e-77	1	Nalcn
Doc2b	9.82964e-82	1.18606	0.099	0.045	1.86095e-77	1	Doc2b
Hcn1	1.26045e-81	0.171654	0.649	0.488	2.38629e-77	1	Hcn1
Crym	2.80992e-81	0.578043	0.207	0.121	5.31974e-77	1	Crym
Acap2	4.81173e-81	0.26505	0.637	0.499	9.10956e-77	1	Acap2
Tmem132e	1.10885e-80	1.11142	0.086	0.035	2.09927e-76	1	Tmem132e
Matk1	5.26477e-80	0.395497	0.371	0.263	9.96726e-76	1	Matk
Atp9a	6.72669e-80	0.471412	0.329	0.225	1.2735e-75	1	Atp9a
Kcnq51	7.21412e-80	0.200153	0.593	0.444	1.36578e-75	1	Kcnq5
Crtac11	1.24339e-79	0.341655	0.421	0.3	2.35399e-75	1	Crtac1
Ankrd271	1.82049e-79	0.441612	0.351	0.241	3.44656e-75	1	Ankrd27
Hecw11	4.65673e-79	0.246689	0.688	0.546	8.81613e-75	1	Hecw1
Myo1d	6.28324e-79	0.302263	0.264	0.166	1.18954e-74	1	Myo1d
Stxbp5l1	7.37855e-79	0.245285	0.75	0.602	1.39691e-74	1	Stxbp5l
Tc2n	1.06557e-78	1.58911	0.047	0.014	2.01733e-74	1	Tc2n
Rfc11	1.65587e-78	0.479932	0.279	0.18	3.13489e-74	1	Rfc1
Btbd19	1.76092e-78	0.736706	0.176	0.099	3.33378e-74	1	Btbd19
Myo5a	2.64455e-78	0.343226	0.43	0.314	5.00666e-74	1	Myo5a
Frmd4b1	4.32793e-78	0.169133	0.662	0.502	8.19364e-74	1	Frmd4b
Abca81	1.38836e-77	0.712804	0.178	0.102	2.62844e-73	1	Abca8
Notch21	1.71644e-77	0.353747	0.345	0.233	3.24956e-73	1	Notch2
Oprd1	2.17839e-77	0.900997	0.137	0.072	4.12413e-73	1	Oprd1
Rgs61	2.80047e-77	0.709176	0.188	0.109	5.30186e-73	1	Rgs6
Shank3	3.0896e-77	0.411723	0.389	0.281	5.84924e-73	1	Shank3
Ccdc391	6.61799e-77	0.560019	0.259	0.167	1.25292e-72	1	Ccdc39
Syngap11	1.95473e-76	0.534768	0.292	0.195	3.70069e-72	1	Syngap1
Pcnx2	2.16821e-76	0.531431	0.3	0.206	4.10485e-72	1	Pcnx2
Mpp71	2.82375e-76	0.400712	0.345	0.236	5.34593e-72	1	Mpp7
Dnmt3a	4.64777e-76	0.36131	0.396	0.286	8.79915e-72	1	Dnmt3a
Tmem2661	5.05349e-76	0.573069	0.257	0.168	9.56726e-72	1	Tmem266
Kcnk101	5.08959e-76	0.51501	0.271	0.177	9.63561e-72	1	Kcnk10
Ptk2b1	1.06374e-75	0.208916	0.752	0.599	2.01387e-71	1	Ptk2b
Unc801	1.33995e-75	0.257562	0.633	0.495	2.5368e-71	1	Unc80
Shtn11	1.37268e-75	0.363438	0.404	0.289	2.59875e-71	1	Shtn1
Osbpl10	1.81724e-75	0.915761	0.119	0.06	3.44039e-71	1	Osbpl10
Dmtn1	1.87144e-75	0.485563	0.311	0.212	3.54302e-71	1	Dmtn
C2cd51	1.90591e-75	0.266747	0.622	0.492	3.60827e-71	1	C2cd5
Prkce1	3.32667e-75	0.257924	0.652	0.516	6.29806e-71	1	Prkce
Tnik1	4.41149e-75	0.197838	0.883	0.751	8.35183e-71	1	Tnik
Egfem11	5.48991e-75	0.53125	0.28	0.185	1.03935e-70	1	Egfem1
R3hdm11	5.51637e-75	0.223048	0.718	0.575	1.04436e-70	1	R3hdm1
Vstm2b	5.81169e-75	0.856351	0.107	0.051	1.10027e-70	1	Vstm2b
Mmp161	6.08246e-75	0.197315	0.756	0.612	1.15153e-70	1	Mmp16
Ephx41	6.36334e-75	0.881958	0.126	0.064	1.20471e-70	1	Ephx4
Agbl1	8.94144e-75	0.712367	0.126	0.064	1.69279e-70	1	Agbl1
Med271	1.05839e-74	0.345639	0.416	0.303	2.00375e-70	1	Med27
Tanc2	1.18936e-74	0.207865	0.83	0.697	2.25169e-70	1	Tanc2
Marchf4	1.41737e-74	0.419582	0.365	0.259	2.68337e-70	1	Marchf4
Slco3a1	1.76119e-74	0.284787	0.493	0.365	3.33429e-70	1	Slco3a1
Rasal1	1.76128e-74	0.706523	0.193	0.115	3.33446e-70	1	Rasal1
Anxa111	3.01801e-74	0.363243	0.427	0.311	5.71371e-70	1	Anxa11
Trerf11	5.59421e-74	0.593909	0.227	0.139	1.0591e-69	1	Trerf1
Adcy5	6.31656e-74	0.480872	0.253	0.167	1.19585e-69	1	Adcy5
Map2k6	6.34552e-74	0.411489	0.314	0.217	1.20133e-69	1	Map2k6
Cdon1	7.07946e-74	0.416974	0.32	0.219	1.34028e-69	1	Cdon
Hlf1	9.52887e-74	0.529694	0.236	0.148	1.804e-69	1	Hlf
Vstm2a	1.62321e-73	0.390851	0.294	0.197	3.07306e-69	1	Vstm2a
Galnt171	8.29973e-73	0.179662	0.911	0.739	1.5713e-68	1	Galnt17
Creg2	9.35357e-73	0.76456	0.156	0.087	1.77082e-68	1	Creg2
Adcy11	9.8698e-73	0.182819	0.693	0.525	1.86855e-68	1	Adcy1
Rbm5	1.06753e-72	0.236221	0.677	0.541	2.02104e-68	1	Rbm5
Lrrn21	2.32104e-72	0.302137	0.537	0.414	4.39418e-68	1	Lrrn2
Atp2b31	3.23118e-72	0.315204	0.484	0.364	6.11728e-68	1	Atp2b3
Slc16a21	4.09127e-72	0.515559	0.28	0.19	7.7456e-68	1	Slc16a2
Cerkl	7.15379e-72	0.917042	0.1	0.049	1.35436e-67	1	Cerkl
AABR07030521.1	1.12853e-71	0.55549	0.262	0.171	2.13654e-67	1	AABR07030521.1
Palm21	3.39864e-71	0.391717	0.331	0.227	6.4343e-67	1	Palm2
Cxadr1	4.14027e-71	0.388651	0.348	0.243	7.83835e-67	1	Cxadr
Tusc31	4.61425e-71	0.319085	0.419	0.309	8.73571e-67	1	Tusc3
AABR07007717.3	6.88907e-71	1.30585	0.062	0.023	1.30424e-66	1	AABR07007717.3
Spns2	8.6414e-71	0.434151	0.282	0.189	1.63599e-66	1	Spns2
Obscn	1.51083e-70	2.00054	0.032	0.008	2.8603e-66	1	Obscn
Tmem1301	1.5171e-70	0.284497	0.475	0.36	2.87218e-66	1	Tmem130
Plppr21	3.41495e-70	0.344394	0.425	0.311	6.46519e-66	1	Plppr2
Mindy4	4.12353e-70	0.610599	0.2	0.121	7.80666e-66	1	Mindy4
Prkar1b	7.40835e-70	0.486374	0.296	0.203	1.40255e-65	1	Prkar1b
Lrrfip1	7.50439e-70	0.380113	0.371	0.268	1.42073e-65	1	Lrrfip1
Spred2	1.1913e-69	0.346148	0.432	0.319	2.25537e-65	1	Spred2
Rsph10b1	3.48436e-69	0.261672	0.472	0.346	6.59659e-65	1	Rsph10b
Clvs11	6.54443e-69	0.359766	0.377	0.271	1.23899e-64	1	Clvs1
Septin3	8.47165e-69	0.447342	0.275	0.187	1.60385e-64	1	Septin3
Iqsec21	1.78263e-68	0.297801	0.489	0.368	3.37488e-64	1	Iqsec2
Fkbp111	1.96215e-68	0.253049	0.506	0.383	3.71473e-64	1	Fkbp11
Zfp2771	3.03281e-68	0.278874	0.434	0.323	5.74172e-64	1	Zfp277
AABR07001573.2	3.63432e-68	0.664935	0.114	0.06	6.88049e-64	1	AABR07001573.2
AABR07034833.2	6.97308e-68	2.19511	0.026	0.006	1.32014e-63	1	AABR07034833.2
Fam120b	1.17843e-67	0.40874	0.287	0.193	2.231e-63	1	Fam120b
Itgb41	2.09988e-67	0.743913	0.145	0.081	3.9755e-63	1	Itgb4
Stum1	3.95132e-67	0.530609	0.263	0.177	7.48064e-63	1	Stum
Coro71	4.49436e-67	0.752264	0.147	0.082	8.50873e-63	1	Coro7
Fars21	4.55478e-67	0.262362	0.482	0.366	8.62311e-63	1	Fars2
Pak31	5.41246e-67	0.303376	0.474	0.354	1.02469e-62	1	Pak3
Fam171b1	6.96693e-67	0.423926	0.312	0.213	1.31898e-62	1	Fam171b
Coro2b	1.01166e-66	0.367495	0.375	0.273	1.91528e-62	1	Coro2b
Npas2	1.49005e-66	0.365757	0.256	0.168	2.82097e-62	1	Npas2
Zcchc91	1.51752e-66	0.244145	0.618	0.492	2.87296e-62	1	Zcchc9
Kcng21	2.60982e-66	0.53605	0.213	0.133	4.94091e-62	1	Kcng2
Sipa1l21	5.40995e-66	0.258934	0.347	0.242	1.02421e-61	1	Sipa1l2
St3gal51	8.11074e-66	0.259101	0.424	0.314	1.53552e-61	1	St3gal5
Zfp8311	1.28081e-65	0.448343	0.302	0.207	2.42484e-61	1	Zfp831
Mapk141	1.5115e-65	0.295849	0.448	0.341	2.86157e-61	1	Mapk14
Spock2	1.6437e-65	0.616332	0.206	0.128	3.11186e-61	1	Spock2
Tanc11	1.91658e-65	0.192661	0.778	0.631	3.62848e-61	1	Tanc1
Il1rap1	2.39874e-65	0.212296	0.604	0.467	4.5413e-61	1	Il1rap
Fam126a	2.48121e-65	0.422337	0.181	0.108	4.69743e-61	1	Fam126a
Nsg11	3.38045e-65	0.435852	0.243	0.161	6.39986e-61	1	Nsg1
Dnah81	4.66814e-65	0.823081	0.131	0.067	8.83773e-61	1	Dnah8
Galnt91	5.67844e-65	0.468128	0.305	0.214	1.07504e-60	1	Galnt9
Tmem150c	7.80948e-65	0.377387	0.322	0.227	1.47849e-60	1	Tmem150c
Fancl	1.10416e-64	0.78806	0.1	0.049	2.09039e-60	1	Fancl
AC134204.11	1.39419e-64	0.352951	0.363	0.263	2.63947e-60	1	AC134204.1
Gnptg1	2.58585e-64	0.479454	0.301	0.209	4.89554e-60	1	Gnptg
Lonrf21	3.3821e-64	0.358713	0.358	0.257	6.403e-60	1	Lonrf2
Npr3	3.41279e-64	1.16962	0.066	0.027	6.46109e-60	1	Npr3
Ndrg41	3.62503e-64	0.23022	0.546	0.429	6.86291e-60	1	Ndrg4
Stk391	4.60506e-64	0.272985	0.491	0.375	8.7183e-60	1	Stk39
Susd41	5.21735e-64	0.36717	0.34	0.244	9.87749e-60	1	Susd4
Prkacb	5.23226e-64	0.295124	0.362	0.26	9.90572e-60	1	Prkacb
Traip	8.39657e-64	1.19389	0.074	0.032	1.58964e-59	1	Traip
Mycbp2	1.78289e-63	0.228754	0.578	0.454	3.37537e-59	1	Mycbp2
Dlgap3	1.80705e-63	0.448598	0.283	0.193	3.4211e-59	1	Dlgap3
Slc6a6	1.86171e-63	0.280398	0.419	0.314	3.52459e-59	1	Slc6a6
Mapk10	2.64056e-63	0.179415	0.786	0.632	4.99912e-59	1	Mapk10
Ppfibp1	3.37383e-63	0.260468	0.215	0.135	6.38734e-59	1	Ppfibp1
Rpgrip1l1	3.41284e-63	0.353222	0.391	0.291	6.46119e-59	1	Rpgrip1l
Cpeb4	4.28242e-63	0.199071	0.609	0.481	8.10747e-59	1	Cpeb4
Cipc1	6.05983e-63	0.336993	0.304	0.212	1.14725e-58	1	Cipc
Chgb1	6.8129e-63	0.310154	0.408	0.305	1.28982e-58	1	Chgb
Rnf2171	9.98893e-63	0.424186	0.234	0.153	1.89111e-58	1	Rnf217
Rab40b1	1.03065e-62	0.453252	0.289	0.198	1.95123e-58	1	Rab40b
Gria21	1.49598e-62	0.149867	0.983	0.908	2.83218e-58	1	Gria2
RGD1307443	1.8188e-62	0.53537	0.229	0.153	3.44336e-58	1	RGD1307443
Kif26b1	1.89488e-62	0.246902	0.461	0.349	3.58739e-58	1	Kif26b
Mark21	4.02164e-62	0.230323	0.53	0.412	7.61377e-58	1	Mark2
Resp18	4.26998e-62	0.576245	0.162	0.093	8.08393e-58	1	Resp18
LOC102553088	4.834e-62	1.03574	0.083	0.037	9.15173e-58	1	LOC102553088
Slc30a31	4.85827e-62	0.416079	0.255	0.166	9.19768e-58	1	Slc30a3
Colq	5.68816e-62	1.4761	0.047	0.016	1.07688e-57	1	Colq
Bdnf	5.91788e-62	0.392592	0.247	0.162	1.12037e-57	1	Bdnf
Stk32c1	1.01559e-61	0.450349	0.255	0.169	1.92271e-57	1	Stk32c
Dpyd1	1.3589e-61	0.216361	0.658	0.525	2.57267e-57	1	Dpyd
Apba1	2.35687e-61	0.171455	0.639	0.505	4.46203e-57	1	Apba1
Cfap691	3.59997e-61	0.321738	0.374	0.279	6.81546e-57	1	Cfap69
AABR07072264.4	4.50434e-61	1.71199	0.039	0.011	8.52762e-57	1	AABR07072264.4
Catsperg	4.72479e-61	1.34394	0.051	0.02	8.94496e-57	1	Catsperg
Sptb1	5.58803e-61	0.365382	0.364	0.262	1.05793e-56	1	Sptb
Armc91	5.87622e-61	0.244517	0.524	0.41	1.11249e-56	1	Armc9
AABR07051518.11	7.61211e-61	0.230929	0.581	0.455	1.44112e-56	1	AABR07051518.1
Ncoa71	7.89757e-61	0.262894	0.494	0.382	1.49517e-56	1	Ncoa7
Pld3	9.19639e-61	0.38276	0.332	0.239	1.74106e-56	1	Pld3
Apoo	1.26115e-60	0.347657	0.327	0.238	2.38761e-56	1	Apoo
Rreb1	1.28286e-60	0.362153	0.24	0.158	2.42871e-56	1	Rreb1
Dlc1	1.38959e-60	0.302144	0.312	0.219	2.63077e-56	1	Dlc1
Zcchc12	1.87655e-60	0.599836	0.148	0.083	3.55268e-56	1	Zcchc12
Csrnp31	3.30642e-60	0.205065	0.571	0.449	6.25971e-56	1	Csrnp3
Prickle11	3.48553e-60	0.446268	0.252	0.17	6.59881e-56	1	Prickle1
Eftud21	5.39925e-60	0.427593	0.283	0.198	1.02219e-55	1	Eftud2
Pcdh171	6.98339e-60	0.233672	0.381	0.272	1.32209e-55	1	Pcdh17
Cacng81	7.83075e-60	0.205754	0.612	0.487	1.48252e-55	1	Cacng8
Icam51	1.00534e-59	0.314027	0.375	0.276	1.90332e-55	1	Icam5
Kcnab21	2.21605e-59	0.231898	0.563	0.438	4.19543e-55	1	Kcnab2
Dlgap21	2.31536e-59	0.327599	0.391	0.292	4.38345e-55	1	Dlgap2
Grik51	2.54462e-59	0.268918	0.533	0.423	4.81747e-55	1	Grik5
Sdc3	3.54421e-59	0.793503	0.118	0.061	6.70989e-55	1	Sdc3
Rgl3	4.98463e-59	1.27516	0.048	0.017	9.4369e-55	1	Rgl3
Mzf11	7.41924e-59	0.609174	0.185	0.117	1.40461e-54	1	Mzf1
Tesc	7.63228e-59	0.539798	0.237	0.159	1.44494e-54	1	Tesc
Pik3cb	8.61442e-59	0.45197	0.228	0.149	1.63088e-54	1	Pik3cb
AABR07007032.1	1.15586e-58	0.235382	0.461	0.359	2.18827e-54	1	AABR07007032.1
Rock1	1.62339e-58	0.203615	0.64	0.515	3.0734e-54	1	Rock1
Snx301	1.70944e-58	0.233815	0.354	0.254	3.23631e-54	1	Snx30
Ube2e2	2.53054e-58	0.449438	0.266	0.185	4.79081e-54	1	Ube2e2
Rps6ka21	3.55228e-58	0.323098	0.343	0.247	6.72518e-54	1	Rps6ka2
Atp6v0a1	3.82419e-58	0.198604	0.627	0.506	7.23995e-54	1	Atp6v0a1
Lpin3	4.42719e-58	1.53168	0.053	0.019	8.38156e-54	1	Lpin3
Rab26	4.74771e-58	0.816531	0.108	0.056	8.98837e-54	1	Rab26
Ptgfrn	5.06691e-58	0.99312	0.066	0.028	9.59268e-54	1	Ptgfrn
AABR07037451.2	5.66931e-58	0.238271	0.453	0.348	1.07331e-53	1	AABR07037451.2
Tmem671	6.04639e-58	0.420589	0.276	0.194	1.1447e-53	1	Tmem67
Gabra41	1.08865e-57	0.196495	0.601	0.474	2.06103e-53	1	Gabra4
St3gal3	1.16339e-57	0.191231	0.585	0.462	2.20252e-53	1	St3gal3
Hspa12a	1.63691e-57	0.545176	0.225	0.15	3.09899e-53	1	Hspa12a
Dok61	2.14768e-57	0.180687	0.812	0.679	4.06599e-53	1	Dok6
Ankrd26	2.30661e-57	0.469481	0.23	0.154	4.36688e-53	1	Ankrd26
Lamb11	2.52413e-57	0.602741	0.175	0.107	4.77868e-53	1	Lamb1
Khdrbs21	2.53912e-57	0.155259	0.678	0.537	4.80706e-53	1	Khdrbs2
Tbc1d161	2.75594e-57	0.537723	0.214	0.137	5.21754e-53	1	Tbc1d16
Srsf71	2.82226e-57	0.329274	0.371	0.276	5.34309e-53	1	Srsf7
Fam160a11	3.25556e-57	0.765435	0.124	0.068	6.16343e-53	1	Fam160a1
Enox11	3.95668e-57	0.222812	0.549	0.43	7.49079e-53	1	Enox1
Rras21	4.29068e-57	0.393971	0.277	0.193	8.12311e-53	1	Rras2
Atp10a	5.38165e-57	0.490614	0.067	0.029	1.01885e-52	1	Atp10a
Ube3a1	1.23347e-56	0.239684	0.56	0.45	2.3352e-52	1	Ube3a
Akap6	1.25411e-56	0.175022	0.794	0.653	2.37429e-52	1	Akap6
P4ha21	1.29451e-56	0.44639	0.249	0.168	2.45076e-52	1	P4ha2
Chchd6	1.36575e-56	0.430854	0.27	0.187	2.58565e-52	1	Chchd6
Ankrd13d	1.64438e-56	0.385787	0.266	0.184	3.11315e-52	1	Ankrd13d
Sh3bp51	2.22544e-56	0.300819	0.402	0.303	4.21321e-52	1	Sh3bp5
Lmo71	3.41974e-56	0.26365	0.444	0.334	6.47426e-52	1	Lmo7
Grk3	3.78347e-56	0.36687	0.316	0.227	7.16287e-52	1	Grk3
Cfap741	4.78819e-56	0.670447	0.155	0.091	9.06501e-52	1	Cfap74
Bicdl1	1.23059e-55	0.353226	0.374	0.277	2.32975e-51	1	Bicdl1
Lcorl	1.47847e-55	0.220899	0.27	0.185	2.79904e-51	1	Lcorl
Zfyve28	1.97017e-55	0.328094	0.372	0.278	3.72993e-51	1	Zfyve28
Rtn1	2.22137e-55	0.165267	0.614	0.493	4.20549e-51	1	Rtn1
Nop581	2.42287e-55	0.29486	0.387	0.29	4.58698e-51	1	Nop58
Syt171	2.56777e-55	0.385777	0.267	0.187	4.86131e-51	1	Syt17
Prss12	3.75181e-55	0.821691	0.104	0.054	7.10292e-51	1	Prss12
Kmt2a1	5.7321e-55	0.226119	0.459	0.356	1.0852e-50	1	Kmt2a
Lypd1	6.16748e-55	1.13005	0.051	0.02	1.16763e-50	1	Lypd1
Slc41a2	6.81701e-55	0.685032	0.142	0.083	1.2906e-50	1	Slc41a2
Inpp4a	8.20539e-55	0.302554	0.395	0.299	1.55344e-50	1	Inpp4a
Slc22a17	9.51764e-55	0.214291	0.388	0.294	1.80188e-50	1	Slc22a17
Zfp185	1.14763e-54	2.26367	0.022	0.005	2.1727e-50	1	Zfp185
Kcnb11	1.17252e-54	0.427107	0.28	0.199	2.21982e-50	1	Kcnb1
Agfg21	1.38805e-54	0.385674	0.291	0.208	2.62785e-50	1	Agfg2
Ikzf2	1.66385e-54	0.347099	0.23	0.152	3.15e-50	1	Ikzf2
C1ql21	1.70294e-54	0.29471	0.236	0.155	3.224e-50	1	C1ql2
Kat6b	2.2731e-54	0.177038	0.493	0.381	4.30344e-50	1	Kat6b
Pacsin11	2.27569e-54	0.308673	0.419	0.324	4.30833e-50	1	Pacsin1
Dtna	3.78458e-54	0.147032	0.548	0.426	7.16497e-50	1	Dtna
Pgrmc1	4.21629e-54	0.398845	0.233	0.159	7.98228e-50	1	Pgrmc1
Shisa71	5.12391e-54	0.329825	0.34	0.254	9.70059e-50	1	Shisa7
Kndc1	8.31606e-54	0.32765	0.224	0.149	1.5744e-49	1	Kndc1
Prkar2b1	1.01628e-53	0.43514	0.216	0.142	1.92403e-49	1	Prkar2b
Enkur	1.16774e-53	0.796848	0.101	0.054	2.21077e-49	1	Enkur
Ddx39b	2.12436e-53	0.22305	0.444	0.343	4.02183e-49	1	Ddx39b
Ttc81	2.42859e-53	0.456098	0.219	0.145	4.5978e-49	1	Ttc8
Pdzd2	2.60506e-53	0.250473	0.404	0.299	4.9319e-49	1	Pdzd2
RGD1311744	2.88599e-53	1.29556	0.049	0.019	5.46376e-49	1	RGD1311744
Stmn2	4.47546e-53	0.222997	0.363	0.275	8.47294e-49	1	Stmn2
Kif5c	4.5271e-53	0.191784	0.617	0.5	8.57071e-49	1	Kif5c
Syp1	5.64004e-53	0.564147	0.185	0.116	1.06777e-48	1	Syp
Kcnn3	5.72307e-53	0.605759	0.155	0.094	1.08349e-48	1	Kcnn3
Ppp1r9a1	6.269e-53	0.186786	0.507	0.391	1.18685e-48	1	Ppp1r9a
Kcnc31	6.4846e-53	0.205299	0.536	0.423	1.22767e-48	1	Kcnc3
Nuak11	7.17752e-53	0.210581	0.364	0.266	1.35885e-48	1	Nuak1
Esyt3	7.75251e-53	0.887376	0.092	0.049	1.46771e-48	1	Esyt3
Atl1	9.4799e-53	0.28158	0.406	0.311	1.79474e-48	1	Atl1
Sptan1	1.42763e-52	0.156222	0.651	0.524	2.70279e-48	1	Sptan1
Adam221	1.68832e-52	0.202521	0.456	0.351	3.19633e-48	1	Adam22
Etnk11	2.57907e-52	0.234479	0.472	0.367	4.8827e-48	1	Etnk1
Dpf11	2.72242e-52	0.483005	0.201	0.133	5.15409e-48	1	Dpf1
Gse11	3.29034e-52	0.402286	0.277	0.198	6.22927e-48	1	Gse1
Nol4	4.12893e-52	0.192761	0.508	0.401	7.81689e-48	1	Nol4
Sdcbp	5.24194e-52	0.299939	0.26	0.183	9.92404e-48	1	Sdcbp
Jakmip1	5.29758e-52	0.55533	0.172	0.11	1.00294e-47	1	Jakmip1
Prkd21	6.14535e-52	0.347465	0.275	0.196	1.16344e-47	1	Prkd2
Ablim2	8.00305e-52	0.236574	0.436	0.333	1.51514e-47	1	Ablim2
[truncated: 64,816 more rows]

## Sheet: Top30
	p_val	avg_log2FC	pct.1	pct.2	p_val_adj	cluster	gene			GSEA: True for all searches within ACT
Adcy1	0	0.957671	0.762	0.487	0	0	Adcy1	"Adcy1"
Dgkh	0	0.852088	0.762	0.5	0	0	Dgkh	"Dgkh"		Cluster #	Concat top 30	Actual Input	Cell type: ACT(Mouse Hippocampal formation)	JobID	Cell type: ACT(Mouse Whole Brain)	JobID
Vav3	0	0.809202	0.849	0.594	0	0	Vav3	"Vav3"		Cluster00	Adcy1,Dgkh,Vav3,Stxbp6,Cdh13,Mpped2,Zmat4,Fbn1,Rsph10b,Tanc1,Fstl4,Camk2a,Ccdc85a,Grm1,Ano3,Slc8a2,Galnt17,Plxna4,Dgki,AABR07041096.1,Epha7,Gfod1,Cntnap5b,AABR07028902.1,Rimbp2,Eml5,Ak5,Cadm2,Sema5a,Cacna1d	Cluster00:Adcy1,Dgkh,Vav3,Stxbp6,Cdh13,Mpped2,Zmat4,Fbn1,Rsph10b,Tanc1,Fstl4,Camk2a,Ccdc85a,Grm1,Ano3,Slc8a2,Galnt17,Plxna4,Dgki,AABR07041096.1,Epha7,Gfod1,Cntnap5b,AABR07028902.1,Rimbp2,Eml5,Ak5,Cadm2,Sema5a,Cacna1d	GABAergic neuron	20241221103051LTLUSXYEDVUVHZ	Glutamatergic neuron	20241221102212X5UPF30K484XJB
Stxbp6	0	0.870058	0.792	0.545	0	0	Stxbp6	"Stxbp6"		Cluster01	Myo5b,Tenm4,Ca12,Dgkg,Car10,Fam189a1,Gpc6,Tpd52l1,Chst9,Spon1,Cobl,Caln1,Kcnd3,RGD1564053,Cntn5,Prkag2,Chsy3,Slit3,Sdk2,Zmat4,Pcsk2,Tenm2,Cdh13,Atp2b4,Rapgef4,Eml6,Cnih3,Cdh9,Dapk1,Ccdc148	Cluster01:Myo5b,Tenm4,Ca12,Dgkg,Car10,Fam189a1,Gpc6,Tpd52l1,Chst9,Spon1,Cobl,Caln1,Kcnd3,RGD1564053,Cntn5,Prkag2,Chsy3,Slit3,Sdk2,Zmat4,Pcsk2,Tenm2,Cdh13,Atp2b4,Rapgef4,Eml6,Cnih3,Cdh9,Dapk1,Ccdc148	GABAergic neuron	20241221100519JS2ZPDKN05XWP9	Glutamatergic neuron	20241221101156L4YE9CD0CGU9YJ
Cdh13	0	0.715582	0.918	0.688	0	0	Cdh13	"Cdh13"		Cluster02	Sorcs3,Smad3,Serinc2,Cntnap5b,Robo3,Tanc1,Stxbp6,Ntng1,Trpc6,Fstl4,Bdnf,Pcsk2,Hecw1,Slc7a14,Sez6l,Dgki,Grm1,Grm7,Ryr2,Rbfox1,Ppp3ca,Lrrtm4,Nrxn3,Grin2b,Atp2b2,Gfod1,Prkcg,Htr4,Zmat4,Brinp1	Cluster02:Sorcs3,Smad3,Serinc2,Cntnap5b,Robo3,Tanc1,Stxbp6,Ntng1,Trpc6,Fstl4,Bdnf,Pcsk2,Hecw1,Slc7a14,Sez6l,Dgki,Grm1,Grm7,Ryr2,Rbfox1,Ppp3ca,Lrrtm4,Nrxn3,Grin2b,Atp2b2,Gfod1,Prkcg,Htr4,Zmat4,Brinp1	GABAergic neuron	202412211035305RB5Q9O4QF6CUK	Glutamatergic neuron	20241221103842AVOWNCRAO0JG47
Mpped2	0	0.834388	0.77	0.544	0	0	Mpped2	"Mpped2"		Cluster03	Wipf3,Dgkh,Rapgef5,Slc4a4,Hectd2,Tafa2,Il1rap,Dgkz,Sphkap,AABR07028902.1,Zbtb16,Adcy1,Chst9,Iqgap2,Arhgap20,Dapk1,Trpm3,RGD1310819,Pip5k1b,Epha5,Rsph10b,Vav3,Adamts17,Fbn1,Nr3c2,Tspan18,Ahcyl2,Camk2b,Slc8a2,Itpr1	Cluster03:Wipf3,Dgkh,Rapgef5,Slc4a4,Hectd2,Tafa2,Il1rap,Dgkz,Sphkap,AABR07028902.1,Zbtb16,Adcy1,Chst9,Iqgap2,Arhgap20,Dapk1,Trpm3,RGD1310819,Pip5k1b,Epha5,Rsph10b,Vav3,Adamts17,Fbn1,Nr3c2,Tspan18,Ahcyl2,Camk2b,Slc8a2,Itpr1	GABAergic neuron	202412211046369PFBQPJCZHT786	Glutamatergic neuron	20241221104851VXE8KGG40DYYBP
Zmat4	0	0.52823	0.84	0.625	0	0	Zmat4	"Zmat4"		Cluster04	Slc1a3,Rorb,Apoe,Slc1a2,Atp1a2,Sfxn5,Prex2,Plpp3,Sox6,Gramd2b,Msi2,Grin2c,Pdzrn3,Gfap,Cpe,Arap2,Astn2,Gja1,Sat1,Rgs20,Nckap5,Col11a2,Trps1,Grm3,Itih3,Farp1,Psd2,Dock1,Lhfpl6,Cpq	Cluster04:Slc1a3,Rorb,Apoe,Slc1a2,Atp1a2,Sfxn5,Prex2,Plpp3,Sox6,Gramd2b,Msi2,Grin2c,Pdzrn3,Gfap,Cpe,Arap2,Astn2,Gja1,Sat1,Rgs20,Nckap5,Col11a2,Trps1,Grm3,Itih3,Farp1,Psd2,Dock1,Lhfpl6,Cpq	Astrocyte	20241221111323W4RKGKXHXAGHN0	Astrocyte	20250110012738CNYCBFIJLZP3ZY
Fbn1	0	0.932895	0.581	0.367	0	0	Fbn1	"Fbn1"		Cluster05	Plp1,Mbp,Mog,Bcas1,Ano4,Fnbp1,Septin4,Tf,Pde4b,AABR07046961.1,Pex5l,Grm3,Apod,Plekhh1,Mag,Enpp2,Hapln2,LOC361016,Ninj2,Car2,Gab1,Mobp,Septin7,Ppp1r16b,Tubb4a,Fa2h,Usp54,Creb5,Pde8a,Arhgap23	Cluster05:Plp1,Mbp,Mog,Bcas1,Ano4,Fnbp1,Septin4,Tf,Pde4b,AABR07046961.1,Pex5l,Grm3,Apod,Plekhh1,Mag,Enpp2,Hapln2,LOC361016,Ninj2,Car2,Gab1,Mobp,Septin7,Ppp1r16b,Tubb4a,Fa2h,Usp54,Creb5,Pde8a,Arhgap23	Mature Oligodendrocyte	2024122111175118MCFRZE8XQ4YE	Oligodendrocyte	20250110012738CNYCBFIJLZP3ZY
Rsph10b	0	1.02009	0.529	0.316	0	0	Rsph10b	"Rsph10b"		Cluster06	Srgap2,Lyn,Inpp5d,Arhgap15,Slco2b1,Hk2,Dock8,Cst3,Arhgap24,Tmcc3,Mertk,Zfp710,Chn2,Anxa3,Ikzf1,Apbb1ip,Blnk,Bin2,Ctss,Fli1,Csf1r,Cfh,Zfhx3,Fchsd2,Ldlrad4,Elmo1,Runx1,Slc9a9,Ssh2,Tmem176b	Cluster06:Srgap2,Lyn,Inpp5d,Arhgap15,Slco2b1,Hk2,Dock8,Cst3,Arhgap24,Tmcc3,Mertk,Zfp710,Chn2,Anxa3,Ikzf1,Apbb1ip,Blnk,Bin2,Ctss,Fli1,Csf1r,Cfh,Zfhx3,Fchsd2,Ldlrad4,Elmo1,Runx1,Slc9a9,Ssh2,Tmem176b	Microglial cell	20241221112149A30EV1JQSE38YT	Microglial Cell	20250110012738CNYCBFIJLZP3ZY
Tanc1	0	0.662167	0.817	0.604	0	0	Tanc1	"Tanc1"		Cluster07	Arhgap31,Pcdh15,Col5a3,Bcas1,Sox6,Pdgfra,Megf11,Pstpip2,Emid1,Ptprz1,Ptprt,Vcan,AABR07044668.1,Sulf2,Cacng4,Sh3d19,Tmem132d,Zcchc24,Tox,Cntn6,Itga9,Sox5,AABR07033720.1,Cspg4,Zeb1,Fchsd2,Fam89a,Pid1,Tpm1,Xylt1	Cluster07:Arhgap31,Pcdh15,Col5a3,Bcas1,Sox6,Pdgfra,Megf11,Pstpip2,Emid1,Ptprz1,Ptprt,Vcan,AABR07044668.1,Sulf2,Cacng4,Sh3d19,Tmem132d,Zcchc24,Tox,Cntn6,Itga9,Sox5,AABR07033720.1,Cspg4,Zeb1,Fchsd2,Fam89a,Pid1,Tpm1,Xylt1	Oligodendrocyte Precursor Cell	20241221112543MJPA5ZN75VSUW0	Oligodendrocyte Precursor Cell	20250110012738CNYCBFIJLZP3ZY
Fstl4	0	0.9136	0.574	0.363	0	0	Fstl4	"Fstl4"		Cluster08	Khdrbs3,Itgbl1,Sulf2,Rerg,Rspo2,Robo1,Thsd7b,Prkca,Trps1,Kcnc2,Runx1t1,Car10,Susd6,Cpe,Unc13b,Asic2,Nell1,LOC103694210,Slit2,Brinp2,Elavl2,Rnf182,Zfp385b,AABR07017145.2,Trhde,Clmp,Nectin3,Pcsk5,Unc5c,RGD1306556	Cluster08:Khdrbs3,Itgbl1,Sulf2,Rerg,Rspo2,Robo1,Thsd7b,Prkca,Trps1,Kcnc2,Runx1t1,Car10,Susd6,Cpe,Unc13b,Asic2,Nell1,LOC103694210,Slit2,Brinp2,Elavl2,Rnf182,Zfp385b,AABR07017145.2,Trhde,Clmp,Nectin3,Pcsk5,Unc5c,RGD1306556	GABAergic neuron	202412211308440X98N9XS6BE7K7	Glutamatergic neuron	20250110012738CNYCBFIJLZP3ZY
Camk2a	0	0.53039	0.896	0.69	0	0	Camk2a	"Camk2a"		Cluster09_wMt	Mt-co3,Mt-nd2,Mt-nd1,Mt-co1,Mt-atp6,Mt-co2,Mt-nd4,Apoe,S100b,Mt-cyb,AABR07000398.1,Calm1,Fth1,Mbp,Gfap,Mt-atp8,Mt-nd5,Map1a,Aldoc,Mt-nd4l,Nrgn,Mt3,Ndrg2,Cst3,Hsp90ab1,Scd2,Map1b,Mobp,Ckb,Actb	Cluster09_wMt:Mt-co3,Mt-nd2,Mt-nd1,Mt-co1,Mt-atp6,Mt-co2,Mt-nd4,Apoe,S100b,Mt-cyb,AABR07000398.1,Calm1,Fth1,Mbp,Gfap,Mt-atp8,Mt-nd5,Map1a,Aldoc,Mt-nd4l,Nrgn,Mt3,Ndrg2,Cst3,Hsp90ab1,Scd2,Map1b,Mobp,Ckb,Actb	Astrocyte	202412211315086MMSJCYZC3O22O	Astrocyte	20250110012738CNYCBFIJLZP3ZY
Ccdc85a	0	0.623946	0.912	0.707	0	0	Ccdc85a	"Ccdc85a"		Cluster09_noMt	Apoe,S100b,Mt-cyb,AABR07000398.1,Calm1,Fth1,Mbp,Gfap,Map1a,Aldoc,Nrgn,Mt3,Ndrg2,Cst3,Hsp90ab1,Scd2,Map1b,Mobp,Ckb,Actb,Aldoa,Tuba1a,Glul,Sptbn1,Eef2,Pebp1,Ddn,Calm2,Hpca,Tmsb4x	Cluster09_noMt:Apoe,S100b,Mt-cyb,AABR07000398.1,Calm1,Fth1,Mbp,Gfap,Map1a,Aldoc,Nrgn,Mt3,Ndrg2,Cst3,Hsp90ab1,Scd2,Map1b,Mobp,Ckb,Actb,Aldoa,Tuba1a,Glul,Sptbn1,Eef2,Pebp1,Ddn,Calm2,Hpca,Tmsb4x	Astrocyte	202412211315086MMSJCYZC3O22O	Astrocyte	20250110012738CNYCBFIJLZP3ZY
Grm1	0	0.71154	0.937	0.733	0	0	Grm1	"Grm1"		Cluster10	Gfap,Atp1a2,Rorb,Gja1,Slc1a3,Slc1a2,Grin2c,Sfxn5,S100b,Plpp3,Apoe,Ndrg2,Aldoc,Clu,Gramd2b,Aqp4,Sox6,Col11a2,Scd2,Ckb,Arap2,Pdzrn3,Lgi4,Cst3,Slc7a11,Bcan,Rgs20,Psd2,Agt,Cd81	Cluster10:Gfap,Atp1a2,Rorb,Gja1,Slc1a3,Slc1a2,Grin2c,Sfxn5,S100b,Plpp3,Apoe,Ndrg2,Aldoc,Clu,Gramd2b,Aqp4,Sox6,Col11a2,Scd2,Ckb,Arap2,Pdzrn3,Lgi4,Cst3,Slc7a11,Bcan,Rgs20,Psd2,Agt,Cd81	Astrocyte	20241221132144UB7KNOBYWL4K27	Astrocyte	20250110012738CNYCBFIJLZP3ZY
Ano3	0	0.614865	0.781	0.586	0	0	Ano3	"Ano3"		Cluster11	LOC103694210,Itgbl1,Nell1,Etl4,Khdrbs3,Adamts2,Sema3e,Shroom3,Trps1,Rerg,Sorcs2,Grm8,AABR07011857.2,Kcnc2,Chst8,Cdh10,Car10,Sulf2,Rnf112,Slit2,Robo1,Trpc7,Pex5l,Prkca,Fgfr1,Pde4b,Clmp,Unc13b,Col4a1,Fermt1	Cluster11:LOC103694210,Itgbl1,Nell1,Etl4,Khdrbs3,Adamts2,Sema3e,Shroom3,Trps1,Rerg,Sorcs2,Grm8,AABR07011857.2,Kcnc2,Chst8,Cdh10,Car10,Sulf2,Rnf112,Slit2,Robo1,Trpc7,Pex5l,Prkca,Fgfr1,Pde4b,Clmp,Unc13b,Col4a1,Fermt1	GABAergic neuron	20241221132521UY109SP5C5MZ4P	Glutamatergic neuron	202412211327145MC6JRBX773I95
Slc8a2	0	0.784729	0.658	0.464	0	0	Slc8a2	"Slc8a2"		Cluster12	Ptprt,Rbms3,Cux2,Kcnc2,Elavl2,Ptprm,Gad2,Dpp10,Myo16,Astn2,Cntnap4,Etl4,Grik1,Tenm3,Il1rapl2,Ptchd4,Alk,Cntn6,Ptprn2,Ano4,Tox2,Grip1,Ccdc136,Gad1,Cit,Nyap2,AABR07059679.1,Zfp385d,AABR07003030.2,Ppip5k2	Cluster12:Ptprt,Rbms3,Cux2,Kcnc2,Elavl2,Ptprm,Gad2,Dpp10,Myo16,Astn2,Cntnap4,Etl4,Grik1,Tenm3,Il1rapl2,Ptchd4,Alk,Cntn6,Ptprn2,Ano4,Tox2,Grip1,Ccdc136,Gad1,Cit,Nyap2,AABR07059679.1,Zfp385d,AABR07003030.2,Ppip5k2	GABAergic neuron	20241221133223VBI50NNZFMMOH7	Glutamatergic neuron	202501100202170HSW4KHBJXCLJI
Galnt17	0	0.519246	0.911	0.719	0	0	Galnt17	"Galnt17"		Cluster13	Adarb2,Rbms3,Pde3a,Erbb4,AABR07059679.1,Cnr1,Kcnc2,Etl4,Grik1,Zfp385d,Reln,Ptprm,Gad2,LOC304725,Cntnap5c,Npas1,Cadps2,Col19a1,Ptprn2,Grip1,Fstl5,Btbd11,Syt6,Cntnap4,Kcnip1,Rgs12,Elavl4,Plcxd3,Slc35f1,Pde5a	Cluster13:Adarb2,Rbms3,Pde3a,Erbb4,AABR07059679.1,Cnr1,Kcnc2,Etl4,Grik1,Zfp385d,Reln,Ptprm,Gad2,LOC304725,Cntnap5c,Npas1,Cadps2,Col19a1,Ptprn2,Grip1,Fstl5,Btbd11,Syt6,Cntnap4,Kcnip1,Rgs12,Elavl4,Plcxd3,Slc35f1,Pde5a	GABAergic neuron	20241221133810RU4V5FLXUK1BQN	Glutamatergic neuron	20241221134147QAF8LJ66VLA8D7
Plxna4	0	0.645922	0.945	0.753	0	0	Plxna4	"Plxna4"		Cluster14	Grik1,Erbb4,Ptprt,Zfp385d,Gabrg3,Gad1,Rbms3,Gad2,Astn2,Cntnap4,AABR07003030.2,Pde11a,Alk,Dner,Cntnap5c,Tox2,AABR07059679.1,Reln,Kcnc2,Ptprm,Tmtc2,Samd5,Nyap2,Igsf11,LOC304725,Flrt2,Pld5,Grip1,Sv2c,Zfp536	Cluster14:Grik1,Erbb4,Ptprt,Zfp385d,Gabrg3,Gad1,Rbms3,Gad2,Astn2,Cntnap4,AABR07003030.2,Pde11a,Alk,Dner,Cntnap5c,Tox2,AABR07059679.1,Reln,Kcnc2,Ptprm,Tmtc2,Samd5,Nyap2,Igsf11,LOC304725,Flrt2,Pld5,Grip1,Sv2c,Zfp536	GABAergic neuron	202501100018258R6CSM9DEQ0MR7	Glutamatergic neuron	20250110002950SRH82HY8236MJ6
Dgki	0	0.559023	0.928	0.739	0	0	Dgki	"Dgki"		Cluster15	Htr2c,Ldb2,Fras1,Sox5,Cpne7,Nell1,Cadps2,Pex5l,Itga8,Mpped1,Bace2,Chst8,Rph3al,Chrm5,Col6a2,Ptpru,Glra3,Dcn,Tacr3,Tenm4,Itgbl1,Tspan9,C1qtnf7,Npas2,Ccdc180,Hcn1,Khdrbs3,Abi3bp,Adgrl2,Arhgap26	Cluster15:Htr2c,Ldb2,Fras1,Sox5,Cpne7,Nell1,Cadps2,Pex5l,Itga8,Mpped1,Bace2,Chst8,Rph3al,Chrm5,Col6a2,Ptpru,Glra3,Dcn,Tacr3,Tenm4,Itgbl1,Tspan9,C1qtnf7,Npas2,Ccdc180,Hcn1,Khdrbs3,Abi3bp,Adgrl2,Arhgap26	GABAergic neuron	202501100042434FZH2ORLBN434F	Glutamatergic neuron	202501100108523KJAMFFL81M6W3
AABR07041096.1	0	1.25417	0.398	0.209	0	0	AABR07041096.1	"AABR07041096.1"		Cluster16	Pappa2,Sema3c,Cntnap5c,Hunk,Gpr139,Zbtb20,Mtss1,Fnbp1l,Dpysl5,Mylk,Igfbpl1,Tspan18,Zfpm2,Nrp2,Kcnh8,Csdc2,Hecw1,Igsf9,Cntn5,Tcf4,Gpc2,Prox1,Fgfr1,Dab1,Dcc,Ttc28,Ablim3,Nrp1,Plppr3,Nrxn1	Cluster16:Pappa2,Sema3c,Cntnap5c,Hunk,Gpr139,Zbtb20,Mtss1,Fnbp1l,Dpysl5,Mylk,Igfbpl1,Tspan18,Zfpm2,Nrp2,Kcnh8,Csdc2,Hecw1,Igsf9,Cntn5,Tcf4,Gpc2,Prox1,Fgfr1,Dab1,Dcc,Ttc28,Ablim3,Nrp1,Plppr3,Nrxn1	GABAergic neuron	20250110011903NS52F1ZLVR8M37	Glutamatergic neuron	202501100123114D5XODTCNDZWQJ
Epha7	0	0.628482	0.859	0.67	0	0	Epha7	"Epha7"		Cluster17	Plp1,Mbp,Mog,Bcas1,Ano4,Tf,AABR07046961.1,Enpp2,Apod,Plekhh1,Mag,LOC361016,Hapln2,Ninj2,Fa2h,Pde8a,Opalin,Tmem98,Creb5,Septin4,Ppp1r14a,Fnbp1,Ermn,Car2,Cldn11,Mal,Dock5,LOC100302465,Pex5l,Aspa	Cluster17:Plp1,Mbp,Mog,Bcas1,Ano4,Tf,AABR07046961.1,Enpp2,Apod,Plekhh1,Mag,LOC361016,Hapln2,Ninj2,Fa2h,Pde8a,Opalin,Tmem98,Creb5,Septin4,Ppp1r14a,Fnbp1,Ermn,Car2,Cldn11,Mal,Dock5,LOC100302465,Pex5l,Aspa	Mature Oligodendrocyte	20250110020950Y0YZ92A6ITYJ7Q	Mature Oligodendrocyte	20250110021728H1SILLNJGOCZ7A
Gfod1	0	0.608065	0.778	0.59	0	0	Gfod1	"Gfod1"		Cluster18	Lyn,Inpp5d,Hk2,Dock8,Slco2b1,Ikzf1,Blnk,Csf1r,Bin2,Fli1,Arhgap24,Anxa3,Apbb1ip,Nckap1l,Arhgap15,Ctss,Runx1,Cfh,Fgd2,Tmem176b,Ptprc,Ly86,Pik3ap1,Srgap2,Cyth4,Chn2,Arhgap22,P2ry6,Cx3cr1,Cd84	Cluster18:Lyn,Inpp5d,Hk2,Dock8,Slco2b1,Ikzf1,Blnk,Csf1r,Bin2,Fli1,Arhgap24,Anxa3,Apbb1ip,Nckap1l,Arhgap15,Ctss,Runx1,Cfh,Fgd2,Tmem176b,Ptprc,Ly86,Pik3ap1,Srgap2,Cyth4,Chn2,Arhgap22,P2ry6,Cx3cr1,Cd84	Microglial cell	20250110020950Y0YZ92A6ITYJ7Q	Microglial cell	20250110021728H1SILLNJGOCZ7A
Cntnap5b	0	0.62347	0.667	0.482	0	0	Cntnap5b	"Cntnap5b"		Cluster19	Arhgap31,Pcdh15,Pdgfra,Col5a3,Pstpip2,Emid1,Cspg4,Fam89a,Bcas1,Megf11,Vcan,Sox6,Ntn1,AABR07044668.1,Itga9,Rlbp1,Cacng4,Sema3d,Calcrl,C1ql1,Ptprz1,Shc4,Tmem163,Sh3d19,Grin3a,Agmo,Zcchc24,Smoc1,Armh4,Lama4	Cluster19:Arhgap31,Pcdh15,Pdgfra,Col5a3,Pstpip2,Emid1,Cspg4,Fam89a,Bcas1,Megf11,Vcan,Sox6,Ntn1,AABR07044668.1,Itga9,Rlbp1,Cacng4,Sema3d,Calcrl,C1ql1,Ptprz1,Shc4,Tmem163,Sh3d19,Grin3a,Agmo,Zcchc24,Smoc1,Armh4,Lama4	Oligodendrocyte Precursor Cell	20250110020950Y0YZ92A6ITYJ7Q	Oligodendrocyte Precursor Cell	20250110021728H1SILLNJGOCZ7A
AABR07028902.1	0	0.606927	0.716	0.532	0	0	AABR07028902.1	"AABR07028902.1"		Cluster20	Flt1,Cyyr1,Ebf1,Cldn5,Slco1a4,Pltp,Slco1c1,Lef1,Slc7a1,Ccdc141,Adgrf5,Prom1,Adgrl4,Igfbp7,Epas1,Utrn,Slc2a1,B2m,Cobll1,Ahnak,Itm2a,Ptprb,Arhgap31,Hmcn1,Tfrc,Sparc,Tek,Slc7a5,Parvb,Csrp2	Cluster20:Flt1,Cyyr1,Ebf1,Cldn5,Slco1a4,Pltp,Slco1c1,Lef1,Slc7a1,Ccdc141,Adgrf5,Prom1,Adgrl4,Igfbp7,Epas1,Utrn,Slc2a1,B2m,Cobll1,Ahnak,Itm2a,Ptprb,Arhgap31,Hmcn1,Tfrc,Sparc,Tek,Slc7a5,Parvb,Csrp2	Endothelial Cell	20250110020950Y0YZ92A6ITYJ7Q	Endothelial cell of vascular tree	20250110021728H1SILLNJGOCZ7A
Rimbp2	0	0.655346	0.696	0.513	0	0	Rimbp2	"Rimbp2"		Cluster21	Tns3,Bcas1,Ankrd44,Mpzl1,Arhgap24,Epb41l2,Tcf7l2,Cd9,Enpp6,Bmp4,Dock6,Lhfpl2,Rasgef1b,Plxnb3,Tmem163,Sema5b,AABR07058656.1,Chn2,Tspan2,Elmo1,Vcan,Sox10,Kif19,Sh3d19,NEWGENE-1308624,Afap1l2,Prkcq,Sema3d,Cmtm7,Sirt2	Cluster21:Tns3,Bcas1,Ankrd44,Mpzl1,Arhgap24,Epb41l2,Tcf7l2,Cd9,Enpp6,Bmp4,Dock6,Lhfpl2,Rasgef1b,Plxnb3,Tmem163,Sema5b,AABR07058656.1,Chn2,Tspan2,Elmo1,Vcan,Sox10,Kif19,Sh3d19,NEWGENE-1308624,Afap1l2,Prkcq,Sema3d,Cmtm7,Sirt2	Oligodendrocyte	20250110020950Y0YZ92A6ITYJ7Q	Oligodendrocyte	20250110021728H1SILLNJGOCZ7A
Eml5	0	0.612247	0.763	0.583	0	0	Eml5	"Eml5"		Cluster22	Ebf1,Atp13a5,Egflam,Abcc9,Slc6a20,Rgs5,Slc6a13,Lamc3,Mrvi1,Rbpms,AABR07072414.1,Gjc1,Rem1,Tbx18,Col7a1,Nid1,Tbx15,Notch3,C7,Vtn,Slc22a6,Lama2,Pdgfrb,AC116283.1,Kcnj8,Foxd1,Enpep,Col3a1,Itga1,Ano1	Cluster22:Ebf1,Atp13a5,Egflam,Abcc9,Slc6a20,Rgs5,Slc6a13,Lamc3,Mrvi1,Rbpms,AABR07072414.1,Gjc1,Rem1,Tbx18,Col7a1,Nid1,Tbx15,Notch3,C7,Vtn,Slc22a6,Lama2,Pdgfrb,AC116283.1,Kcnj8,Foxd1,Enpep,Col3a1,Itga1,Ano1	Endothelial Cell	20250110020950Y0YZ92A6ITYJ7Q	Pericyte	20250110021728H1SILLNJGOCZ7A
Ak5	0	0.490273	0.855	0.676	0	0	Ak5	"Ak5"		Cluster23	Col5a3,Muc20,AABR07071101.2,AABR07012131.1,Mog,Enpp2,Bcas1,Creb5,Sox10,Ninj2,Mag,AABR07046961.1,Pstpip2,Tmem45al,Fam89a,Ano4,AC229945.2,Plekhh1,Pdgfra,Fa2h,Opalin,Pde8a,Pcdh15,Plp1,Car2,Hapln2,Rlbp1,Agmo,Emid1,Hhip	Cluster23:Col5a3,Muc20,AABR07071101.2,AABR07012131.1,Mog,Enpp2,Bcas1,Creb5,Sox10,Ninj2,Mag,AABR07046961.1,Pstpip2,Tmem45al,Fam89a,Ano4,AC229945.2,Plekhh1,Pdgfra,Fa2h,Opalin,Pde8a,Pcdh15,Plp1,Car2,Hapln2,Rlbp1,Agmo,Emid1,Hhip	Oligodendrocyte	20250110020950Y0YZ92A6ITYJ7Q	Mature Oligodendrocyte	20250110021728H1SILLNJGOCZ7A
Cadm2	0	0.636667	0.824	0.645	0	0	Cadm2	"Cadm2"
Sema5a	0	0.454264	0.829	0.651	0	0	Sema5a	"Sema5a"
Cacna1d	0	0.5629	0.865	0.69	0	0	Cacna1d	"Cacna1d"
Myo5b	0	2.31605	0.648	0.18	0	1	Myo5b	"Myo5b"
Tenm4	0	1.31235	0.841	0.404	0	1	Tenm4	"Tenm4"
Ca12	0	1.3423	0.82	0.417	0	1	Ca12	"Ca12"
Dgkg	0	1.37278	0.889	0.507	0	1	Dgkg	"Dgkg"
Car10	0	1.45835	0.616	0.244	0	1	Car10	"Car10"
Fam189a1	0	1.19924	0.755	0.411	0	1	Fam189a1	"Fam189a1"
Gpc6	0	0.885242	0.861	0.52	0	1	Gpc6	"Gpc6"
Tpd52l1	0	2.09757	0.428	0.109	0	1	Tpd52l1	"Tpd52l1"
Chst91	0	0.961207	0.899	0.582	0	1	Chst9	"Chst9"
Spon11	0	0.901794	0.78	0.464	0	1	Spon1	"Spon1"
Cobl	0	1.42919	0.514	0.199	0	1	Cobl	"Cobl"
Caln1	0	0.858655	0.808	0.508	0	1	Caln1	"Caln1"
Kcnd31	0	0.911477	0.809	0.517	0	1	Kcnd3	"Kcnd3"
RGD15640531	0	0.968812	0.916	0.627	0	1	RGD1564053	"RGD1564053"
Cntn5	0	0.735964	0.855	0.573	0	1	Cntn5	"Cntn5"
Prkag21	0	0.756593	0.851	0.57	0	1	Prkag2	"Prkag2"
Chsy31	0	0.858258	0.832	0.551	0	1	Chsy3	"Chsy3"
Slit31	0	0.757408	0.78	0.501	0	1	Slit3	"Slit3"
Sdk2	0	1.12189	0.537	0.263	0	1	Sdk2	"Sdk2"
Zmat41	0	0.648018	0.91	0.637	0	1	Zmat4	"Zmat4"
Pcsk2	0	0.866282	0.921	0.65	0	1	Pcsk2	"Pcsk2"
Tenm2	0	0.836328	0.918	0.649	0	1	Tenm2	"Tenm2"
Cdh131	0	0.842693	0.971	0.703	0	1	Cdh13	"Cdh13"
Atp2b4	0	1.73159	0.382	0.122	0	1	Atp2b4	"Atp2b4"
Rapgef4	0	0.766845	0.84	0.581	0	1	Rapgef4	"Rapgef4"
Eml6	0	0.926393	0.672	0.414	0	1	Eml6	"Eml6"
Cnih3	0	1.43535	0.418	0.161	0	1	Cnih3	"Cnih3"
Cdh91	0	0.78136	0.848	0.594	0	1	Cdh9	"Cdh9"
Dapk11	0	0.765681	0.743	0.489	0	1	Dapk1	"Dapk1"
Ccdc1481	0	0.910303	0.613	0.361	0	1	Ccdc148	"Ccdc148"
Sorcs31	0	1.84553	0.708	0.267	0	2	Sorcs3	"Sorcs3"
Smad32	0	1.37645	0.68	0.313	0	2	Smad3	"Smad3"
Serinc21	0	1.94779	0.473	0.139	0	2	Serinc2	"Serinc2"
Cntnap5b1	0	1.3142	0.821	0.49	0	2	Cntnap5b	"Cntnap5b"
Robo31	0	2.5362	0.41	0.097	0	2	Robo3	"Robo3"
Tanc12	0	0.962724	0.905	0.623	0	2	Tanc1	"Tanc1"
Stxbp61	0	0.831002	0.85	0.572	0	2	Stxbp6	"Stxbp6"
Ntng12	0	0.963357	0.639	0.372	0	2	Ntng1	"Ntng1"
Trpc61	0	0.902776	0.619	0.355	0	2	Trpc6	"Trpc6"
Fstl41	0	0.909897	0.635	0.384	0	2	Fstl4	"Fstl4"
Bdnf1	0	1.51953	0.393	0.15	0	2	Bdnf	"Bdnf"
Pcsk21	0	0.735153	0.902	0.661	0	2	Pcsk2	"Pcsk2"
Hecw12	0	0.830717	0.781	0.541	0	2	Hecw1	"Hecw1"
Slc7a142	0	0.793809	0.717	0.48	0	2	Slc7a14	"Slc7a14"
Sez6l3	0	0.708813	0.862	0.641	0	2	Sez6l	"Sez6l"
Dgki2	0	0.883792	0.969	0.76	0	2	Dgki	"Dgki"
Grm11	0	0.613179	0.952	0.759	0	2	Grm1	"Grm1"
Grm72	0	0.556523	0.959	0.793	0	2	Grm7	"Grm7"
Ryr22	0	0.508342	0.979	0.819	0	2	Ryr2	"Ryr2"
Rbfox12	0	0.529317	0.975	0.825	0	2	Rbfox1	"Rbfox1"
Ppp3ca2	0	0.547289	0.998	0.915	0	2	Ppp3ca	"Ppp3ca"
Lrrtm42	0	0.520114	0.999	0.92	0	2	Lrrtm4	"Lrrtm4"
Nrxn3	0	0.685848	0.999	0.931	0	2	Nrxn3	"Nrxn3"
Grin2b2	5.04567e-308	0.442551	0.991	0.865	9.55245e-304	2	Grin2b	"Grin2b"
Atp2b22	1.757e-307	0.672605	0.843	0.636	3.32635e-303	2	Atp2b2	"Atp2b2"
Gfod12	9.41804e-301	0.658961	0.835	0.609	1.78302e-296	2	Gfod1	"Gfod1"
Prkcg1	1.41618e-299	0.860943	0.677	0.443	2.68111e-295	2	Prkcg	"Prkcg"
Htr42	6.78792e-292	0.818321	0.672	0.431	1.28509e-287	2	Htr4	"Htr4"
Zmat42	8.8273e-292	0.586792	0.888	0.648	1.67118e-287	2	Zmat4	"Zmat4"
Brinp11	6.49687e-287	0.688051	0.816	0.61	1.22999e-282	2	Brinp1	"Brinp1"
Wipf31	0	1.93734	0.744	0.262	0	3	Wipf3	"Wipf3"
Dgkh1	0	1.33451	0.912	0.519	0	3	Dgkh	"Dgkh"
Rapgef51	0	1.32888	0.782	0.392	0	3	Rapgef5	"Rapgef5"
Slc4a41	0	1.43382	0.957	0.581	0	3	Slc4a4	"Slc4a4"
Hectd2	0	1.47597	0.678	0.306	0	3	Hectd2	"Hectd2"
Tafa21	0	1.44039	0.671	0.306	0	3	Tafa2	"Tafa2"
Il1rap2	0	1.18269	0.807	0.45	0	3	Il1rap	"Il1rap"
Dgkz	0	1.25234	0.645	0.294	0	3	Dgkz	"Dgkz"
Sphkap3	0	1.26289	0.874	0.525	0	3	Sphkap	"Sphkap"
AABR07028902.12	0	1.12124	0.878	0.539	0	3	AABR07028902.1	"AABR07028902.1"
Zbtb163	0	1.10856	0.721	0.385	0	3	Zbtb16	"Zbtb16"
Adcy13	0	0.880824	0.844	0.515	0	3	Adcy1	"Adcy1"
Chst93	0	1.05056	0.917	0.591	0	3	Chst9	"Chst9"
Iqgap22	0	1.11541	0.695	0.38	0	3	Iqgap2	"Iqgap2"
Arhgap202	0	0.994708	0.724	0.414	0	3	Arhgap20	"Arhgap20"
Dapk12	0	0.911967	0.799	0.492	0	3	Dapk1	"Dapk1"
Trpm31	0	0.909296	0.782	0.479	0	3	Trpm3	"Trpm3"
RGD13108193	0	1.09217	0.608	0.306	0	3	RGD1310819	"RGD1310819"
Pip5k1b2	0	0.848918	0.763	0.464	0	3	Pip5k1b	"Pip5k1b"
Epha5	0	0.700039	0.777	0.482	0	3	Epha5	"Epha5"
Rsph10b3	0	0.955226	0.628	0.334	0	3	Rsph10b	"Rsph10b"
Vav32	0	0.869882	0.915	0.622	0	3	Vav3	"Vav3"
Adamts17	0	1.89527	0.411	0.12	0	3	Adamts17	"Adamts17"
Fbn12	0	0.845971	0.676	0.386	0	3	Fbn1	"Fbn1"
Nr3c21	0	1.29727	0.951	0.663	0	3	Nr3c2	"Nr3c2"
Tspan181	0	2.09545	0.384	0.097	0	3	Tspan18	"Tspan18"
Ahcyl22	0	1.29318	0.983	0.698	0	3	Ahcyl2	"Ahcyl2"
Camk2b1	0	0.890692	0.908	0.626	0	3	Camk2b	"Camk2b"
Slc8a22	0	0.783559	0.76	0.479	0	3	Slc8a2	"Slc8a2"
Itpr11	0	0.98218	0.623	0.343	0	3	Itpr1	"Itpr1"
Slc1a3	0	3.16572	0.858	0.184	0	4	Slc1a3	"Slc1a3"
Rorb	0	4.04451	0.739	0.081	0	4	Rorb	"Rorb"
Apoe	0	2.38667	0.896	0.253	0	4	Apoe	"Apoe"
Slc1a2	0	3.36116	0.795	0.169	0	4	Slc1a2	"Slc1a2"
Atp1a2	0	3.24324	0.699	0.104	0	4	Atp1a2	"Atp1a2"
Sfxn5	0	3.41738	0.715	0.138	0	4	Sfxn5	"Sfxn5"
Prex2	0	2.67158	0.835	0.32	0	4	Prex2	"Prex2"
Plpp3	0	2.8271	0.675	0.163	0	4	Plpp3	"Plpp3"
Sox6	0	2.26397	0.648	0.143	0	4	Sox6	"Sox6"
Gramd2b	0	3.93512	0.549	0.054	0	4	Gramd2b	"Gramd2b"
Msi2	0	2.42837	0.847	0.355	0	4	Msi2	"Msi2"
Grin2c	0	4.2416	0.529	0.04	0	4	Grin2c	"Grin2c"
Pdzrn3	0	2.87286	0.644	0.158	0	4	Pdzrn3	"Pdzrn3"
Gfap	0	2.69089	0.542	0.081	0	4	Gfap	"Gfap"
Cpe	0	2.08097	0.872	0.412	0	4	Cpe	"Cpe"
Arap2	0	2.68725	0.58	0.126	0	4	Arap2	"Arap2"
Astn2	0	1.79165	0.674	0.224	0	4	Astn2	"Astn2"
Gja1	0	2.98441	0.534	0.086	0	4	Gja1	"Gja1"
Sat1	0	3.00463	0.585	0.137	0	4	Sat1	"Sat1"
Rgs20	0	3.57212	0.509	0.062	0	4	Rgs20	"Rgs20"
Nckap5	0	2.18363	0.71	0.277	0	4	Nckap5	"Nckap5"
Col11a2	0	4.35689	0.462	0.035	0	4	Col11a2	"Col11a2"
Trps1	0	1.63444	0.763	0.343	0	4	Trps1	"Trps1"
Grm3	0	1.6108	0.832	0.42	0	4	Grm3	"Grm3"
Itih3	0	4.59521	0.436	0.032	0	4	Itih3	"Itih3"
Farp1	0	2.14701	0.667	0.269	0	4	Farp1	"Farp1"
Psd2	0	3.31548	0.468	0.077	0	4	Psd2	"Psd2"
Dock1	0	2.38225	0.501	0.111	0	4	Dock1	"Dock1"
Lhfpl6	0	2.7365	0.494	0.107	0	4	Lhfpl6	"Lhfpl6"
Cpq	0	3.41889	0.459	0.073	0	4	Cpq	"Cpq"
Plp1	0	5.32581	0.847	0.087	0	5	Plp1	"Plp1"
Mbp	0	4.24005	0.956	0.23	0	5	Mbp	"Mbp"
Mog	0	6.52262	0.687	0.023	0	5	Mog	"Mog"
Bcas1	0	3.02441	0.75	0.116	0	5	Bcas1	"Bcas1"
Ano4	0	4.2498	0.769	0.148	0	5	Ano4	"Ano4"
Fnbp11	0	3.8686	0.844	0.225	0	5	Fnbp1	"Fnbp1"
Septin4	0	4.32315	0.672	0.127	0	5	Septin4	"Septin4"
Tf	0	4.99618	0.588	0.067	0	5	Tf	"Tf"
Pde4b1	0	3.83059	0.671	0.151	0	5	Pde4b	"Pde4b"
AABR07046961.1	0	6.38403	0.527	0.018	0	5	AABR07046961.1	"AABR07046961.1"
Pex5l	0	3.67188	0.846	0.341	0	5	Pex5l	"Pex5l"
Grm31	0	3.20137	0.92	0.424	0	5	Grm3	"Grm3"
Apod	0	5.80742	0.523	0.027	0	5	Apod	"Apod"
Plekhh1	0	5.54522	0.524	0.034	0	5	Plekhh1	"Plekhh1"
Mag	0	6.13342	0.505	0.019	0	5	Mag	"Mag"
Enpp2	0	5.08173	0.513	0.037	0	5	Enpp2	"Enpp2"
Hapln2	0	7.06527	0.487	0.011	0	5	Hapln2	"Hapln2"
LOC361016	0	4.95201	0.531	0.056	0	5	LOC361016	"LOC361016"
Ninj2	0	5.05635	0.494	0.034	0	5	Ninj2	"Ninj2"
Car2	0	4.71997	0.52	0.065	0	5	Car2	"Car2"
Gab11	0	4.00485	0.53	0.087	0	5	Gab1	"Gab1"
Mobp	0	4.53142	0.48	0.05	0	5	Mobp	"Mobp"
Septin71	0	3.06186	0.696	0.27	0	5	Septin7	"Septin7"
Ppp1r16b	0	2.98422	0.687	0.3	0	5	Ppp1r16b	"Ppp1r16b"
Tubb4a	0	3.8597	0.478	0.1	0	5	Tubb4a	"Tubb4a"
Fa2h	0	4.96085	0.404	0.027	0	5	Fa2h	"Fa2h"
Usp541	0	2.82137	0.718	0.342	0	5	Usp54	"Usp54"
Creb5	0	4.9244	0.397	0.031	0	5	Creb5	"Creb5"
Pde8a	0	4.98906	0.394	0.029	0	5	Pde8a	"Pde8a"
Arhgap23	0	3.61381	0.5	0.136	0	5	Arhgap23	"Arhgap23"
Srgap2	0	3.9041	0.839	0.32	0	6	Srgap2	"Srgap2"
Lyn	0	5.1156	0.571	0.058	0	6	Lyn	"Lyn"
Inpp5d	0	6.26944	0.539	0.027	0	6	Inpp5d	"Inpp5d"
Arhgap15	0	4.76345	0.611	0.101	0	6	Arhgap15	"Arhgap15"
Slco2b1	0	6.11288	0.521	0.027	0	6	Slco2b1	"Slco2b1"
Hk2	0	6.17698	0.516	0.026	0	6	Hk2	"Hk2"
Dock8	0	6.08165	0.489	0.027	0	6	Dock8	"Dock8"
Cst32	0	3.4474	0.629	0.197	0	6	Cst3	"Cst3"
Arhgap24	0	4.96438	0.47	0.046	0	6	Arhgap24	"Arhgap24"
Tmcc3	0	3.34328	0.774	0.351	0	6	Tmcc3	"Tmcc3"
Mertk1	0	4.31717	0.495	0.086	0	6	Mertk	"Mertk"
Zfp710	0	4.10823	0.551	0.144	0	6	Zfp710	"Zfp710"
Chn21	0	4.11517	0.474	0.074	0	6	Chn2	"Chn2"
Anxa3	0	5.64731	0.414	0.028	0	6	Anxa3	"Anxa3"
Ikzf1	0	6.25575	0.4	0.018	0	6	Ikzf1	"Ikzf1"
Apbb1ip	0	5.3659	0.395	0.03	0	6	Apbb1ip	"Apbb1ip"
Blnk	0	5.97304	0.376	0.02	0	6	Blnk	"Blnk"
Bin2	0	6.34969	0.36	0.015	0	6	Bin2	"Bin2"
Ctss	0	5.8033	0.354	0.023	0	6	Ctss	"Ctss"
Fli1	0	5.7712	0.352	0.021	0	6	Fli1	"Fli1"
Csf1r	0	5.98287	0.337	0.018	0	6	Csf1r	"Csf1r"
Cfh	0	5.9523	0.337	0.019	0	6	Cfh	"Cfh"
Zfhx3	0	4.74759	0.362	0.047	0	6	Zfhx3	"Zfhx3"
Fchsd21	0	2.79612	0.529	0.226	0	6	Fchsd2	"Fchsd2"
Ldlrad4	0	3.23931	0.534	0.232	0	6	Ldlrad4	"Ldlrad4"
Elmo11	0	2.90822	0.437	0.139	0	6	Elmo1	"Elmo1"
Runx1	0	5.82948	0.316	0.021	0	6	Runx1	"Runx1"
Slc9a9	0	2.93963	0.618	0.324	0	6	Slc9a9	"Slc9a9"
Ssh2	0	3.09757	0.589	0.299	0	6	Ssh2	"Ssh2"
Tmem176b	0	5.62012	0.3	0.021	0	6	Tmem176b	"Tmem176b"
Arhgap31	0	4.96849	0.779	0.073	0	7	Arhgap31	"Arhgap31"
Pcdh15	0	4.65234	0.829	0.13	0	7	Pcdh15	"Pcdh15"
Col5a3	0	6.27371	0.688	0.026	0	7	Col5a3	"Col5a3"
Bcas11	0	3.15052	0.767	0.12	0	7	Bcas1	"Bcas1"
Sox61	0	3.69547	0.792	0.152	0	7	Sox6	"Sox6"
Pdgfra	0	6.31526	0.615	0.022	0	7	Pdgfra	"Pdgfra"
Megf111	0	4.12913	0.723	0.159	0	7	Megf11	"Megf11"
Pstpip21	0	5.49647	0.583	0.031	0	7	Pstpip2	"Pstpip2"
Emid11	0	4.63328	0.541	0.063	0	7	Emid1	"Emid1"
Ptprz11	0	3.08586	0.924	0.448	0	7	Ptprz1	"Ptprz1"
Ptprt1	0	2.48321	0.624	0.163	0	7	Ptprt	"Ptprt"
Vcan1	0	4.08274	0.521	0.07	0	7	Vcan	"Vcan"
AABR07044668.1	0	4.17167	0.539	0.09	0	7	AABR07044668.1	"AABR07044668.1"
Sulf2	0	3.76704	0.513	0.086	0	7	Sulf2	"Sulf2"
Cacng41	0	4.26159	0.459	0.06	0	7	Cacng4	"Cacng4"
Sh3d191	0	3.44361	0.504	0.108	0	7	Sh3d19	"Sh3d19"
Tmem132d	0	2.43485	0.675	0.302	0	7	Tmem132d	"Tmem132d"
Zcchc242	0	3.52518	0.444	0.075	0	7	Zcchc24	"Zcchc24"
Tox1	0	3.20253	0.477	0.11	0	7	Tox	"Tox"
Cntn6	0	3.52172	0.438	0.084	0	7	Cntn6	"Cntn6"
Itga91	0	3.94412	0.404	0.053	0	7	Itga9	"Itga9"
Sox51	0	3.11443	0.458	0.11	0	7	Sox5	"Sox5"
AABR07033720.1	0	2.83584	0.587	0.254	0	7	AABR07033720.1	"AABR07033720.1"
Cspg41	0	5.26182	0.338	0.017	0	7	Cspg4	"Cspg4"
Zeb11	0	3.55007	0.409	0.089	0	7	Zeb1	"Zeb1"
Fchsd22	0	2.12637	0.547	0.228	0	7	Fchsd2	"Fchsd2"
Fam89a	0	6.10092	0.328	0.011	0	7	Fam89a	"Fam89a"
Pid12	0	3.20972	0.42	0.104	0	7	Pid1	"Pid1"
Tpm1	0	2.95226	0.513	0.2	0	7	Tpm1	"Tpm1"
Xylt11	0	3.25128	0.446	0.135	0	7	Xylt1	"Xylt1"
Khdrbs31	0	3.29942	0.973	0.217	0	8	Khdrbs3	"Khdrbs3"
Itgbl1	0	3.00918	0.833	0.108	0	8	Itgbl1	"Itgbl1"
Sulf21	0	2.70059	0.758	0.079	0	8	Sulf2	"Sulf2"
Rerg1	0	2.90706	0.767	0.128	0	8	Rerg	"Rerg"
Rspo21	0	3.31906	0.707	0.089	0	8	Rspo2	"Rspo2"
Robo13	0	2.11493	0.913	0.311	0	8	Robo1	"Robo1"
Thsd7b1	0	2.04048	0.909	0.315	0	8	Thsd7b	"Thsd7b"
Prkca2	0	2.04385	0.965	0.378	0	8	Prkca	"Prkca"
Trps11	0	2.01063	0.927	0.351	0	8	Trps1	"Trps1"
Kcnc2	0	1.49362	0.802	0.241	0	8	Kcnc2	"Kcnc2"
Runx1t11	0	2.08889	0.675	0.137	0	8	Runx1t1	"Runx1t1"
Car101	0	1.4192	0.81	0.273	0	8	Car10	"Car10"
Susd61	0	1.80613	0.866	0.333	0	8	Susd6	"Susd6"
Cpe2	0	1.32702	0.953	0.424	0	8	Cpe	"Cpe"
Unc13b1	0	1.94473	0.706	0.18	0	8	Unc13b	"Unc13b"
Asic21	0	1.57093	0.852	0.326	0	8	Asic2	"Asic2"
Nell11	0	1.514	0.784	0.268	0	8	Nell1	"Nell1"
LOC103694210	0	2.03834	0.627	0.118	0	8	LOC103694210	"LOC103694210"
Slit22	0	1.50735	0.897	0.398	0	8	Slit2	"Slit2"
Brinp23	0	1.68269	0.874	0.378	0	8	Brinp2	"Brinp2"
Elavl2	0	2.00847	0.604	0.109	0	8	Elavl2	"Elavl2"
Rnf1821	0	1.85067	0.682	0.19	0	8	Rnf182	"Rnf182"
Zfp385b1	0	1.41644	0.817	0.329	0	8	Zfp385b	"Zfp385b"
AABR07017145.21	0	1.30705	0.816	0.328	0	8	AABR07017145.2	"AABR07017145.2"
Trhde	0	2.82823	0.607	0.121	0	8	Trhde	"Trhde"
Clmp2	0	1.49844	0.697	0.213	0	8	Clmp	"Clmp"
Nectin32	0	2.55111	0.564	0.08	0	8	Nectin3	"Nectin3"
Pcsk51	0	1.58015	0.772	0.29	0	8	Pcsk5	"Pcsk5"
Unc5c2	0	1.42638	0.726	0.246	0	8	Unc5c	"Unc5c"
RGD13065561	0	1.89527	0.63	0.15	0	8	RGD1306556	"RGD1306556"
Mt-co34	0	3.6149	0.435	0.078	0	9_wMt	Mt-co3	"Mt-co3"
Mt-nd22	0	3.56482	0.414	0.076	0	9_wMt	Mt-nd2	"Mt-nd2"
Mt-nd12	1.15973e-278	3.96081	0.324	0.045	2.19561e-274	9_wMt	Mt-nd1	"Mt-nd1"
Mt-co11	1.24975e-245	3.35821	0.409	0.092	2.36602e-241	9_wMt	Mt-co1	"Mt-co1"
Mt-atp63	5.6477e-237	3.7903	0.298	0.046	1.06922e-232	9_wMt	Mt-atp6	"Mt-atp6"
Mt-co22	1.89999e-233	3.84697	0.317	0.048	3.59705e-229	9_wMt	Mt-co2	"Mt-co2"
Mt-nd44	3.32666e-225	3.36919	0.309	0.057	6.29803e-221	9_wMt	Mt-nd4	"Mt-nd4"
Apoe3	4.8437e-212	2.015	0.646	0.283	9.17009e-208	9_wMt	Apoe	"Apoe"
S100b3	1.03067e-197	2.91118	0.386	0.114	1.95126e-193	9_wMt	S100b	"S100b"
Mt-cyb3	2.2114e-190	3.63574	0.265	0.042	4.18662e-186	9_wMt	Mt-cyb	"Mt-cyb"
AABR07000398.14	1.58455e-188	1.87874	0.745	0.554	2.99988e-184	9_wMt	AABR07000398.1	"AABR07000398.1"
Calm12	4.80223e-182	2.26159	0.638	0.435	9.09158e-178	9_wMt	Calm1	"Calm1"
Fth13	1.12722e-179	3.10826	0.479	0.141	2.13405e-175	9_wMt	Fth1	"Fth1"
Mbp1	9.38614e-162	1.71749	0.541	0.253	1.77698e-157	9_wMt	Mbp	"Mbp"
Gfap2	3.61768e-149	2.40966	0.344	0.103	6.849e-145	9_wMt	Gfap	"Gfap"
Mt-atp83	8.51211e-139	3.32093	0.156	0.028	1.61151e-134	9_wMt	Mt-atp8	"Mt-atp8"
Mt-nd52	1.22152e-136	3.30162	0.161	0.029	2.31258e-132	9_wMt	Mt-nd5	"Mt-nd5"
Map1a1	2.74119e-127	2.58556	0.435	0.238	5.18963e-123	9_wMt	Map1a	"Map1a"
Aldoc3	6.83178e-122	2.87393	0.283	0.082	1.29339e-117	9_wMt	Aldoc	"Aldoc"
Mt-nd4l4	4.84618e-110	3.4696	0.119	0.021	9.1748e-106	9_wMt	Mt-nd4l	"Mt-nd4l"
Nrgn1	4.69337e-100	1.83993	0.571	0.41	8.88549e-96	9_wMt	Nrgn	"Nrgn"
Mt33	3.16776e-96	2.63643	0.341	0.117	5.9972e-92	9_wMt	Mt3	"Mt3"
Ndrg23	4.36006e-94	2.67105	0.266	0.085	8.25446e-90	9_wMt	Ndrg2	"Ndrg2"
Cst33	1.79097e-91	1.74668	0.452	0.208	3.39067e-87	9_wMt	Cst3	"Cst3"
Hsp90ab12	9.92079e-90	1.89768	0.53	0.387	1.8782e-85	9_wMt	Hsp90ab1	"Hsp90ab1"
Scd24	1.11331e-89	2.17963	0.38	0.182	2.10773e-85	9_wMt	Scd2	"Scd2"
Map1b4	1.69922e-88	0.77395	0.846	0.843	3.21696e-84	9_wMt	Map1b	"Map1b"
Mobp1	2.62744e-82	2.02897	0.196	0.065	4.97427e-78	9_wMt	Mobp	"Mobp"
Ckb3	2.82712e-71	2.61331	0.299	0.101	5.35231e-67	9_wMt	Ckb	"Ckb"
Actb4	3.44071e-71	2.24761	0.395	0.203	6.51394e-67	9_wMt	Actb	"Actb"
Apoe3	4.8437e-212	2.015	0.646	0.283	9.17009e-208	9_noMt	Apoe	"Apoe"
S100b3	1.03067e-197	2.91118	0.386	0.114	1.95126e-193	9_noMt	S100b	"S100b"
Mt-cyb3	2.2114e-190	3.63574	0.265	0.042	4.18662e-186	9_noMt	Mt-cyb	"Mt-cyb"
AABR07000398.14	1.58455e-188	1.87874	0.745	0.554	2.99988e-184	9_noMt	AABR07000398.1	"AABR07000398.1"
Calm12	4.80223e-182	2.26159	0.638	0.435	9.09158e-178	9_noMt	Calm1	"Calm1"
Fth13	1.12722e-179	3.10826	0.479	0.141	2.13405e-175	9_noMt	Fth1	"Fth1"
Mbp1	9.38614e-162	1.71749	0.541	0.253	1.77698e-157	9_noMt	Mbp	"Mbp"
Gfap2	3.61768e-149	2.40966	0.344	0.103	6.849e-145	9_noMt	Gfap	"Gfap"
Map1a1	2.74119e-127	2.58556	0.435	0.238	5.18963e-123	9_noMt	Map1a	"Map1a"
Aldoc3	6.83178e-122	2.87393	0.283	0.082	1.29339e-117	9_noMt	Aldoc	"Aldoc"
Nrgn1	4.69337e-100	1.83993	0.571	0.41	8.88549e-96	9_noMt	Nrgn	"Nrgn"
Mt33	3.16776e-96	2.63643	0.341	0.117	5.9972e-92	9_noMt	Mt3	"Mt3"
Ndrg23	4.36006e-94	2.67105	0.266	0.085	8.25446e-90	9_noMt	Ndrg2	"Ndrg2"
Cst33	1.79097e-91	1.74668	0.452	0.208	3.39067e-87	9_noMt	Cst3	"Cst3"
Hsp90ab12	9.92079e-90	1.89768	0.53	0.387	1.8782e-85	9_noMt	Hsp90ab1	"Hsp90ab1"
Scd24	1.11331e-89	2.17963	0.38	0.182	2.10773e-85	9_noMt	Scd2	"Scd2"
Map1b4	1.69922e-88	0.77395	0.846	0.843	3.21696e-84	9_noMt	Map1b	"Map1b"
Mobp1	2.62744e-82	2.02897	0.196	0.065	4.97427e-78	9_noMt	Mobp	"Mobp"
Ckb3	2.82712e-71	2.61331	0.299	0.101	5.35231e-67	9_noMt	Ckb	"Ckb"
Actb4	3.44071e-71	2.24761	0.395	0.203	6.51394e-67	9_noMt	Actb	"Actb"
Aldoa3	2.37161e-61	2.30857	0.34	0.164	4.48993e-57	9_noMt	Aldoa	"Aldoa"
Tuba1a3	5.64192e-55	2.6656	0.332	0.122	1.06813e-50	9_noMt	Tuba1a	"Tuba1a"
Glul2	1.01855e-54	2.41842	0.183	0.07	1.92832e-50	9_noMt	Glul	"Glul"
Sptbn12	4.53396e-54	1.275	0.59	0.561	8.58368e-50	9_noMt	Sptbn1	"Sptbn1"
Eef22	6.17007e-53	2.47564	0.239	0.106	1.16812e-48	9_noMt	Eef2	"Eef2"
Pebp12	2.07051e-52	2.41154	0.26	0.115	3.91989e-48	9_noMt	Pebp1	"Pebp1"
Ddn2	4.57564e-47	2.47822	0.189	0.081	8.66261e-43	9_noMt	Ddn	"Ddn"
Calm22	8.81428e-47	2.23375	0.313	0.162	1.66872e-42	9_noMt	Calm2	"Calm2"
Hpca2	1.57728e-46	2.24365	0.287	0.142	2.9861e-42	9_noMt	Hpca	"Hpca"
Tmsb4x2	4.77649e-43	1.86573	0.359	0.172	9.04284e-39	9_noMt	Tmsb4x	"Tmsb4x"
Gfap3	0	4.03169	0.908	0.09	0	10	Gfap	"Gfap"
Atp1a23	0	3.19967	0.917	0.122	0	10	Atp1a2	"Atp1a2"
Rorb1	0	3.24152	0.885	0.104	0	10	Rorb	"Rorb"
Gja13	0	3.4388	0.863	0.096	0	10	Gja1	"Gja1"
Slc1a34	0	2.80004	0.962	0.208	0	10	Slc1a3	"Slc1a3"
Slc1a21	0	3.01056	0.935	0.191	0	10	Slc1a2	"Slc1a2"
Grin2c1	0	3.65196	0.792	0.053	0	10	Grin2c	"Grin2c"
Sfxn51	0	2.93045	0.892	0.156	0	10	Sfxn5	"Sfxn5"
S100b4	0	3.1842	0.824	0.104	0	10	S100b	"S100b"
Plpp32	0	2.86565	0.897	0.178	0	10	Plpp3	"Plpp3"
Apoe4	0	3.5743	0.993	0.277	0	10	Apoe	"Apoe"
Ndrg24	0	3.29931	0.771	0.073	0	10	Ndrg2	"Ndrg2"
Aldoc4	0	3.4449	0.764	0.07	0	10	Aldoc	"Aldoc"
Clu4	0	3.00642	0.865	0.173	0	10	Clu	"Clu"
Gramd2b1	0	3.13159	0.752	0.069	0	10	Gramd2b	"Gramd2b"
Aqp43	0	3.33751	0.78	0.099	0	10	Aqp4	"Aqp4"
Sox62	0	1.984	0.839	0.159	0	10	Sox6	"Sox6"
Col11a21	0	3.43226	0.718	0.045	0	10	Col11a2	"Col11a2"
Scd25	0	2.60506	0.838	0.172	0	10	Scd2	"Scd2"
Ckb4	0	3.31313	0.755	0.091	0	10	Ckb	"Ckb"
Arap23	0	2.41264	0.803	0.139	0	10	Arap2	"Arap2"
Pdzrn31	0	2.62912	0.832	0.173	0	10	Pdzrn3	"Pdzrn3"
Lgi41	0	3.53234	0.7	0.047	0	10	Lgi4	"Lgi4"
Cst34	0	2.06956	0.838	0.2	0	10	Cst3	"Cst3"
Slc7a111	0	3.20351	0.699	0.062	0	10	Slc7a11	"Slc7a11"
Bcan2	0	2.75572	0.732	0.099	0	10	Bcan	"Bcan"
Rgs202	0	2.83446	0.707	0.075	0	10	Rgs20	"Rgs20"
Psd22	0	2.81051	0.713	0.086	0	10	Psd2	"Psd2"
Agt3	0	3.60773	0.67	0.045	0	10	Agt	"Agt"
Cd812	0	2.52495	0.743	0.125	0	10	Cd81	"Cd81"
LOC1036942101	0	4.19969	0.915	0.116	0	11	LOC103694210	"LOC103694210"
Itgbl11	0	3.84065	0.912	0.114	0	11	Itgbl1	"Itgbl1"
Nell12	0	2.54422	0.931	0.27	0	11	Nell1	"Nell1"
Etl41	0	3.11281	0.78	0.124	0	11	Etl4	"Etl4"
Khdrbs32	0	2.48829	0.879	0.227	0	11	Khdrbs3	"Khdrbs3"
Adamts21	0	6.03915	0.663	0.014	0	11	Adamts2	"Adamts2"
Sema3e2	0	2.87092	0.744	0.112	0	11	Sema3e	"Sema3e"
Shroom33	0	3.46209	0.716	0.09	0	11	Shroom3	"Shroom3"
Trps13	0	2.43601	0.975	0.356	0	11	Trps1	"Trps1"
Rerg2	0	2.92034	0.751	0.136	0	11	Rerg	"Rerg"
Sorcs23	0	3.06758	0.721	0.113	0	11	Sorcs2	"Sorcs2"
Grm81	0	2.78212	0.769	0.163	0	11	Grm8	"Grm8"
AABR07011857.22	0	3.00621	0.714	0.111	0	11	AABR07011857.2	"AABR07011857.2"
Kcnc21	0	1.86784	0.847	0.246	0	11	Kcnc2	"Kcnc2"
Chst83	0	4.03873	0.642	0.045	0	11	Chst8	"Chst8"
Cdh104	0	1.97463	0.873	0.276	0	11	Cdh10	"Cdh10"
Car102	0	2.02272	0.87	0.277	0	11	Car10	"Car10"
Sulf22	0	2.51136	0.676	0.088	0	11	Sulf2	"Sulf2"
Rnf1123	0	2.40373	0.795	0.217	0	11	Rnf112	"Rnf112"
Slit23	0	2.82016	0.973	0.401	0	11	Slit2	"Slit2"
Robo15	0	1.68605	0.884	0.318	0	11	Robo1	"Robo1"
Trpc71	0	4.85556	0.585	0.024	0	11	Trpc7	"Trpc7"
Pex5l1	0	1.51414	0.905	0.35	0	11	Pex5l	"Pex5l"
Prkca4	0	1.95489	0.939	0.385	0	11	Prkca	"Prkca"
Fgfr16	0	2.10335	0.751	0.2	0	11	Fgfr1	"Fgfr1"
Pde4b5	0	1.45026	0.706	0.161	0	11	Pde4b	"Pde4b"
Clmp3	0	1.96416	0.758	0.217	0	11	Clmp	"Clmp"
Unc13b2	0	2.16002	0.72	0.185	0	11	Unc13b	"Unc13b"
Col4a12	0	3.18091	0.618	0.085	0	11	Col4a1	"Col4a1"
Fermt11	0	6.49249	0.541	0.009	0	11	Fermt1	"Fermt1"
Ptprt3	0	3.20778	0.908	0.163	0	12	Ptprt	"Ptprt"
Rbms32	0	2.78237	0.871	0.153	0	12	Rbms3	"Rbms3"
Cux23	0	4.38913	0.768	0.055	0	12	Cux2	"Cux2"
Kcnc22	0	3.26941	0.948	0.243	0	12	Kcnc2	"Kcnc2"
Elavl23	0	3.06679	0.718	0.112	0	12	Elavl2	"Elavl2"
Ptprm4	0	2.4745	0.758	0.152	0	12	Ptprm	"Ptprm"
Gad2	0	3.42093	0.654	0.053	0	12	Gad2	"Gad2"
Dpp101	0	3.39835	0.668	0.07	0	12	Dpp10	"Dpp10"
Myo164	0	2.54999	0.832	0.237	0	12	Myo16	"Myo16"
Astn23	0	2.51484	0.828	0.24	0	12	Astn2	"Astn2"
Cntnap41	0	4.02122	0.622	0.058	0	12	Cntnap4	"Cntnap4"
Etl42	0	3.02864	0.674	0.126	0	12	Etl4	"Etl4"
Grik11	0	2.4116	0.623	0.084	0	12	Grik1	"Grik1"
Tenm32	0	2.2469	0.716	0.188	0	12	Tenm3	"Tenm3"
Il1rapl2	0	5.43837	0.563	0.043	0	12	Il1rapl2	"Il1rapl2"
Ptchd41	0	2.67858	0.604	0.094	0	12	Ptchd4	"Ptchd4"
Alk3	0	3.19962	0.578	0.07	0	12	Alk	"Alk"
Cntn62	0	3.04589	0.589	0.086	0	12	Cntn6	"Cntn6"
Ptprn24	0	2.32689	0.946	0.455	0	12	Ptprn2	"Ptprn2"
Ano42	0	1.6528	0.645	0.165	0	12	Ano4	"Ano4"
Tox22	0	3.6118	0.515	0.036	0	12	Tox2	"Tox2"
Grip12	0	1.73087	0.842	0.365	0	12	Grip1	"Grip1"
Ccdc1364	0	2.23227	0.616	0.14	0	12	Ccdc136	"Ccdc136"
Gad11	0	2.088	0.614	0.139	0	12	Gad1	"Gad1"
Cit4	0	3.31563	0.542	0.072	0	12	Cit	"Cit"
Nyap22	0	2.27116	0.632	0.162	0	12	Nyap2	"Nyap2"
AABR07059679.1	0	2.98632	0.509	0.042	0	12	AABR07059679.1	"AABR07059679.1"
Zfp385d	0	3.23097	0.531	0.069	0	12	Zfp385d	"Zfp385d"
AABR07003030.21	0	1.74535	0.697	0.237	0	12	AABR07003030.2	"AABR07003030.2"
Ppip5k21	0	1.96527	0.675	0.219	0	12	Ppip5k2	"Ppip5k2"
Adarb22	0	4.53068	0.887	0.185	0	13	Adarb2	"Adarb2"
Rbms33	0	3.23294	0.838	0.155	0	13	Rbms3	"Rbms3"
Pde3a3	0	4.79568	0.746	0.09	0	13	Pde3a	"Pde3a"
Erbb43	0	2.96149	0.823	0.176	0	13	Erbb4	"Erbb4"
AABR07059679.11	0	4.84391	0.679	0.039	0	13	AABR07059679.1	"AABR07059679.1"
Cnr15	0	4.5606	0.699	0.078	0	13	Cnr1	"Cnr1"
Kcnc23	0	2.67622	0.82	0.248	0	13	Kcnc2	"Kcnc2"
Etl43	0	3.16168	0.694	0.127	0	13	Etl4	"Etl4"
Grik12	0	3.07045	0.648	0.085	0	13	Grik1	"Grik1"
Zfp385d1	0	3.59533	0.63	0.067	0	13	Zfp385d	"Zfp385d"
Reln1	0	4.79478	0.611	0.049	0	13	Reln	"Reln"
Ptprm5	0	2.77317	0.715	0.154	0	13	Ptprm	"Ptprm"
Gad21	0	3.46759	0.579	0.056	0	13	Gad2	"Gad2"
LOC3047252	0	3.71372	0.573	0.069	0	13	LOC304725	"LOC304725"
Cntnap5c3	0	2.9465	0.633	0.131	0	13	Cntnap5c	"Cntnap5c"
Npas12	0	6.10245	0.488	0.01	0	13	Npas1	"Npas1"
Cadps22	0	4.03048	0.587	0.115	0	13	Cadps2	"Cadps2"
Col19a11	0	4.15078	0.563	0.098	0	13	Col19a1	"Col19a1"
Ptprn25	0	1.80549	0.902	0.457	0	13	Ptprn2	"Ptprn2"
Grip13	0	2.13046	0.809	0.367	0	13	Grip1	"Grip1"
Fstl55	0	2.40225	0.645	0.206	0	13	Fstl5	"Fstl5"
Btbd114	0	3.58631	0.463	0.043	0	13	Btbd11	"Btbd11"
Syt62	0	5.02494	0.446	0.027	0	13	Syt6	"Syt6"
Cntnap42	0	2.749	0.482	0.063	0	13	Cntnap4	"Cntnap4"
Kcnip15	0	2.6984	0.498	0.093	0	13	Kcnip1	"Kcnip1"
Rgs126	0	4.32436	0.427	0.034	0	13	Rgs12	"Rgs12"
Elavl45	0	2.38272	0.512	0.12	0	13	Elavl4	"Elavl4"
Plcxd33	0	4.59887	0.399	0.03	0	13	Plcxd3	"Plcxd3"
Slc35f13	0	2.48722	0.441	0.078	0	13	Slc35f1	"Slc35f1"
Pde5a1	0	3.31369	0.398	0.056	0	13	Pde5a	"Pde5a"
Grik13	0	4.73094	0.916	0.08	0	14	Grik1	"Grik1"
Erbb44	0	3.92623	0.968	0.173	0	14	Erbb4	"Erbb4"
Ptprt5	0	3.72171	0.914	0.165	0	14	Ptprt	"Ptprt"
Zfp385d2	0	4.3304	0.808	0.064	0	14	Zfp385d	"Zfp385d"
Gabrg33	0	4.23336	0.975	0.273	0	14	Gabrg3	"Gabrg3"
Gad13	0	3.72039	0.828	0.136	0	14	Gad1	"Gad1"
Rbms34	0	2.87654	0.846	0.156	0	14	Rbms3	"Rbms3"
Gad22	0	4.33802	0.74	0.053	0	14	Gad2	"Gad2"
Astn25	0	3.29478	0.899	0.24	0	14	Astn2	"Astn2"
Cntnap43	0	4.42771	0.713	0.058	0	14	Cntnap4	"Cntnap4"
AABR07003030.23	0	3.0179	0.88	0.234	0	14	AABR07003030.2	"AABR07003030.2"
Pde11a5	0	4.36847	0.703	0.079	0	14	Pde11a	"Pde11a"
Alk5	0	4.27046	0.688	0.069	0	14	Alk	"Alk"
Dner5	0	2.62117	0.854	0.249	0	14	Dner	"Dner"
Cntnap5c4	0	3.36003	0.727	0.129	0	14	Cntnap5c	"Cntnap5c"
Tox24	0	4.72089	0.625	0.035	0	14	Tox2	"Tox2"
AABR07059679.12	0	4.06362	0.624	0.041	0	14	AABR07059679.1	"AABR07059679.1"
Reln2	0	4.56805	0.632	0.049	0	14	Reln	"Reln"
Kcnc24	0	2.3746	0.822	0.248	0	14	Kcnc2	"Kcnc2"
Ptprm6	0	2.90939	0.712	0.155	0	14	Ptprm	"Ptprm"
Tmtc24	0	2.62922	0.814	0.261	0	14	Tmtc2	"Tmtc2"
Samd56	0	3.09927	0.655	0.109	0	14	Samd5	"Samd5"
Nyap24	0	2.91844	0.697	0.162	0	14	Nyap2	"Nyap2"
Igsf114	0	2.2243	0.84	0.326	0	14	Igsf11	"Igsf11"
LOC3047253	0	4.09127	0.579	0.069	0	14	LOC304725	"LOC304725"
Flrt25	0	3.20144	0.609	0.104	0	14	Flrt2	"Flrt2"
Pld55	0	4.8679	0.526	0.031	0	14	Pld5	"Pld5"
Grip14	0	1.96422	0.842	0.367	0	14	Grip1	"Grip1"
Sv2c4	0	3.89822	0.536	0.068	0	14	Sv2c	"Sv2c"
Zfp5363	0	2.50485	0.602	0.144	0	14	Zfp536	"Zfp536"
Htr2c1	0	5.66589	0.813	0.032	0	15	Htr2c	"Htr2c"
Ldb24	0	2.87214	0.834	0.203	0	15	Ldb2	"Ldb2"
Fras12	0	3.85128	0.724	0.094	0	15	Fras1	"Fras1"
Sox56	0	2.96697	0.729	0.115	0	15	Sox5	"Sox5"
Cpne75	0	3.27725	0.702	0.108	0	15	Cpne7	"Cpne7"
Nell15	0	2.23954	0.856	0.277	0	15	Nell1	"Nell1"
Cadps23	0	2.90586	0.639	0.118	0	15	Cadps2	"Cadps2"
Pex5l2	0	2.21116	0.872	0.356	0	15	Pex5l	"Pex5l"
Itga83	0	3.65223	0.417	0.04	0	15	Itga8	"Itga8"
Mpped13	0	3.82296	0.406	0.03	0	15	Mpped1	"Mpped1"
Bace23	0	3.60553	0.393	0.041	0	15	Bace2	"Bace2"
Chst84	0	3.04723	0.406	0.055	0	15	Chst8	"Chst8"
Rph3al3	0	4.0587	0.337	0.026	0	15	Rph3al	"Rph3al"
Chrm53	0	3.63755	0.295	0.026	0	15	Chrm5	"Chrm5"
Col6a23	0	5.87891	0.254	0.005	0	15	Col6a2	"Col6a2"
Ptpru4	0	3.76813	0.239	0.017	0	15	Ptpru	"Ptpru"
Glra34	0	4.51943	0.187	0.007	0	15	Glra3	"Glra3"
Dcn	0	5.02358	0.167	0.004	0	15	Dcn	"Dcn"
Tacr32	0	5.31432	0.151	0.003	0	15	Tacr3	"Tacr3"
Tenm46	2.59738e-299	1.91454	0.943	0.452	4.91737e-295	15	Tenm4	"Tenm4"
Itgbl12	1.65312e-291	2.5509	0.598	0.126	3.12968e-287	15	Itgbl1	"Itgbl1"
Tspan96	5.41967e-287	2.98138	0.357	0.049	1.02605e-282	15	Tspan9	"Tspan9"
C1qtnf71	6.51181e-282	4.66225	0.092	0.003	1.23282e-277	15	C1qtnf7	"C1qtnf7"
Npas24	3.51648e-280	2.30933	0.665	0.173	6.65739e-276	15	Npas2	"Npas2"
Ccdc1801	2.3468e-279	5.54964	0.069	0.002	4.44296e-275	15	Ccdc180	"Ccdc180"
Hcn16	6.81539e-278	1.91478	0.948	0.502	1.29029e-273	15	Hcn1	"Hcn1"
Khdrbs35	3.87337e-277	2.07854	0.784	0.235	7.33306e-273	15	Khdrbs3	"Khdrbs3"
Abi3bp4	4.5578e-277	3.78164	0.166	0.01	8.62883e-273	15	Abi3bp	"Abi3bp"
Adgrl25	4.01387e-270	3.43649	0.182	0.013	7.59906e-266	15	Adgrl2	"Adgrl2"
Arhgap267	5.47616e-270	2.09681	0.785	0.268	1.03675e-265	15	Arhgap26	"Arhgap26"
Pappa2	1.4024e-206	5.62142	0.069	0.003	2.65502e-202	16	Pappa2	"Pappa2"
Sema3c5	4.91085e-195	3.15971	0.485	0.134	9.29723e-191	16	Sema3c	"Sema3c"
Cntnap5c6	1.66009e-167	2.64388	0.481	0.137	3.14289e-163	16	Cntnap5c	"Cntnap5c"
Hunk7	2.27519e-163	3.33879	0.307	0.061	4.3074e-159	16	Hunk	"Hunk"
Gpr1391	6.66269e-147	4.8802	0.078	0.004	1.26138e-142	16	Gpr139	"Gpr139"
Zbtb204	1.03912e-145	0.860742	0.987	0.928	1.96727e-141	16	Zbtb20	"Zbtb20"
Mtss16	3.13245e-111	2.03863	0.513	0.221	5.93036e-107	16	Mtss1	"Mtss1"
Fnbp1l9	1.48728e-99	2.94332	0.218	0.046	2.81572e-95	16	Fnbp1l	"Fnbp1l"
Dpysl54	6.25345e-92	3.39807	0.153	0.029	1.1839e-87	16	Dpysl5	"Dpysl5"
Mylk2	8.77655e-86	3.90835	0.119	0.013	1.66158e-81	16	Mylk	"Mylk"
Igfbpl1	1.03317e-84	6.13529	0.052	0.002	1.956e-80	16	Igfbpl1	"Igfbpl1"
Tspan183	1.01461e-83	2.39962	0.337	0.122	1.92085e-79	16	Tspan18	"Tspan18"
Zfpm25	3.63704e-83	0.994988	0.853	0.737	6.88564e-79	16	Zfpm2	"Zfpm2"
Nrp27	1.31628e-80	1.58125	0.617	0.414	2.49197e-76	16	Nrp2	"Nrp2"
Kcnh84	1.9047e-77	2.35553	0.25	0.073	3.60597e-73	16	Kcnh8	"Kcnh8"
Csdc27	2.72901e-76	2.76808	0.199	0.05	5.16656e-72	16	Csdc2	"Csdc2"
Hecw16	9.88102e-75	1.22481	0.719	0.562	1.87067e-70	16	Hecw1	"Hecw1"
Igsf91	9.94225e-75	5.10084	0.048	0.003	1.88227e-70	16	Igsf9	"Igsf9"
Cntn55	1.30332e-70	1.12608	0.758	0.607	2.46744e-66	16	Cntn5	"Cntn5"
Tcf45	1.88605e-70	0.566122	0.964	0.929	3.57066e-66	16	Tcf4	"Tcf4"
Gpc22	4.13564e-70	4.69799	0.043	0.003	7.8296e-66	16	Gpc2	"Gpc2"
Prox14	2.28033e-63	1.39711	0.584	0.385	4.31712e-59	16	Prox1	"Prox1"
Fgfr17	2.18339e-62	1.84504	0.415	0.211	4.13359e-58	16	Fgfr1	"Fgfr1"
Dab16	4.15873e-62	0.919154	0.81	0.706	7.87331e-58	16	Dab1	"Dab1"
Dcc6	6.36069e-57	0.921885	0.786	0.7	1.20421e-52	16	Dcc	"Dcc"
Ttc288	4.74409e-56	2.08184	0.36	0.175	8.9815e-52	16	Ttc28	"Ttc28"
Ablim34	6.16895e-54	1.54906	0.472	0.286	1.16791e-49	16	Ablim3	"Ablim3"
Nrp16	9.65708e-54	0.965761	0.727	0.595	1.82828e-49	16	Nrp1	"Nrp1"
Plppr36	3.39677e-52	2.74282	0.176	0.049	6.43076e-48	16	Plppr3	"Plppr3"
Nrxn17	3.67512e-52	0.449938	0.974	0.952	6.95773e-48	16	Nrxn1	"Nrxn1"
Plp11	0	2.41008	0.803	0.113	0	17	Plp1	"Plp1"
Mbp3	0	2.00478	0.938	0.254	0	17	Mbp	"Mbp"
Mog1	0	2.90692	0.645	0.046	0	17	Mog	"Mog"
Bcas12	0	1.20471	0.724	0.137	0	17	Bcas1	"Bcas1"
Ano45	0	1.99027	0.72	0.169	0	17	Ano4	"Ano4"
Tf1	0	2.41379	0.566	0.085	0	17	Tf	"Tf"
AABR07046961.11	0	2.83051	0.499	0.035	0	17	AABR07046961.1	"AABR07046961.1"
Enpp22	0	2.36672	0.51	0.053	0	17	Enpp2	"Enpp2"
Apod1	0	2.55853	0.487	0.043	0	17	Apod	"Apod"
Plekhh11	0	2.51314	0.49	0.051	0	17	Plekhh1	"Plekhh1"
Mag1	0	2.70323	0.467	0.036	0	17	Mag	"Mag"
LOC3610161	0	2.38815	0.487	0.072	0	17	LOC361016	"LOC361016"
Hapln21	0	2.78286	0.436	0.027	0	17	Hapln2	"Hapln2"
Ninj22	0	2.23042	0.422	0.05	0	17	Ninj2	"Ninj2"
Fa2h2	0	2.28199	0.368	0.04	0	17	Fa2h	"Fa2h"
Pde8a2	0	2.34559	0.361	0.041	0	17	Pde8a	"Pde8a"
Opalin1	0	2.84206	0.34	0.024	0	17	Opalin	"Opalin"
Tmem981	0	3.04675	0.243	0.015	0	17	Tmem98	"Tmem98"
Creb52	4.03633e-301	2.3082	0.358	0.044	7.64157e-297	17	Creb5	"Creb5"
Septin41	1.76556e-280	2.09705	0.645	0.145	3.34257e-276	17	Septin4	"Septin4"
Ppp1r14a1	8.15786e-280	2.67856	0.307	0.032	1.54445e-275	17	Ppp1r14a	"Ppp1r14a"
Fnbp13	3.38528e-270	1.80111	0.81	0.245	6.40901e-266	17	Fnbp1	"Fnbp1"
Ermn1	1.33077e-260	2.53674	0.245	0.023	2.51942e-256	17	Ermn	"Ermn"
Car23	7.82974e-255	2.1184	0.469	0.081	1.48233e-250	17	Car2	"Car2"
Cldn112	8.92055e-255	2.41972	0.268	0.025	1.68884e-250	17	Cldn11	"Cldn11"
Mal1	2.75337e-251	2.55743	0.232	0.021	5.21269e-247	17	Mal	"Mal"
Dock52	3.27043e-237	2.52125	0.219	0.021	6.19158e-233	17	Dock5	"Dock5"
LOC1003024651	2.45416e-235	2.87726	0.187	0.015	4.64621e-231	17	LOC100302465	"LOC100302465"
Pex5l3	1.66113e-231	1.84423	0.846	0.357	3.14485e-227	17	Pex5l	"Pex5l"
Aspa2	1.27376e-230	1.93785	0.356	0.053	2.41148e-226	17	Aspa	"Aspa"
Lyn3	0	2.11727	0.561	0.075	0	18	Lyn	"Lyn"
Inpp5d3	0	2.37751	0.504	0.046	0	18	Inpp5d	"Inpp5d"
Hk23	0	2.38796	0.491	0.043	0	18	Hk2	"Hk2"
Dock82	0	2.30118	0.461	0.044	0	18	Dock8	"Dock8"
Slco2b13	0	2.15285	0.458	0.044	0	18	Slco2b1	"Slco2b1"
Ikzf13	0	2.24544	0.356	0.032	0	18	Ikzf1	"Ikzf1"
Blnk3	0	2.28207	0.354	0.033	0	18	Blnk	"Blnk"
Csf1r2	3.48802e-300	2.29056	0.326	0.03	6.60352e-296	18	Csf1r	"Csf1r"
Bin23	4.54794e-296	2.36155	0.307	0.028	8.61016e-292	18	Bin2	"Bin2"
Fli12	7.22654e-286	2.22968	0.329	0.033	1.36813e-281	18	Fli1	"Fli1"
Arhgap243	1.43775e-281	1.97045	0.443	0.061	2.72195e-277	18	Arhgap24	"Arhgap24"
Anxa32	4.36258e-272	2.1955	0.38	0.042	8.25924e-268	18	Anxa3	"Anxa3"
Apbb1ip3	1.46845e-270	2.03627	0.365	0.043	2.78007e-266	18	Apbb1ip	"Apbb1ip"
Nckap1l2	1.68299e-265	2.46618	0.227	0.018	3.18624e-261	18	Nckap1l	"Nckap1l"
Arhgap153	2.77884e-237	1.84064	0.572	0.119	5.2609e-233	18	Arhgap15	"Arhgap15"
Ctss2	5.91195e-231	2.07545	0.302	0.035	1.11925e-226	18	Ctss	"Ctss"
Runx13	1.07279e-212	2.18213	0.28	0.031	2.031e-208	18	Runx1	"Runx1"
Cfh3	4.09999e-207	1.95893	0.271	0.031	7.76209e-203	18	Cfh	"Cfh"
Fgd22	1.65082e-200	2.56901	0.154	0.011	3.12533e-196	18	Fgd2	"Fgd2"
Tmem176b3	1.56242e-199	2.03187	0.282	0.031	2.95796e-195	18	Tmem176b	"Tmem176b"
Ptprc3	8.64837e-194	2.33739	0.214	0.019	1.63731e-189	18	Ptprc	"Ptprc"
Ly863	8.94434e-189	2.26257	0.219	0.023	1.69334e-184	18	Ly86	"Ly86"
Pik3ap12	1.3008e-187	2.45707	0.172	0.014	2.46268e-183	18	Pik3ap1	"Pik3ap1"
Srgap24	1.45026e-186	1.48268	0.83	0.338	2.74563e-182	18	Srgap2	"Srgap2"
Cyth42	2.52853e-182	2.55933	0.153	0.012	4.78701e-178	18	Cyth4	"Cyth4"
Chn25	9.42587e-179	1.58163	0.446	0.089	1.78451e-174	18	Chn2	"Chn2"
Arhgap223	9.67275e-172	2.0229	0.282	0.042	1.83124e-167	18	Arhgap22	"Arhgap22"
P2ry63	1.1485e-170	2.16976	0.154	0.014	2.17435e-166	18	P2ry6	"P2ry6"
Cx3cr12	1.97504e-170	2.16587	0.191	0.019	3.73914e-166	18	Cx3cr1	"Cx3cr1"
Cd843	9.37001e-169	2.30087	0.164	0.014	1.77393e-164	18	Cd84	"Cd84"
Arhgap312	0	2.71625	0.763	0.092	0	19	Arhgap31	"Arhgap31"
Pcdh152	0	2.48072	0.794	0.15	0	19	Pcdh15	"Pcdh15"
Pdgfra1	0	3.1568	0.59	0.038	0	19	Pdgfra	"Pdgfra"
Col5a31	0	2.79099	0.584	0.046	0	19	Col5a3	"Col5a3"
Pstpip22	0	2.68355	0.529	0.047	0	19	Pstpip2	"Pstpip2"
Emid15	0	2.5916	0.518	0.076	0	19	Emid1	"Emid1"
Cspg42	0	2.64698	0.308	0.026	0	19	Cspg4	"Cspg4"
Fam89a1	0	2.88222	0.268	0.021	0	19	Fam89a	"Fam89a"
Bcas13	1.29369e-305	1.63503	0.731	0.138	2.44922e-301	19	Bcas1	"Bcas1"
Megf113	2.11831e-273	2.20648	0.718	0.175	4.01038e-269	19	Megf11	"Megf11"
Vcan5	5.32045e-257	1.99487	0.497	0.083	1.00727e-252	19	Vcan	"Vcan"
Sox63	4.05372e-250	1.93792	0.726	0.17	7.67449e-246	19	Sox6	"Sox6"
Ntn13	6.2683e-244	2.58353	0.306	0.035	1.18671e-239	19	Ntn1	"Ntn1"
AABR07044668.12	4.4413e-237	2.24234	0.521	0.103	8.40827e-233	19	AABR07044668.1	"AABR07044668.1"
Itga93	6.23617e-220	2.25646	0.395	0.063	1.18063e-215	19	Itga9	"Itga9"
Rlbp13	2.02822e-219	2.63587	0.256	0.026	3.83983e-215	19	Rlbp1	"Rlbp1"
Cacng46	4.9451e-218	2.17244	0.429	0.072	9.36207e-214	19	Cacng4	"Cacng4"
Sema3d2	2.13486e-209	2.61603	0.247	0.025	4.04172e-205	19	Sema3d	"Sema3d"
Calcrl3	7.2832e-199	2.24148	0.311	0.041	1.37886e-194	19	Calcrl	"Calcrl"
C1ql11	1.53409e-195	2.50711	0.297	0.037	2.90434e-191	19	C1ql1	"C1ql1"
Ptprz13	1.36513e-187	1.56021	0.924	0.461	2.58446e-183	19	Ptprz1	"Ptprz1"
Shc42	2.22836e-182	2.62292	0.205	0.021	4.21874e-178	19	Shc4	"Shc4"
Tmem1634	2.55948e-168	2.06605	0.237	0.03	4.84561e-164	19	Tmem163	"Tmem163"
Sh3d194	2.47572e-166	1.75962	0.498	0.119	4.68703e-162	19	Sh3d19	"Sh3d19"
Grin3a5	3.36809e-165	2.20843	0.273	0.04	6.37646e-161	19	Grin3a	"Grin3a"
Agmo3	1.03722e-157	1.98052	0.285	0.045	1.96366e-153	19	Agmo	"Agmo"
Zcchc245	8.41976e-156	1.6846	0.411	0.085	1.59403e-151	19	Zcchc24	"Zcchc24"
Smoc13	3.1752e-152	2.56762	0.148	0.014	6.01129e-148	19	Smoc1	"Smoc1"
Armh42	2.46927e-148	2.64366	0.194	0.023	4.67483e-144	19	Armh4	"Armh4"
Lama42	7.53079e-145	2.24516	0.26	0.039	1.42573e-140	19	Lama4	"Lama4"
Flt1	0	8.37435	0.952	0.019	0	20	Flt1	"Flt1"
Cyyr1	0	8.31576	0.903	0.011	0	20	Cyyr1	"Cyyr1"
Ebf11	0	7.86356	0.889	0.008	0	20	Ebf1	"Ebf1"
Cldn5	0	8.36064	0.88	0.009	0	20	Cldn5	"Cldn5"
Slco1a4	0	7.91238	0.827	0.011	0	20	Slco1a4	"Slco1a4"
Pltp3	0	6.26726	0.836	0.031	0	20	Pltp	"Pltp"
Slco1c12	0	6.06596	0.841	0.041	0	20	Slco1c1	"Slco1c1"
Lef14	0	6.11076	0.783	0.023	0	20	Lef1	"Lef1"
Slc7a15	0	5.04821	0.857	0.114	0	20	Slc7a1	"Slc7a1"
Ccdc1412	0	4.85483	0.793	0.053	0	20	Ccdc141	"Ccdc141"
Adgrf5	0	7.92514	0.747	0.007	0	20	Adgrf5	"Adgrf5"
Prom11	0	7.27609	0.735	0.012	0	20	Prom1	"Prom1"
Adgrl4	0	8.46946	0.721	0.005	0	20	Adgrl4	"Adgrl4"
Igfbp74	0	5.85023	0.749	0.037	0	20	Igfbp7	"Igfbp7"
Epas15	0	4.99546	0.756	0.051	0	20	Epas1	"Epas1"
Utrn6	0	3.88262	0.839	0.154	0	20	Utrn	"Utrn"
Slc2a15	0	5.38269	0.717	0.04	0	20	Slc2a1	"Slc2a1"
B2m5	0	4.33882	0.726	0.069	0	20	B2m	"B2m"
Cobll15	0	4.79092	0.691	0.035	0	20	Cobll1	"Cobll1"
Ahnak1	0	7.98166	0.661	0.006	0	20	Ahnak	"Ahnak"
Itm2a1	0	7.41947	0.652	0.007	0	20	Itm2a	"Itm2a"
Ptprb1	0	5.58756	0.68	0.036	0	20	Ptprb	"Ptprb"
Arhgap313	0	2.8283	0.733	0.095	0	20	Arhgap31	"Arhgap31"
Hmcn14	0	6.02257	0.654	0.02	0	20	Hmcn1	"Hmcn1"
Tfrc3	0	4.03797	0.747	0.114	0	20	Tfrc	"Tfrc"
Sparc5	0	4.57253	0.664	0.043	0	20	Sparc	"Sparc"
Tek2	0	6.22128	0.611	0.01	0	20	Tek	"Tek"
Slc7a53	0	5.91792	0.62	0.02	0	20	Slc7a5	"Slc7a5"
Parvb5	0	4.56251	0.638	0.048	0	20	Parvb	"Parvb"
Csrp2	0	7.75289	0.594	0.005	0	20	Csrp2	"Csrp2"
Tns37	0	5.25044	0.937	0.087	0	21	Tns3	"Tns3"
Bcas14	0	5.69839	0.983	0.139	0	21	Bcas1	"Bcas1"
Ankrd4410	0	4.40606	0.797	0.1	0	21	Ankrd44	"Ankrd44"
Mpzl14	0	4.79747	0.708	0.064	0	21	Mpzl1	"Mpzl1"
Arhgap245	0	4.159	0.668	0.061	0	21	Arhgap24	"Arhgap24"
Epb41l26	0	4.12661	0.625	0.065	0	21	Epb41l2	"Epb41l2"
Tcf7l26	0	4.97891	0.587	0.04	0	21	Tcf7l2	"Tcf7l2"
Cd97	0	4.56909	0.579	0.038	0	21	Cd9	"Cd9"
Enpp64	0	6.35508	0.547	0.016	0	21	Enpp6	"Enpp6"
Bmp44	0	5.56941	0.484	0.016	0	21	Bmp4	"Bmp4"
Dock62	0	5.63172	0.476	0.021	0	21	Dock6	"Dock6"
Lhfpl27	0	4.23598	0.49	0.042	0	21	Lhfpl2	"Lhfpl2"
Rasgef1b5	0	6.13515	0.464	0.016	0	21	Rasgef1b	"Rasgef1b"
Plxnb36	0	5.45644	0.433	0.014	0	21	Plxnb3	"Plxnb3"
Tmem1635	0	5.12337	0.436	0.029	0	21	Tmem163	"Tmem163"
Sema5b3	0	5.10117	0.327	0.012	0	21	Sema5b	"Sema5b"
AABR07058656.1	0	8.53224	0.135	0.001	0	21	AABR07058656.1	"AABR07058656.1"
Chn28	1.67919e-292	3.58168	0.676	0.089	3.17905e-288	21	Chn2	"Chn2"
Tspan23	3.97173e-292	3.92865	0.524	0.052	7.51928e-288	21	Tspan2	"Tspan2"
Elmo18	2.02917e-278	3.58319	0.819	0.148	3.84163e-274	21	Elmo1	"Elmo1"
Vcan6	3.63428e-275	3.75376	0.648	0.084	6.88042e-271	21	Vcan	"Vcan"
Sox104	5.18176e-266	4.04761	0.332	0.022	9.81011e-262	21	Sox10	"Sox10"
Kif194	3.24853e-253	6.14177	0.149	0.004	6.15011e-249	21	Kif19	"Kif19"
Sh3d196	2.04835e-251	3.63299	0.708	0.12	3.87793e-247	21	Sh3d19	"Sh3d19"
NEWGENE-13086242	4.11732e-250	5.23159	0.16	0.006	7.7949e-246	21	NEWGENE-1308624	"NEWGENE-1308624"
Afap1l25	1.33534e-243	4.10907	0.35	0.029	2.52806e-239	21	Afap1l2	"Afap1l2"
Prkcq7	3.80685e-243	3.68806	0.447	0.045	7.20714e-239	21	Prkcq	"Prkcq"
Sema3d3	4.28926e-239	4.09418	0.344	0.025	8.12042e-235	21	Sema3d	"Sema3d"
Cmtm74	1.59734e-213	4.60241	0.195	0.009	3.02408e-209	21	Cmtm7	"Cmtm7"
Sirt23	2.49015e-213	3.68653	0.779	0.189	4.71436e-209	21	Sirt2	"Sirt2"
Ebf12	0	6.65619	0.698	0.013	0	22	Ebf1	"Ebf1"
Atp13a52	0	7.96454	0.496	0.007	0	22	Atp13a5	"Atp13a5"
Egflam2	0	6.92652	0.482	0.008	0	22	Egflam	"Egflam"
Abcc92	0	7.40099	0.475	0.008	0	22	Abcc9	"Abcc9"
Slc6a202	0	8.06025	0.446	0.007	0	22	Slc6a20	"Slc6a20"
Rgs52	0	7.0162	0.374	0.008	0	22	Rgs5	"Rgs5"
Slc6a132	0	8.21683	0.245	0.003	0	22	Slc6a13	"Slc6a13"
Lamc33	0	7.45512	0.245	0.004	0	22	Lamc3	"Lamc3"
Mrvi12	0	7.8266	0.237	0.003	0	22	Mrvi1	"Mrvi1"
Rbpms3	3.08451e-293	7.25893	0.266	0.004	5.83959e-289	22	Rbpms	"Rbpms"
AABR07072414.11	7.73422e-277	9.26616	0.072	0	1.46424e-272	22	AABR07072414.1	"AABR07072414.1"
Gjc14	1.88598e-260	7.06725	0.273	0.006	3.57054e-256	22	Gjc1	"Gjc1"
Rem11	2.24721e-250	7.8889	0.115	0.001	4.25442e-246	22	Rem1	"Rem1"
Tbx182	6.19671e-239	7.50603	0.129	0.002	1.17316e-234	22	Tbx18	"Tbx18"
Col7a11	6.58646e-229	8.0261	0.115	0.001	1.24695e-224	22	Col7a1	"Col7a1"
Nid14	1.52376e-214	6.431	0.281	0.008	2.88478e-210	22	Nid1	"Nid1"
Tbx152	5.15004e-197	7.16999	0.144	0.002	9.75006e-193	22	Tbx15	"Tbx15"
Notch33	5.99277e-194	6.60308	0.273	0.009	1.13455e-189	22	Notch3	"Notch3"
C71	1.77182e-174	8.60267	0.072	0.001	3.35441e-170	22	C7	"C7"
Vtn1	4.69499e-170	6.61497	0.18	0.003	8.88855e-166	22	Vtn	"Vtn"
Slc22a6	4.88408e-154	8.42234	0.065	0.001	9.24653e-150	22	Slc22a6	"Slc22a6"
Lama23	8.58705e-154	5.25167	0.489	0.038	1.6257e-149	22	Lama2	"Lama2"
Pdgfrb3	9.68609e-154	5.39087	0.41	0.026	1.83377e-149	22	Pdgfrb	"Pdgfrb"
AC116283.11	1.82027e-150	8.32919	0.05	0	3.44613e-146	22	AC116283.1	"AC116283.1"
Kcnj81	3.43711e-148	7.14169	0.122	0.002	6.50713e-144	22	Kcnj8	"Kcnj8"
Foxd11	4.15787e-147	7.60703	0.072	0.001	7.87168e-143	22	Foxd1	"Foxd1"
Enpep1	4.40267e-146	7.4393	0.122	0.002	8.33513e-142	22	Enpep	"Enpep"
Col3a11	4.927e-144	9.04	0.086	0.001	9.32779e-140	22	Col3a1	"Col3a1"
Itga13	1.08159e-133	5.72317	0.223	0.008	2.04766e-129	22	Itga1	"Itga1"
Ano14	1.40886e-127	6.35075	0.209	0.008	2.66726e-123	22	Ano1	"Ano1"
Col5a32	1.01257e-91	3.89366	0.714	0.051	1.917e-87	23	Col5a3	"Col5a3"
Muc20	3.49326e-83	10.0603	0.02	0	6.61343e-79	23	Muc20	"Muc20"
AABR07071101.2	3.54115e-83	9.31577	0.02	0	6.70411e-79	23	AABR07071101.2	"AABR07071101.2"
AABR07012131.1	3.54115e-83	9.31145	0.02	0	6.70411e-79	23	AABR07012131.1	"AABR07012131.1"
Mog3	1.05194e-71	3.04865	0.633	0.053	1.99153e-67	23	Mog	"Mog"
Enpp26	5.81291e-65	3.40095	0.653	0.058	1.1005e-60	23	Enpp2	"Enpp2"
Bcas15	1.86471e-57	3.39871	0.98	0.144	3.53026e-53	23	Bcas1	"Bcas1"
Creb54	4.0613e-57	3.45317	0.571	0.047	7.68885e-53	23	Creb5	"Creb5"
Sox105	6.25074e-56	3.83446	0.408	0.024	1.18339e-51	23	Sox10	"Sox10"
Ninj25	3.18697e-53	3.18865	0.592	0.054	6.03358e-49	23	Ninj2	"Ninj2"
Mag3	6.8263e-52	3.53532	0.49	0.041	1.29235e-47	23	Mag	"Mag"
AABR07046961.13	9.63764e-52	2.81057	0.469	0.041	1.8246e-47	23	AABR07046961.1	"AABR07046961.1"
Pstpip24	5.59347e-51	3.66776	0.571	0.052	1.05895e-46	23	Pstpip2	"Pstpip2"
Tmem45al	1.81053e-50	8.84253	0.02	0	3.42769e-46	23	Tmem45al	"Tmem45al"
Fam89a2	1.07792e-48	3.59062	0.347	0.023	2.04072e-44	23	Fam89a	"Fam89a"
Ano47	2.52192e-48	3.321	0.918	0.176	4.77449e-44	23	Ano4	"Ano4"
AC229945.2	1.02278e-47	7.32633	0.041	0	1.93632e-43	23	AC229945.2	"AC229945.2"
Plekhh12	2.63427e-46	3.55503	0.551	0.056	4.9872e-42	23	Plekhh1	"Plekhh1"
Pdgfra2	1.36841e-45	3.29515	0.49	0.044	2.59067e-41	23	Pdgfra	"Pdgfra"
Fa2h5	7.32523e-45	3.06588	0.469	0.044	1.38681e-40	23	Fa2h	"Fa2h"
Opalin2	3.31055e-44	3.18416	0.347	0.027	6.26754e-40	23	Opalin	"Opalin"
Pde8a6	4.65597e-44	3.40846	0.49	0.045	8.81469e-40	23	Pde8a	"Pde8a"
Pcdh154	1.71785e-43	2.96027	0.837	0.157	3.25223e-39	23	Pcdh15	"Pcdh15"
Plp13	4.59296e-43	2.88796	0.816	0.121	8.6954e-39	23	Plp1	"Plp1"
Car24	5.28951e-43	3.29865	0.633	0.086	1.00141e-38	23	Car2	"Car2"
Hapln22	6.46059e-43	2.74395	0.286	0.032	1.22312e-38	23	Hapln2	"Hapln2"
Rlbp14	2.96394e-42	3.64809	0.367	0.029	5.61134e-38	23	Rlbp1	"Rlbp1"
Agmo5	7.63693e-42	3.07469	0.469	0.047	1.44582e-37	23	Agmo	"Agmo"
Emid16	8.55099e-40	3.13756	0.592	0.081	1.61887e-35	23	Emid1	"Emid1"
Hhip2	2.20949e-39	3.67761	0.265	0.015	4.18301e-35	23	Hhip	"Hhip"
