# Supplementary material for: Altered Neuroinflammatory Transcriptomic Profile in the Hippocampal Dentate Gyrus Three Weeks After Lateral Fluid Percussion Injury in Rats
Source: Int J Mol Sci. 2025 Sep 19;26(18):9140. doi: 10.3390/ijms26189140 (PMC12470172; doi:10.3390/ijms26189140)
Supplement: Supplementary file 1 [file ijms-26-09140-s001.zip › Microglia1_WikiPathways_2024_Human.txt]

Term	Overlap	P-value	Adjusted P-value	Old P-value	Old Adjusted P-value	Odds Ratio	Combined Score	Genes
Complement System In Neuronal Development And Plasticity WP5090	7/106	1.0272000000379626E-6	2.0749440000766844E-4	0	0	15.054523731943087	207.58191851939728	C1QB;C1QA;AXL;MBP;ITGAV;MERTK;C1QC
Neuroinflammation And Glutamatergic Signaling WP5083	7/140	6.592358432885217E-6	6.658282017214069E-4	0	0	11.186757215619695	133.45353208813992	CAMK2B;GRIA2;CAMK2D;SLC17A7;DISC1;GRM1;GLS
Disruption Of Postsynaptic Signaling By CNV WP4875	4/33	2.1536267738475062E-5	0.001450108694390654	0	0	28.55028735632184	306.79488338882885	CAMK2B;CAMK2D;NRXN3;GRM1
Microglia Pathogen Phagocytosis Pathway WP3937	4/40	4.682563824405718E-5	0.0023646947313248875	0	0	22.99074074074074	229.19652633091084	C1QB;VAV3;C1QA;C1QC
Serotonin And Anxiety WP3947	3/17	7.837829876798801E-5	0.0031664832702267155	0	0	43.930780559646536	415.3199946350019	CAMK2B;PPP3CA;GRM1
Complement Activation WP545	3/23	1.9973029138903675E-4	0.006724253143430903	0	0	30.742268041237114	261.8793213001886	C1QB;C1QA;C1QC
Photodynamic Therapy Induced Unfolded Protein Response WP3613	3/27	3.251243529193447E-4	0.008302873512548563	0	0	25.61340206185567	205.70898832313847	HSPA5;CALR;HSP90B1
Spinal Cord Injury WP2431	5/119	3.2882667376429956E-4	0.008302873512548563	0	0	9.134810710987995	73.26099713674138	C1QB;FKBP1A;PPP3CA;PTPRA;MBP
Primary Focal Segmental Glomerulosclerosis FSGS WP2572	4/72	4.6642383261609493E-4	0.010468623798716797	0	0	12.151960784313726	93.21059230650977	CAMK2B;TRPC6;CTSL;ITGAV
Cell Lineage Map For Neuronal Differentiation WP5417	5/132	5.291724539621734E-4	0.010689283570035901	0	0	8.194363862411935	61.81988854263416	MAP2;MBP;SLC17A7;S100B;GLS
Calcium Regulation In Cardiac Cells WP536	5/151	9.71537165044435E-4	0.016859827766430413	0	0	7.1211247296323	49.396614800521654	CAMK2B;FKBP1A;CAMK2D;CALR;ATP1B1
Oxidative Damage Response WP3941	3/40	0.0010476950310726527	0.016859827766430413	0	0	16.60323209807746	113.9174773737536	C1QB;C1QA;C1QC
SARS CoV 2 And COVID 19 Pathway WP4846	2/10	0.0010850384206118583	0.016859827766430413	0	0	50.744897959183675	346.39177176286466	NRP1;CTSL
SRF And miRs In Smooth Muscle Differentiation And Proliferation WP1991	2/12	0.001581045102291189	0.02281222219020144	0	0	40.59183673469388	261.8039188938469	MEF2A;CAMK2D
Apoptosis Related Network Due To Altered Notch3 Ovarian Cancer WP2864	3/53	0.0023702048008991446	0.031314056364239846	0	0	12.278350515463918	74.219914290735	VAV3;HSPA5;ETS1
ADHD And Autism ASD Pathways WP5420	7/370	0.002573179383857924	0.031314056364239846	0	0	4.051038241654077	24.154773406046957	GRIA2;CNTN5;SCN8A;NRXN3;KMO;GRM1;GLS
Cardiac Hypertrophic Response WP2795	3/55	0.0026353413771885016	0.031314056364239846	0	0	11.804916732751785	70.10636130554923	MEF2A;PPP3CA;CAMK2D
Complement And Coagulation Cascades WP558	3/58	0.0030661973063982524	0.03325549251990291	0	0	11.159325210871602	64.58255414819172	C1QB;C1QA;C1QC
Dengue 2 Interactions With Complement And Coagulation Cascades WP3896	3/59	0.0032188419242375347	0.03325549251990291	0	0	10.959499263622975	62.89364704662167	C1QB;C1QA;C1QC
Fragile X Syndrome WP4549	4/122	0.0032926230217725657	0.03325549251990291	0	0	6.985169491525424	39.92772308974842	CAMK2B;GRIA2;PPP3CA;GRM1
Cancer Pathways WP5434	8/507	0.003916604652912784	0.03690252977717966	0	0	3.380848653829398	18.73845563188215	CAMK2B;CAMK2D;DAPK1;NCOA3;ITGAV;ETS1;HSP90B1;GLI2
Ebola Virus Infection In Host WP4217	4/129	0.004019087401475012	0.03690252977717966	0	0	6.591666666666667	36.36425024662468	CTSL;AXL;ITGAV;MERTK
PKC Gamma Calcium Signaling In Ataxia WP4760	2/22	0.005356496957732583	0.0470440167592166	0	0	20.285714285714285	106.08302856731788	GRIA2;GRM1
Affected Pathways In Duchenne Muscular Dystrophy WP5356	3/74	0.006081441880416014	0.050872911298381326	0	0	8.637578045593147	44.073358237157414	FKBP1A;CAMK2D;TRPC6
Physiological And Pathological Hypertrophy Of The Heart WP1528	2/24	0.006358547360763446	0.050872911298381326	0	0	18.43970315398887	93.26719485343038	PPP3CA;CAMK2D
Non Genomic Actions Of 1 25 Dihydroxyvitamin D3 WP4341	3/76	0.006547998483950072	0.050872911298381326	0	0	8.400084733794662	42.240631240424875	CAMK2B;CAMK2D;ETS1
EGF EGFR Signaling WP437	4/159	0.00835627404208797	0.06251730950006557	0	0	5.307795698924731	25.396436404946193	MEF2A;VAV3;INPP5D;NCOA3
Oligodendrocyte Differentiation Leading To Myelin For CNS WP4304	2/30	0.009828577820710147	0.07090616856369464	0	0	14.48396501457726	66.95156387938638	MBP;GLI2
Allograft Rejection WP2328	3/90	0.010407203415041762	0.07249155482201503	0	0	7.043370067543548	32.15479504350625	C1QB;C1QA;C1QC
Prion Disease Pathway WP3995	2/32	0.011134522122224879	0.07497244895631418	0	0	13.517006802721088	60.79550767481704	HSPA5;HSP90B1
MAPK Cascade WP422	2/33	0.011814596043916763	0.07698543228616729	0	0	13.08031599736669	58.0559303610333	MAP2;MBP
Integrin Mediated Cell Adhesion WP185	3/101	0.014194132732163073	0.0896004628717794	0	0	6.249316221333895	26.590381744700988	VAV3;ITGAV;ITGA9
Common Pathways Underlying Drug Addiction WP2636	2/41	0.017880459748112743	0.10945008694299316	0	0	10.392987964416536	41.82186992516352	GRIA2;GRM1
Wnt Signaling WP428	3/113	0.019107476063515608	0.11352088720088685	0	0	5.564198687910028	22.021293400586593	CAMK2B;PPP3CA;CAMK2D
Renin Angiotensin Aldosterone System RAAS WP4756	2/44	0.020429483861515323	0.11790730685788843	0	0	9.649173955296405	37.54277574025534	CAMK2B;CAMK2D
NO cGMP PKG Mediated Neuroprotection WP4008	2/46	0.0222080432575084	0.1219564097828125	0	0	9.20964749536178	35.063897787087264	CAMK2B;CAMK2D
Effect Of Omega 3 PUFA On Huntington 39 S Disease Pathways WP5470	3/120	0.022355620001407114	0.1219564097828125	0	0	5.229447528416601	19.87544374344105	C1QA;MBP;GRM1
Energy Metabolism WP1541	2/48	0.024048330053217173	0.1219564097828125	0	0	8.808340727595386	32.83476119194659	MEF2A;PPP3CA
Exercise Induced Circadian Regulation WP410	2/48	0.024048330053217173	0.1219564097828125	0	0	8.808340727595386	32.83476119194659	ERC2;QKI
SARS CoV 2 Altering Angiogenesis Via NRP1 WP5065	1/5	0.024753528718293626	0.1219564097828125	0	0	50.24242424242424	185.83603697375267	NRP1
Sebaleic Acid Formation And Metabolism WP5315	1/5	0.024753528718293626	0.1219564097828125	0	0	50.24242424242424	185.83603697375267	ALOX5
Synaptic Signaling Associated With Autism Spectrum Disorder WP4539	2/50	0.025948961945953097	0.1248021503114887	0	0	8.44047619047619	30.82144266223132	CAMK2B;GRM1
Netrin UNC5B Signaling WP4747	2/52	0.02790857758050539	0.13011857838415622	0	0	8.10204081632653	28.995755414400413	DAPK1;INPP5D
NRP1 Triggered Signaling In Pancreatic Cancer WP5144	2/53	0.028910084539220875	0.13011857838415622	0	0	7.942777110844338	28.145745374205482	NRP1;PLXNA4
Gamma Glutamyl Cycle For Glutathione Including Diseases WP4518	1/6	0.029630963394411815	0.13011857838415622	0	0	40.19191919191919	141.432767389918	OPLAH
Metabolism Of Alpha Linolenic Acid WP4586	1/6	0.029630963394411815	0.13011857838415622	0	0	40.19191919191919	141.432767389918	ALOX5
Brain Derived Neurotrophic Factor BDNF Signaling WP2380	3/137	0.03141944414110219	0.13503675992558814	0	0	4.562086474842284	15.786317107275496	MEF2A;VAV3;GRIA2
Neurogenesis Regulation In The Olfactory Epithelium WP5265	2/57	0.03305692249429009	0.13911454883013746	0	0	7.363636363636363	25.106496966632545	MAP2;DISC1
Glial Cell Differentiation WP2276	1/7	0.03448424920041465	0.13931636676967518	0	0	33.49158249158249	112.77461836050252	MBP
Amino Acid Metabolism In Triple Negative Breast Cancer Cells WP5213	1/7	0.03448424920041465	0.13931636676967518	0	0	33.49158249158249	112.77461836050252	GLS
NAD Biosynthesis II From Tryptophan WP2485	1/8	0.03931350415205654	0.1557123105630475	0	0	28.705627705627705	92.89678500716381	KMO
Macrophage Markers WP4146	1/9	0.0441188457824273	0.17138474707789067	0	0	25.116161616161616	78.3842312444799	CD74
Arrhythmogenic Right Ventricular Cardiomyopathy WP2118	2/74	0.05298809449300122	0.19355299756561598	0	0	5.620181405895692	16.510339602462818	ITGAV;ITGA9
GABA Metabolism Aka GHB WP4157	1/11	0.05365825675086383	0.19355299756561598	0	0	20.09090909090909	58.768318421882675	GLS
IDO Metabolic Pathway WP5414	1/11	0.05365825675086383	0.19355299756561598	0	0	20.09090909090909	58.768318421882675	KMO
PTF1A Related Regulatory Pathway WP4147	1/11	0.05365825675086383	0.19355299756561598	0	0	20.09090909090909	58.768318421882675	PROX1
Leukotriene Metabolic Pathway WP5171	1/13	0.06310341209244187	0.2148431607766457	0	0	16.74074074074074	46.254339159717055	ALOX5
MFAP5 Mediated Ovarian Cancer Cell Motility And Invasiveness WP3301	1/13	0.06310341209244187	0.2148431607766457	0	0	16.74074074074074	46.254339159717055	ITGAV
Osteopontin Signaling WP1434	1/13	0.06310341209244187	0.2148431607766457	0	0	16.74074074074074	46.254339159717055	ITGAV
VEGFA VEGFR2 Signaling WP3888	5/430	0.06463162798810368	0.2148431607766457	0	0	2.411764705882353	6.6059474716115085	PPP3CA;ITGAV;CALR;ETS1;QKI
MicroRNAs In Cardiomyocyte Hypertrophy WP1544	2/83	0.06487838023453162	0.2148431607766457	0	0	4.99344923154447	13.658286245847663	PPP3CA;CAMK2D
Osteoblast Signaling WP322	1/14	0.0677909321684321	0.21582486038008739	0	0	15.452214452214452	41.58695944336839	ITGAV
Serotonin And Anxiety Related Events WP3944	1/14	0.0677909321684321	0.21582486038008739	0	0	15.452214452214452	41.58695944336839	PPP3CA
Selenium Micronutrient Network WP15	2/86	0.06902351244139765	0.21582486038008739	0	0	4.814382896015549	12.870328659591635	ALOX5;KMO
Androgen Receptor Signaling WP138	2/87	0.07042427630090098	0.21582486038008739	0	0	4.75750300120048	12.622688988987855	NCOA3;CALR
Rubinstein Taybi Syndrome 1 WP5367	1/15	0.07245523317560384	0.21582486038008739	0	0	14.347763347763347	37.659813836990104	NCOA3
GPCRs Class C Metabotropic Glutamate Pheromone WP501	1/15	0.07245523317560384	0.21582486038008739	0	0	14.347763347763347	37.659813836990104	GRM1
ErbB Signaling WP673	2/90	0.07468194968548275	0.21582486038008739	0	0	4.594619666048238	11.920818158765337	CAMK2B;CAMK2D
Tryptophan Catabolism Leading To NAD Production WP4210	1/16	0.0770964289305897	0.21582486038008739	0	0	13.390572390572391	34.31599732708391	KMO
Hedgehog Signaling WP47	1/16	0.0770964289305897	0.21582486038008739	0	0	13.390572390572391	34.31599732708391	GLI2
NAD Metabolism WP3644	1/16	0.0770964289305897	0.21582486038008739	0	0	13.390572390572391	34.31599732708391	NT5E
B Cell Receptor Signaling WP23	2/92	0.07756530306155492	0.21582486038008739	0	0	4.492063492063492	11.484567093173027	INPP5D;ETS1
Focal Adhesion WP306	3/199	0.07799611290963554	0.21582486038008739	0	0	3.109194193141174	7.931853764874994	VAV3;ITGAV;ITGA9
NRXN1 Deletion Syndrome WP5398	1/17	0.08171463267155567	0.22008474399538994	0	0	12.553030303030303	31.43934295429433	GRIA2
ERK Pathway In Huntington 39 S Disease WP3853	1/17	0.08171463267155567	0.22008474399538994	0	0	12.553030303030303	31.43934295429433	GRM1
MFAP5 Effect On Permeability And Motility Of Endothelial Cells WP4560	1/18	0.08630995715059277	0.22352065826179154	0	0	11.81402257872846	28.942114306609312	ITGAV
Genes Associated With The Development Of Rheumatoid Arthritis WP5033	1/18	0.08630995715059277	0.22352065826179154	0	0	11.81402257872846	28.942114306609312	ITGAV
Transcription Co Factors SKI And SKIL Protein Partners WP4533	1/18	0.08630995715059277	0.22352065826179154	0	0	11.81402257872846	28.942114306609312	MERTK
Mitochondrial Gene Expression WP391	1/19	0.09088251453617983	0.22683101558163057	0	0	11.15712682379349	26.75688382123247	PPP3CA
Glutathione Metabolism WP100	1/19	0.09088251453617983	0.22683101558163057	0	0	11.15712682379349	26.75688382123247	OPLAH
Neural Crest Differentiation WP2064	2/101	0.09095699139659444	0.22683101558163057	0	0	4.081838796124511	9.785671777221246	MBP;ETS1
Ca Mediated T Cell Apoptosis Inclusion Body Myositis WP5142	1/20	0.09543241646248146	0.22949223958834827	0	0	10.569377990430622	24.83103038927071	PPP3CA
Cell Differentiation Expanded Index WP2023	1/20	0.09543241646248146	0.22949223958834827	0	0	10.569377990430622	24.83103038927071	MEF2A
Lipid Metabolism In Senescent Cells WP5149	1/20	0.09543241646248146	0.22949223958834827	0	0	10.569377990430622	24.83103038927071	ALOX5
17P13 3 YWHAE Copy Number Variation WP5376	1/21	0.0999597740324998	0.23755146299488186	0	0	10.04040404040404	23.122924333288797	DISC1
Vitamin D In Inflammatory Diseases WP4482	1/22	0.10446469781910508	0.2425502179248187	0	0	9.561808561808562	21.59922753970687	PPP3CA
Immune Response To Tuberculosis WP4197	1/22	0.10446469781910508	0.2425502179248187	0	0	9.561808561808562	21.59922753970687	MX1
Unfolded Protein Response WP4925	1/23	0.10894729783603285	0.24727364227953527	0	0	9.1267217630854	20.232947516534363	HSPA5
Eicosanoid Synthesis WP167	1/23	0.10894729783603285	0.24727364227953527	0	0	9.1267217630854	20.232947516534363	ALOX5
Effects Of MFN2 Mutation WP5443	1/24	0.11340768358102403	0.249003826993118	0	0	8.729468599033817	19.002011610155247	MAP2
Kynurenine Pathway And Links To Cell Senescence WP5044	1/24	0.11340768358102403	0.249003826993118	0	0	8.729468599033817	19.002011610155247	KMO
Hippocampal Synaptogenesis And Neurogenesis WP5231	1/24	0.11340768358102403	0.249003826993118	0	0	8.729468599033817	19.002011610155247	CAMK2B
Mammalian Disorder Of Sexual Development WP4842	1/25	0.11784596404042172	0.2559665025394106	0	0	8.365319865319865	17.88820673407011	RBFOX2
Hippo Merlin Signaling Dysregulation WP4541	2/120	0.12116571332561664	0.2572601460519914	0	0	3.4213075060532687	7.220998411655919	ITGAV;ITGA9
Cell Interactions Of The Pancreatic Cancer Microenvironment WP5284	1/26	0.12226224762866918	0.2572601460519914	0	0	8.030303030303031	16.876380218002918	NRP1
COVID 19 Structural Coverage Map WP5145	1/26	0.12226224762866918	0.2572601460519914	0	0	8.030303030303031	16.876380218002918	NRP1
TLR4 Signaling And Tolerance WP3851	1/28	0.1310292553948657	0.2646790958976287	0	0	7.434717545828657	15.109834134055738	INPP5D
T Cell Receptor And Co Stimulatory Signaling WP2583	1/28	0.1310292553948657	0.2646790958976287	0	0	7.434717545828657	15.109834134055738	PPP3CA
Eicosanoid Metabolism Via Lipooxygenases LOX WP4721	1/28	0.1310292553948657	0.2646790958976287	0	0	7.434717545828657	15.109834134055738	ALOX5
Dravet Syndrome WP5200	1/28	0.1310292553948657	0.2646790958976287	0	0	7.434717545828657	15.109834134055738	SCN8A
Dopaminergic Neurogenesis WP2855	1/30	0.13970956391884184	0.2707377858567798	0	0	6.921281783350749	13.622394510819323	GLI2
TGF Beta Signaling Pathway WP366	2/132	0.1413417095746185	0.2707377858567798	0	0	3.1036106750392465	6.072446585747735	MEF2A;ETS1
Prostaglandin And Leukotriene Metabolism In Senescence WP5122	1/31	0.14401747150131122	0.2707377858567798	0	0	6.69023569023569	12.964476920040203	ALOX5
Tumor Suppressor Activity Of SMARCB1 WP4204	1/31	0.14401747150131122	0.2707377858567798	0	0	6.69023569023569	12.964476920040203	GLI2
2Q37 Copy Number Variation Syndrome WP5224	2/136	0.14822032377707736	0.2707377858567798	0	0	3.0103563813585135	5.746937220227204	MEF2A;DISC1
Initiation Of Transcription And Translation Elongation HIV1 LTR WP3414	1/32	0.14830402193397793	0.2707377858567798	0	0	6.474095796676441	12.355752978101908	PPP3CA
Pregnane X Receptor Pathway WP2876	1/32	0.14830402193397793	0.2707377858567798	0	0	6.474095796676441	12.355752978101908	NCOA3
Hair Follicle Development Organogenesis Part 2 Of 3 WP2839	1/32	0.14830402193397793	0.2707377858567798	0	0	6.474095796676441	12.355752978101908	GLI2
2Q11 2 Copy Number Variation Syndrome WP5221	1/32	0.14830402193397793	0.2707377858567798	0	0	6.474095796676441	12.355752978101908	SEMA4C
Metabolic Pathways Of Fibroblasts WP5312	1/32	0.14830402193397793	0.2707377858567798	0	0	6.474095796676441	12.355752978101908	GLS
Tryptophan Metabolism WP465	1/33	0.15256931999718407	0.2707377858567798	0	0	6.271464646464646	11.79120788980768	KMO
BDNF TrkB Signaling WP3676	1/33	0.15256931999718407	0.2707377858567798	0	0	6.271464646464646	11.79120788980768	TRPC6
Mitochondrial Immune Response To SARS CoV 2 WP5038	1/33	0.15256931999718407	0.2707377858567798	0	0	6.271464646464646	11.79120788980768	CTSL
Endoderm Differentiation WP2853	2/140	0.15516626851096557	0.2707377858567798	0	0	2.922508133688258	5.445386768069675	VAV3;GLI2
Prostaglandin And Leukotriene Metabolism In Senescence WP5321	1/34	0.1568134700259566	0.2707377858567798	0	0	6.081114172023263	11.266469699963471	ALOX5
Purinergic Signaling WP4900	1/34	0.1568134700259566	0.2707377858567798	0	0	6.081114172023263	11.266469699963471	P2RX7
Alstrom Syndrome WP5202	1/34	0.1568134700259566	0.2707377858567798	0	0	6.081114172023263	11.266469699963471	RFX3
Target Of Rapamycin Signaling WP1471	1/36	0.16523874056701404	0.28286631859776984	0	0	5.733044733044733	10.321566994169176	FKBP1A
Melatonin Metabolism And Effects WP3298	1/37	0.16942006718012562	0.2875870047931544	0	0	5.57351290684624	9.895070145641316	MAP2
Amyotrophic Lateral Sclerosis ALS WP2447	1/38	0.17358065793162564	0.2921941075182365	0	0	5.422604422604422	9.495592558231127	PPP3CA
Bladder Cancer WP2828	1/40	0.18184003844564067	0.30290067845156604	0	0	5.144004144004144	8.768612919919887	DAPK1
Myometrial Relaxation And Contraction Pathways WP289	2/156	0.1835199217140049	0.30290067845156604	0	0	2.616750596342433	4.436522833603623	CAMK2B;CAMK2D
Sudden Infant Death Syndrome SIDS Susceptibility Pathways WP706	2/157	0.18531774601135145	0.30290067845156604	0	0	2.599736668861093	4.382332898174394	MAP2;HSP90B1
Glycosaminoglycan Synthesis In Fibroblasts WP5395	1/41	0.1859390303366049	0.30290067845156604	0	0	5.015151515151516	8.43717221072756	CHSY3
Splicing Factor NOVA Regulated Synaptic Proteins WP4148	1/42	0.1900176905858975	0.3046315357012008	0	0	4.892584380389258	8.124812043283224	KCNMA1
Metabolic Reprogramming In Colon Cancer WP4290	1/42	0.1900176905858975	0.3046315357012008	0	0	4.892584380389258	8.124812043283224	GLS
Focal Adhesion PI3K Akt mTOR Signaling WP3932	3/303	0.1936649072016851	0.3062763753092156	0	0	2.020618556701031	3.3170997483290443	ITGAV;HSP90B1;ITGA9
Hedgehog Signaling WP4249	1/43	0.19407611900781976	0.3062763753092156	0	0	4.775853775853776	7.830035336967146	GLI2
15Q25 Copy Number Variation WP5408	1/45	0.20213267727917436	0.30795443992000676	0	0	4.558310376492194	7.287967841732019	GRM1
Nephrotic Syndrome WP4758	1/45	0.20213267727917436	0.30795443992000676	0	0	4.558310376492194	7.287967841732019	TRPC6
Endoplasmic Reticulum Stress Response In Coronavirus Infection WP4861	1/46	0.20613100438312365	0.30795443992000676	0	0	4.45679012345679	7.038356248208516	HSPA5
Chronic Hyperglycemia Impairment Of Neuron Function WP5283	1/46	0.20613100438312365	0.30795443992000676	0	0	4.45679012345679	7.038356248208516	SCN8A
Phosphatidyl Inositol Phosphate Pathway WP5411	1/46	0.20613100438312365	0.30795443992000676	0	0	4.45679012345679	7.038356248208516	INPP5D
T Cell Modulation In Pancreatic Cancer WP5078	1/46	0.20613100438312365	0.30795443992000676	0	0	4.45679012345679	7.038356248208516	NT5E
Aryl Hydrocarbon Receptor Pathway WP2586	1/46	0.20613100438312365	0.30795443992000676	0	0	4.45679012345679	7.038356248208516	NCOA7
Primary Ovarian Insufficiency WP5316	2/170	0.20890020113944754	0.30795443992000676	0	0	2.3969873663751216	3.753439275248425	RPL10;SPATA22
Pluripotent Stem Cell Differentiation Pathway WP2848	1/48	0.2140682440880332	0.30795443992000676	0	0	4.266709649688373	6.576964036635908	NT5E
Rett Syndrome WP4312	1/48	0.2140682440880332	0.30795443992000676	0	0	4.266709649688373	6.576964036635908	SCN8A
Microtubule Cytoskeleton Regulation WP2038	1/48	0.2140682440880332	0.30795443992000676	0	0	4.266709649688373	6.576964036635908	PTPRA
Omega 6 Fatty Acids In Senescence WP5424	1/48	0.2140682440880332	0.30795443992000676	0	0	4.266709649688373	6.576964036635908	ALOX5
Phosphoinositides Metabolism WP4971	1/49	0.21800735103248006	0.30795443992000676	0	0	4.177609427609427	6.363445371866637	INPP5D
IL3 Signaling WP286	1/49	0.21800735103248006	0.30795443992000676	0	0	4.177609427609427	6.363445371866637	INPP5D
Interleukin 1 IL 1 Structural Pathway WP2637	1/49	0.21800735103248006	0.30795443992000676	0	0	4.177609427609427	6.363445371866637	MBP
Translation Factors WP107	1/50	0.22192691156038513	0.3091671457599848	0	0	4.092145949288806	6.1603458876211565	EEF1A2
IL4 Signaling WP395	1/50	0.22192691156038513	0.3091671457599848	0	0	4.092145949288806	6.1603458876211565	INPP5D
Synaptic Vesicle Pathway WP2267	1/51	0.22582702165646545	0.3124456053055207	0	0	4.01010101010101	5.966974015935645	SLC17A7
Kit Receptor Signaling WP304	1/53	0.23356927222454107	0.3209591359820224	0	0	3.8554778554778553	5.606931137649977	INPP5D
TGF Beta Receptor Signaling WP560	1/54	0.23741160244685378	0.3240347546909761	0	0	3.7825424051839147	5.43914439332398	FKBP1A
PI3K Akt Signaling WP4172	3/338	0.23921375551628352	0.32430321217643804	0	0	1.8062778889059856	2.5836958321760046	ITGAV;HSP90B1;ITGA9
Mitochondrial Complex I Assembly Model OXPHOS System WP4324	1/56	0.24503914356804327	0.3278007086142036	0	0	3.644628099173554	5.125576482532065	FOXRED1
IL18 Signaling WP4754	1/56	0.24503914356804327	0.3278007086142036	0	0	3.644628099173554	5.125576482532065	MEF2A
Proximal Tubule Transport WP4917	1/57	0.24882454141300062	0.33067471950938243	0	0	3.5793650793650795	4.978922896997587	ATP1B1
TGF Beta Receptor Signaling In Skeletal Dysplasias WP4816	1/58	0.2525911479606718	0.3334863522095144	0	0	3.5163919900762006	4.8384959983786695	FKBP1A
MET In Type 1 Papillary Renal Cell Carcinoma WP4205	1/59	0.25633905564263204	0.33406767251491404	0	0	3.4555903866248694	4.703937185372145	ETS1
Markers Of Kidney Cell Lineage WP5236	1/59	0.25633905564263204	0.33406767251491404	0	0	3.4555903866248694	4.703937185372145	NT5E
Development Of Ureteric Derived Collecting System WP5053	1/60	0.26006835626766184	0.3346102418220872	0	0	3.396849854476973	4.574913980988086	GLI2
2Q13 Copy Number Variation Syndrome WP5222	1/60	0.26006835626766184	0.3346102418220872	0	0	3.396849854476973	4.574913980988086	MERTK
Circadian Rhythm Genes WP3594	2/201	0.2660805999708533	0.339806562036123	0	0	2.020408163265306	2.6749315277587793	KCNMA1;PROX1
TYROBP Causal Network In Microglia WP3945	1/62	0.2674715018007107	0.339806562036123	0	0	3.2851465474416295	4.3322615615299345	C1QC
SARS CoV 2 Innate Immunity Evasion And Cell Immune Response WP5039	1/66	0.28205850257636833	0.356098859502665	0	0	3.0823620823620823	3.9011631304837175	MX1
Melanoma WP4685	1/68	0.2892437892552286	0.3628684487969037	0	0	2.990049751243781	3.7091130169332227	ETS1
Th17 Cell Differentiation Pathway WP5130	1/69	0.2928096888806698	0.3628684487969037	0	0	2.9459298871063577	3.6182865561027495	PPP3CA
Urotensin II Mediated Signaling WP5158	1/69	0.2928096888806698	0.3628684487969037	0	0	2.9459298871063577	3.6182865561027495	ALOX5
Parkin Ubiquitin Proteasomal System Pathway WP2359	1/71	0.2998884383134025	0.36937478377626404	0	0	2.8614718614718613	3.446198601550195	HSPA5
Axon Guidance WP5289	1/72	0.30340146185965494	0.37121677059042213	0	0	2.821027173139849	3.3646345783285243	NRP1
Head And Neck Squamous Cell Carcinoma WP4674	1/73	0.30689703311188365	0.37121677059042213	0	0	2.781705948372615	3.2858706369655613	FKBP1A
MECP2 And Associated Rett Syndrome WP3584	1/73	0.30689703311188365	0.37121677059042213	0	0	2.781705948372615	3.2858706369655613	MBP
Extrafollicular And Follicular B Cell Activation By SARS CoV 2 WP5218	1/74	0.31037523789289684	0.37318927413312597	0	0	2.74346201743462	3.209777224050686	ETS1
T Cell Receptor Signaling WP69	1/75	0.31383616164844547	0.3751177790117514	0	0	2.7062517062517064	3.1362323637249645	VAV3
EGFR Tyrosine Kinase Inhibitor Resistance WP4806	1/84	0.34422071652682057	0.40901520434363386	0	0	2.4117074358038213	2.572018957842433	AXL
Hair Follicle Development Cytodifferentiation Stage 3 Of 3 WP2840	1/87	0.3540498524990138	0.4171868734892857	0	0	2.327225745830397	2.4163993335324085	GLI2
Cytoplasmic Ribosomal Proteins WP477	1/88	0.35729370848339814	0.4171868734892857	0	0	2.3003599210495764	2.367523811703655	RPL10
Bardet Biedl Syndrome WP5234	1/88	0.35729370848339814	0.4171868734892857	0	0	2.3003599210495764	2.367523811703655	GLI2
Network Map Of SARS CoV 2 Signaling WP5115	2/254	0.36335610548446884	0.41875493052547724	0	0	1.591188856494979	1.610874915736704	CTSL;MX1
Amino Acid Metabolism WP3925	1/91	0.36692882526242315	0.41875493052547724	0	0	2.22334455667789	2.2290972080359737	GLS
G Protein Signaling WP35	1/91	0.36692882526242315	0.41875493052547724	0	0	2.22334455667789	2.2290972080359737	PPP3CA
GPCRs Other WP117	1/91	0.36692882526242315	0.41875493052547724	0	0	2.22334455667789	2.2290972080359737	GRM1
Thyroid Hormones And Peripheral Downstream Signaling Effects WP4746	1/93	0.3732726494349856	0.4236015459880174	0	0	2.1747913921826965	2.1431398321634836	ITGAV
Small Cell Lung Cancer WP4658	1/95	0.37955353321698265	0.4259434094990583	0	0	2.1283043197936813	2.061815304518316	ITGAV
Complement System WP2806	1/95	0.37955353321698265	0.4259434094990583	0	0	2.1283043197936813	2.061815304518316	CALR
17Q12 Copy Number Variation Syndrome WP5287	1/100	0.394984420817951	0.44081134257030996	0	0	2.020304050607081	1.8766785261005494	SLFN13
1P36 Copy Number Variation Syndrome WP5345	1/102	0.40104984239534247	0.44512125364757793	0	0	1.9800980098009802	1.8091552855878605	LRP4
5Q35 Copy Number Variation WP5380	1/109	0.42180856913936493	0.46560290145438094	0	0	1.8511036288814067	1.5978794932003777	INPP5D
CAMKK2 Pathway WP4874	1/110	0.4247153626139249	0.46626360460876537	0	0	1.8340283569641367	1.570544634474372	TMEM176B
HDAC6 Interactions In The Central Nervous System WP5426	1/112	0.43048561638067023	0.4700437541021372	0	0	1.8008008008008007	1.5177894088208939	GRIA2
Osteoblast Differentiation And Related Diseases WP4787	1/118	0.44745480006839683	0.48594553555815134	0	0	1.7079340412673747	1.3734859734012153	GLI2
22Q11 2 Copy Number Variation Syndrome WP4657	1/119	0.45023391713708705	0.4863489372282973	0	0	1.6933744221879816	1.3512924945163796	TNPO1
Adipogenesis WP236	1/131	0.4825231566060633	0.5184557320980042	0	0	1.5361305361305362	1.1194188238932659	MEF2A
Measles Virus Infection WP4630	1/136	0.4954162061866802	0.5294924531730656	0	0	1.4788627010849233	1.0386896427963577	MX1
Mesodermal Commitment Pathway WP2857	1/145	0.5178273087692054	0.550532191428313	0	0	1.3858024691358024	0.9120152759391972	VAV3
Regulation Of Actin Cytoskeleton WP51	1/150	0.5298491312613169	0.5603640026952147	0	0	1.3389600705036946	0.8504578563729338	SSH2
Breast Cancer Pathway WP4262	1/154	0.5392525329667543	0.5673386023921061	0	0	1.3036904997689311	0.8051218322041944	NCOA3
Epithelial To Mesenchymal Transition In Colorectal Cancer WP4239	1/160	0.5530095927239175	0.5787976048198514	0	0	1.2541134616606315	0.7429116457748267	PROX1
Chemokine Signaling WP3929	1/165	0.5641625680272377	0.5874270038221754	0	0	1.215570337521557	0.6958080543325024	VAV3
Ras Signaling WP4223	1/184	0.6040874563472056	0.6225799295006914	0	0	1.088314842413203	0.5485501823263738	ETS1
Ciliopathies WP4803	1/184	0.6040874563472056	0.6225799295006914	0	0	1.088314842413203	0.5485501823263738	GLI2
Vitamin D Receptor Pathway WP2877	1/186	0.6080733489730797	0.623506682703361	0	0	1.0764400764400763	0.5354856269608474	ALOX5
MAPK Signaling WP382	1/246	0.7108229973595908	0.7251830579123097	0	0	0.8103483817769532	0.276597695305975	PPP3CA
Alzheimer 39 S Disease WP5124	1/261	0.7320272055890684	0.7393474776449591	0	0	0.763014763014763	0.23801299363890602	PPP3CA
Alzheimer 39 S Disease And miRNA Effects WP2059	1/261	0.7320272055890684	0.7393474776449591	0	0	0.763014763014763	0.23801299363890602	PPP3CA
Nuclear Receptors Meta Pathway WP2882	1/314	0.7953411011583384	0.7992980220596237	0	0	0.632103785458418	0.1447417785467996	NCOA3
Pleural Mesothelioma WP5087	1/437	0.8908201933803451	0.8908201933803451	0	0	0.4509313316652766	0.05213337751358786	ITGAV
