# Supplementary material for: Altered Neuroinflammatory Transcriptomic Profile in the Hippocampal Dentate Gyrus Three Weeks After Lateral Fluid Percussion Injury in Rats
Source: Int J Mol Sci. 2025 Sep 19;26(18):9140. doi: 10.3390/ijms26189140 (PMC12470172; doi:10.3390/ijms26189140)
Supplement: Supplementary file 1 [file ijms-26-09140-s001.zip › Microglia2_WikiPathways_2024_Human.txt]

Term	Overlap	P-value	Adjusted P-value	Old P-value	Old Adjusted P-value	Odds Ratio	Combined Score	Genes
Genes Controlling Nephrogenesis WP4823	4/44	6.849758769034262E-5	0.010959614030454819	0	0	20.6875	198.3664801106035	ROBO2;NOTCH2;GLI3;VEGFA
Osteoarthritic Chondrocyte Hypertrophy WP5373	3/50	0.0020046761378758565	0.11097970768672774	0	0	13.064049133581927	81.15743654844592	JUND;JUNB;VEGFA
11P11 2 Copy Number Variation Syndrome WP5348	3/56	0.0027744926921681934	0.11097970768672774	0	0	11.581598910717759	68.1842009003188	B4GAT1;NRXN1;GLI3
Oncostatin M Signaling WP2374	3/56	0.0027744926921681934	0.11097970768672774	0	0	11.581598910717759	68.1842009003188	JUND;JUNB;VEGFA
Hypertrophy Model WP516	2/20	0.004434499847536051	0.14190399512115362	0	0	22.541950113378686	122.13995997533476	JUND;VEGFA
Axon Guidance WP5289	3/72	0.00563543249072426	0.14533822538887878	0	0	8.888839085611833	46.03246549484361	ROBO2;ROBO3;LRRC4C
Hippocampal Synaptogenesis And Neurogenesis WP5231	2/24	0.006358547360763446	0.14533822538887878	0	0	18.43970315398887	93.26719485343038	NRXN1;NCAM1
EGF EGFR Signaling WP437	4/159	0.00835627404208797	0.1671254808417594	0	0	5.307795698924731	25.396436404946193	PTPRR;JUND;INPP5D;NCOA3
GDNF RET Signaling Axis WP4830	2/30	0.009828577820710147	0.1747302723681804	0	0	14.48396501457726	66.95156387938638	ROBO2;GLI3
Disruption Of Postsynaptic Signaling By CNV WP4875	2/33	0.011814596043916763	0.1890335367026682	0	0	13.08031599736669	58.0559303610333	NRXN1;DLGAP1
Glycosaminoglycan Synthesis In Fibroblasts WP5395	2/41	0.017880459748112743	0.24753528718293627	0	0	10.392987964416536	41.82186992516352	EXTL2;NDST3
Nuclear Receptors Meta Pathway WP2882	5/314	0.020747739511650137	0.24753528718293627	0	0	3.3369102367569408	12.931588229598793	SLC27A1;JUND;NCOA3;SLC2A12;JUNB
Aryl Hydrocarbon Receptor Pathway WP2873	2/45	0.02131096041448218	0.24753528718293627	0	0	9.424299952539155	36.26973658038426	JUND;JUNB
T Cell Modulation In Pancreatic Cancer WP5078	2/46	0.0222080432575084	0.24753528718293627	0	0	9.20964749536178	35.063897787087264	NT5E;VEGFA
Pluripotent Stem Cell Differentiation Pathway WP2848	2/48	0.024048330053217173	0.24753528718293627	0	0	8.808340727595386	32.83476119194659	NT5E;VEGFA
SARS CoV 2 Altering Angiogenesis Via NRP1 WP5065	1/5	0.024753528718293626	0.24753528718293627	0	0	50.24242424242424	185.83603697375267	VEGFA
ROBO4 And VEGF Signaling Crosstalk WP3943	1/6	0.029630963394411815	0.2788796554768171	0	0	40.19191919191919	141.432767389918	VEGFA
miRNA Targeting Cancer Growth And Vascularization Glioblastoma WP3593	1/7	0.03448424920041465	0.2885956575548901	0	0	33.49158249158249	112.77461836050252	VEGFA
Development Of Ureteric Derived Collecting System WP5053	2/60	0.03631036846140952	0.2885956575548901	0	0	6.9817030260380015	23.148897224333663	ROBO2;GLI3
Mitochondrial Complex II Assembly WP4920	1/8	0.03931350415205654	0.2885956575548901	0	0	28.705627705627705	92.89678500716381	SDHAF4
Endochondral Ossification WP474	2/63	0.03968190291379739	0.2885956575548901	0	0	6.637336901973904	21.417757229084128	GLI3;VEGFA
Endochondral Ossification With Skeletal Dysplasias WP4808	2/63	0.03968190291379739	0.2885956575548901	0	0	6.637336901973904	21.417757229084128	GLI3;VEGFA
Tgif Disruption Of Shh Signaling WP3674	1/9	0.0441188457824273	0.30691370979079863	0	0	25.116161616161616	78.3842312444799	GLI3
Aspirin And miRNAs WP4707	1/10	0.04890039114183046	0.3211533289324382	0	0	22.32435465768799	67.37423003045056	VEGFA
Head And Neck Squamous Cell Carcinoma WP4674	2/73	0.05172034528607497	0.3211533289324382	0	0	5.699626329405001	16.881746303056282	NOTCH2;VEGFA
Primary Ovarian Insufficiency WP5316	3/170	0.05367322528554579	0.3211533289324382	0	0	3.6544848447435028	10.688787107211333	NOTCH2;RPL10;SPATA22
Alanine And Aspartate Metabolism WP106	1/12	0.05839255858007915	0.3211533289324382	0	0	18.26354453627181	51.878818604154176	ASPA
EGFR Tyrosine Kinase Inhibitor Resistance WP4806	2/84	0.06625043590600445	0.3211533289324382	0	0	4.9323046291687405	13.387819731164345	MRAS;VEGFA
Androgen Receptor Signaling WP138	2/87	0.07042427630090098	0.3211533289324382	0	0	4.75750300120048	12.622688988987855	NCOA3;UBE3A
Cytoplasmic Ribosomal Proteins WP477	2/88	0.07183435427290809	0.3211533289324382	0	0	4.701945894636925	12.382068798517093	RPL5;RPL10
Rubinstein Taybi Syndrome 1 WP5367	1/15	0.07245523317560384	0.3211533289324382	0	0	14.347763347763347	37.659813836990104	NCOA3
OSX And miRNAs In Tooth Development WP3971	1/15	0.07245523317560384	0.3211533289324382	0	0	14.347763347763347	37.659813836990104	NOTCH2
NAD Metabolism WP3644	1/16	0.0770964289305897	0.3211533289324382	0	0	13.390572390572391	34.31599732708391	NT5E
Quercetin And Nf kB AP 1 Induced Apoptosis WP2435	1/16	0.0770964289305897	0.3211533289324382	0	0	13.390572390572391	34.31599732708391	VEGFA
Galanin Receptor Pathway WP4970	1/16	0.0770964289305897	0.3211533289324382	0	0	13.390572390572391	34.31599732708391	VEGFA
Hedgehog Signaling WP47	1/16	0.0770964289305897	0.3211533289324382	0	0	13.390572390572391	34.31599732708391	GLI3
Corticotropin Releasing Hormone Signaling WP2355	2/92	0.07756530306155492	0.3211533289324382	0	0	4.492063492063492	11.484567093173027	JUND;JUNB
NRXN1 Deletion Syndrome WP5398	1/17	0.08171463267155567	0.3211533289324382	0	0	12.553030303030303	31.43934295429433	NRXN1
NOTCH1 Regulation Of Endothelial Cell Calcification WP3413	1/17	0.08171463267155567	0.3211533289324382	0	0	12.553030303030303	31.43934295429433	VEGFA
Amplification And Expansion Of Oncogenic Pathways WP3678	1/17	0.08171463267155567	0.3211533289324382	0	0	12.553030303030303	31.43934295429433	VEGFA
Nephrogenesis WP5052	1/18	0.08630995715059277	0.3211533289324382	0	0	11.81402257872846	28.942114306609312	NOTCH2
Exosome Biogenesis Inhib And Secretion Manumycin A CRPC Cells WP4301	1/18	0.08630995715059277	0.3211533289324382	0	0	11.81402257872846	28.942114306609312	MRAS
Transcription Co Factors SKI And SKIL Protein Partners WP4533	1/18	0.08630995715059277	0.3211533289324382	0	0	11.81402257872846	28.942114306609312	MERTK
17Q12 Copy Number Variation Syndrome WP5287	2/100	0.08943693335129617	0.3252252121865315	0	0	4.123698458975427	9.95552171579456	SLFN13;ASIC2
Hereditary Leiomyomatosis And Renal Cell Carcinoma Pathway WP4206	1/20	0.09543241646248146	0.3346569228249395	0	0	10.569377990430622	24.83103038927071	VEGFA
Complement System In Neuronal Development And Plasticity WP5090	2/106	0.09866964028490886	0.3346569228249395	0	0	3.8846153846153846	8.996683675058378	CD46;MERTK
Macrophage Stimulating Protein MSP Signaling WP5353	2/108	0.10180507197730584	0.3346569228249395	0	0	3.81093569503273	8.70682707358352	NDRG1;VEGFA
Pathophysiological Roles Of DUX4 In FSHD1 WP5342	1/22	0.10446469781910508	0.3346569228249395	0	0	9.561808561808562	21.59922753970687	VEGFA
Hippo YAP Signaling WP4537	1/22	0.10446469781910508	0.3346569228249395	0	0	9.561808561808562	21.59922753970687	NDRG1
Angiogenesis WP1539	1/24	0.11340768358102403	0.3346569228249395	0	0	8.729468599033817	19.002011610155247	VEGFA
ADHD And Autism ASD Pathways WP5420	4/370	0.11459503142696359	0.3346569228249395	0	0	2.223816029143898	4.8175657036766735	SYT1;NRXN1;DLGAP1;NCAM1
Osteoblast Differentiation And Related Diseases WP4787	2/118	0.11787779078342894	0.3346569228249395	0	0	3.480647431386348	7.441996159064892	NOTCH2;GLI3
Hippo Merlin Signaling Dysregulation WP4541	2/120	0.12116571332561664	0.3346569228249395	0	0	3.4213075060532687	7.220998411655919	ITGA7;CDH8
Warburg Effect Mod By Deubiquitinating Enzymes And Substrates WP5216	1/26	0.12226224762866918	0.3346569228249395	0	0	8.030303030303031	16.876380218002918	VEGFA
Cell Interactions Of The Pancreatic Cancer Microenvironment WP5284	1/26	0.12226224762866918	0.3346569228249395	0	0	8.030303030303031	16.876380218002918	VEGFA
PPAR Alpha Pathway WP2878	1/26	0.12226224762866918	0.3346569228249395	0	0	8.030303030303031	16.876380218002918	SLC27A1
MAPK Signaling WP382	3/246	0.12558750975959584	0.3346569228249395	0	0	2.5018454880997836	5.190710117207115	PTPRR;JUND;MRAS
Intracellular Trafficking Proteins Involved In CMT Neuropathy WP4856	1/27	0.12665664230282664	0.3346569228249395	0	0	7.721056721056721	15.953830010816358	NDRG1
Canonical And Non Canonical Notch Signaling WP3845	1/27	0.12665664230282664	0.3346569228249395	0	0	7.721056721056721	15.953830010816358	NOTCH2
Dravet Syndrome WP5200	1/28	0.1310292553948657	0.3346569228249395	0	0	7.434717545828657	15.109834134055738	HCN1
TLR4 Signaling And Tolerance WP3851	1/28	0.1310292553948657	0.3346569228249395	0	0	7.434717545828657	15.109834134055738	INPP5D
Angiotensin II Receptor Type 1 Pathway WP5036	1/28	0.1310292553948657	0.3346569228249395	0	0	7.434717545828657	15.109834134055738	JUND
GPR143 In Melanocytes And Retinal Pigment Epithelium Cells WP4941	1/30	0.13970956391884184	0.3346569228249395	0	0	6.921281783350749	13.622394510819323	VEGFA
TGF Beta Signaling Pathway WP366	2/132	0.1413417095746185	0.3346569228249395	0	0	3.1036106750392465	6.072446585747735	JUND;JUNB
Tumor Suppressor Activity Of SMARCB1 WP4204	1/31	0.14401747150131122	0.3346569228249395	0	0	6.69023569023569	12.964476920040203	GLI3
Pregnane X Receptor Pathway WP2876	1/32	0.14830402193397793	0.3346569228249395	0	0	6.474095796676441	12.355752978101908	NCOA3
Hair Follicle Development Organogenesis Part 2 Of 3 WP2839	1/32	0.14830402193397793	0.3346569228249395	0	0	6.474095796676441	12.355752978101908	NCAM1
Prion Disease Pathway WP3995	1/32	0.14830402193397793	0.3346569228249395	0	0	6.474095796676441	12.355752978101908	NCAM1
Ectoderm Differentiation WP2858	2/138	0.15168521568771406	0.3346569228249395	0	0	2.9657863145258103	5.59331833808979	CDH8;GLI3
Oxidative Stress Response WP408	1/33	0.15256931999718407	0.3346569228249395	0	0	6.271464646464646	11.79120788980768	JUNB
Prostaglandin Signaling WP5088	1/33	0.15256931999718407	0.3346569228249395	0	0	6.271464646464646	11.79120788980768	VEGFA
Leukocyte Intrinsic Hippo Pathway Functions WP4542	1/34	0.1568134700259566	0.3346569228249395	0	0	6.081114172023263	11.266469699963471	NDRG1
Type 2 Papillary Renal Cell Carcinoma WP4241	1/34	0.1568134700259566	0.3346569228249395	0	0	6.081114172023263	11.266469699963471	VEGFA
Alstrom Syndrome WP5202	1/34	0.1568134700259566	0.3346569228249395	0	0	6.081114172023263	11.266469699963471	MYO5B
Photodynamic Therapy Induced NF kB Survival Signaling WP3617	1/35	0.16103657577419495	0.3346569228249395	0	0	5.901960784313726	10.777710825180796	VEGFA
Fatty Acids And Lipoproteins Transport In Hepatocytes WP5323	1/35	0.16103657577419495	0.3346569228249395	0	0	5.901960784313726	10.777710825180796	SLC27A1
Mesodermal Commitment Pathway WP2857	2/145	0.16393531803025455	0.3346569228249395	0	0	2.819608962466105	5.0986518873563975	ADAM19;SLC2A12
Host Pathogen Interaction Of Human Coronaviruses MAPK Signaling WP4877	1/36	0.16523874056701404	0.3346569228249395	0	0	5.733044733044733	10.321566994169176	JUNB
VEGFA VEGFR2 Signaling WP3888	4/430	0.16868221381093462	0.3346569228249395	0	0	1.904733959311424	3.389928789858853	RPL5;NEXN;NDRG1;VEGFA
IL5 Signaling WP127	1/37	0.16942006718012562	0.3346569228249395	0	0	5.57351290684624	9.895070145641316	SPRED1
Photodynamic Therapy Induced HIF 1 Survival Signaling WP3614	1/37	0.16942006718012562	0.3346569228249395	0	0	5.57351290684624	9.895070145641316	VEGFA
Immune Infiltration In Pancreatic Cancer WP5285	1/39	0.17772061456847035	0.3463619779916965	0	0	5.279638490164806	9.12080010262218	VEGFA
Breast Cancer Pathway WP4262	2/154	0.17993232146379678	0.3463619779916965	0	0	2.651450053705693	4.547699495381422	NOTCH2;NCOA3
Bladder Cancer WP2828	1/40	0.18184003844564067	0.3463619779916965	0	0	5.144004144004144	8.768612919919887	VEGFA
IL6 Signaling WP364	1/43	0.19407611900781976	0.3602080272099996	0	0	4.775853775853776	7.830035336967146	JUNB
Hedgehog Signaling WP4249	1/43	0.19407611900781976	0.3602080272099996	0	0	4.775853775853776	7.830035336967146	GLI3
Notch Signaling WP268	1/44	0.19811441496549978	0.3602080272099996	0	0	4.664552501761804	7.551493311263548	NOTCH2
Heart Development WP1591	1/44	0.19811441496549978	0.3602080272099996	0	0	4.664552501761804	7.551493311263548	VEGFA
Phosphatidyl Inositol Phosphate Pathway WP5411	1/46	0.20613100438312365	0.3617700608713962	0	0	4.45679012345679	7.038356248208516	INPP5D
Aryl Hydrocarbon Receptor Pathway WP2586	1/46	0.20613100438312365	0.3617700608713962	0	0	4.45679012345679	7.038356248208516	VEGFA
Microtubule Cytoskeleton Regulation WP2038	1/48	0.2140682440880332	0.3617700608713962	0	0	4.266709649688373	6.576964036635908	SPRED1
Phosphoinositides Metabolism WP4971	1/49	0.21800735103248006	0.3617700608713962	0	0	4.177609427609427	6.363445371866637	INPP5D
IL3 Signaling WP286	1/49	0.21800735103248006	0.3617700608713962	0	0	4.177609427609427	6.363445371866637	INPP5D
Hepatitis C And Hepatocellular Carcinoma WP3646	1/49	0.21800735103248006	0.3617700608713962	0	0	4.177609427609427	6.363445371866637	VEGFA
IL4 Signaling WP395	1/50	0.22192691156038513	0.3617700608713962	0	0	4.092145949288806	6.1603458876211565	INPP5D
Synaptic Signaling Associated With Autism Spectrum Disorder WP4539	1/50	0.22192691156038513	0.3617700608713962	0	0	4.092145949288806	6.1603458876211565	UBE3A
Photodynamic Therapy Induced AP 1 Survival Signaling WP3611	1/50	0.22192691156038513	0.3617700608713962	0	0	4.092145949288806	6.1603458876211565	JUNB
Synaptic Vesicle Pathway WP2267	1/51	0.22582702165646545	0.3617700608713962	0	0	4.01010101010101	5.966974015935645	SYT1
Netrin UNC5B Signaling WP4747	1/52	0.22970777681698884	0.3617700608713962	0	0	3.9312735195088138	5.782696221966044	INPP5D
Apoptosis Related Network Due To Altered Notch3 Ovarian Cancer WP2864	1/53	0.23356927222454107	0.3617700608713962	0	0	3.8554778554778553	5.606931137649977	JUND
Kit Receptor Signaling WP304	1/53	0.23356927222454107	0.3617700608713962	0	0	3.8554778554778553	5.606931137649977	INPP5D
Cardiac Progenitor Differentiation WP2406	1/53	0.23356927222454107	0.3617700608713962	0	0	3.8554778554778553	5.606931137649977	NCAM1
NRP1 Triggered Signaling In Pancreatic Cancer WP5144	1/53	0.23356927222454107	0.3617700608713962	0	0	3.8554778554778553	5.606931137649977	VEGFA
Notch Signaling WP61	1/54	0.23741160244685378	0.3617700608713962	0	0	3.7825424051839147	5.43914439332398	NOTCH2
Phosphodiesterases In Neuronal Function WP4222	1/54	0.23741160244685378	0.3617700608713962	0	0	3.7825424051839147	5.43914439332398	PDE7B
Overlap Between Signal Transduction Pathways LMNA Laminopathies WP4879	1/55	0.2412348616553018	0.36412809306460653	0	0	3.7123082678638233	5.278844037828421	JUNB
Mitochondrial Complex I Assembly Model OXPHOS System WP4324	1/56	0.24503914356804327	0.36577299391550183	0	0	3.644628099173554	5.125576482532065	FOXRED1
Cancer Pathways WP5434	4/507	0.24835565227800752	0.36577299391550183	0	0	1.6067760106030484	2.238067826361035	NOTCH2;NCOA3;GLI3;VEGFA
Complement And Coagulation Cascades WP558	1/58	0.2525911479606718	0.36577299391550183	0	0	3.5163919900762006	4.8384959983786695	CD46
Dengue 2 Interactions With Complement And Coagulation Cascades WP3896	1/59	0.25633905564263204	0.36577299391550183	0	0	3.4555903866248694	4.703937185372145	CD46
Markers Of Kidney Cell Lineage WP5236	1/59	0.25633905564263204	0.36577299391550183	0	0	3.4555903866248694	4.703937185372145	NT5E
2Q13 Copy Number Variation Syndrome WP5222	1/60	0.26006835626766184	0.36577299391550183	0	0	3.396849854476973	4.574913980988086	MERTK
10Q11 21Q11 23 Copy Number Variation Syndrome WP5352	1/60	0.26006835626766184	0.36577299391550183	0	0	3.396849854476973	4.574913980988086	JUND
Focal Adhesion WP306	2/199	0.2623741321223194	0.36577299391550183	0	0	2.0411271107427744	2.7309950255145217	ITGA7;VEGFA
Modulators Of TCR Signaling And T Cell Activation WP5072	1/61	0.26377914130867525	0.36577299391550183	0	0	3.34006734006734	4.4511177340934625	FIBP
Circadian Rhythm Genes WP3594	2/201	0.2660805999708533	0.36577299391550183	0	0	2.020408163265306	2.6749315277587793	JUND;UBE3A
10Q22Q23 Copy Number Variation WP5402	1/62	0.2674715018007107	0.36577299391550183	0	0	3.2851465474416295	4.3322615615299345	VEGFA
Pathways Affected In Adenoid Cystic Carcinoma WP3651	1/65	0.2784389392137884	0.37754432435767915	0	0	3.1306818181818183	4.00275356439037	MAGI2
PPAR Signaling WP3942	1/68	0.2892437892552286	0.3888992124440049	0	0	2.990049751243781	3.7091130169332227	SLC27A1
MECP2 And Associated Rett Syndrome WP3584	1/73	0.30689703311188365	0.4070494923185532	0	0	2.781705948372615	3.2858706369655613	UBE3A
Arrhythmogenic Right Ventricular Cardiomyopathy WP2118	1/74	0.31037523789289684	0.4070494923185532	0	0	2.74346201743462	3.209777224050686	ITGA7
Burn Wound Healing WP5055	1/74	0.31037523789289684	0.4070494923185532	0	0	2.74346201743462	3.209777224050686	VEGFA
Clear Cell Renal Cell Carcinoma Pathways WP4018	1/85	0.34751343686607217	0.4520499991753784	0	0	2.382876382876383	2.5185858334956643	VEGFA
Hair Follicle Development Cytodifferentiation Stage 3 Of 3 WP2840	1/87	0.3540498524990138	0.4568385193535661	0	0	2.327225745830397	2.4163993335324085	NOTCH2
Bardet Biedl Syndrome WP5234	1/88	0.35729370848339814	0.4573359468587496	0	0	2.3003599210495764	2.367523811703655	GLI3
Pancreatic Adenocarcinoma Pathway WP4263	1/89	0.3605214364245345	0.4578049986343295	0	0	2.2741046831955924	2.32005037808893	VEGFA
Allograft Rejection WP2328	1/90	0.3637331156781473	0.458246444948847	0	0	2.2484394506866416	2.2739252396942655	VEGFA
G Protein Signaling WP35	1/91	0.36692882526242315	0.45866103157802895	0	0	2.22334455667789	2.2290972080359737	PDE7B
B Cell Receptor Signaling WP23	1/92	0.3701086437867988	0.459049480665797	0	0	2.1988011988011986	2.185517547233266	INPP5D
Pleural Mesothelioma WP5087	3/437	0.3739127987780289	0.46020036772680484	0	0	1.3871917905838758	1.3646258799313478	NDRG1;CDH8;VEGFA
Complement System WP2806	1/95	0.37955353321698265	0.4635768344634903	0	0	2.1283043197936813	2.061815304518316	CD46
Hippo Signaling Regulation WP4540	1/98	0.38885819639751296	0.4713432683606218	0	0	2.062168072477351	1.947801335478516	CDH8
Neural Crest Differentiation WP2064	1/101	0.3980246944821334	0.4718233439945206	0	0	2.0	1.8424824583699577	NOTCH2
Integrin Mediated Cell Adhesion WP185	1/101	0.3980246944821334	0.4718233439945206	0	0	2.0	1.8424824583699577	ITGA7
1P36 Copy Number Variation Syndrome WP5345	1/102	0.40104984239534247	0.4718233439945206	0	0	1.9800980098009802	1.8091552855878605	VEGFA
Prader Willi And Angelman Syndrome WP3998	1/102	0.40104984239534247	0.4718233439945206	0	0	1.9800980098009802	1.8091552855878605	UBE3A
5Q35 Copy Number Variation WP5380	1/109	0.42180856913936493	0.4890534134949159	0	0	1.8511036288814067	1.5978794932003777	INPP5D
Androgen Receptor Network In Prostate Cancer WP2263	1/109	0.42180856913936493	0.4890534134949159	0	0	1.8511036288814067	1.5978794932003777	NDRG1
HDAC6 Interactions In The Central Nervous System WP5426	1/112	0.43048561638067023	0.4955230116612031	0	0	1.8008008008008007	1.5177894088208939	CCDC141
Gastrin Signaling WP4659	1/115	0.4390337277589992	0.5017528317245704	0	0	1.7531454899875953	1.443152621866488	VEGFA
Focal Adhesion PI3K Akt mTOR Signaling WP3932	2/303	0.44891070657748156	0.5094022202297663	0	0	1.3288358532781883	1.064306204573569	ITGA7;VEGFA
Fragile X Syndrome WP4549	1/122	0.45848850701645666	0.5166067684692469	0	0	1.6511394941147006	1.2875916896026691	HCN1
Ebola Virus Infection In Host WP4217	1/129	0.47727509120180356	0.5303056568908928	0	0	1.560290404040404	1.1540879003160078	MERTK
Overview Of Proinflammatory And Profibrotic Mediators WP5095	1/129	0.47727509120180356	0.5303056568908928	0	0	1.560290404040404	1.1540879003160078	VEGFA
Primary Ovarian Insufficiency WP5461	1/136	0.4954162061866802	0.5382687730273858	0	0	1.4788627010849233	1.0386896427963577	NOTCH2
Measles Virus Infection WP4630	1/136	0.4954162061866802	0.5382687730273858	0	0	1.4788627010849233	1.0386896427963577	CD46
2Q37 Copy Number Variation Syndrome WP5224	1/136	0.4954162061866802	0.5382687730273858	0	0	1.4788627010849233	1.0386896427963577	AGAP1
Brain Derived Neurotrophic Factor BDNF Signaling WP2380	1/137	0.49795639252529783	0.5382687730273858	0	0	1.467914438502674	1.0234927306951356	NCAM1
Endoderm Differentiation WP2853	1/140	0.5055012372413341	0.5382687730273858	0	0	1.4360148245040332	0.9796561960455777	SLC2A12
PI3K Akt Signaling WP4172	2/338	0.5060064679801174	0.5382687730273858	0	0	1.1882896015549076	0.8094698009886467	ITGA7;VEGFA
NRF2 Pathway WP2884	1/141	0.5079911545445953	0.5382687730273858	0	0	1.4256854256854257	0.9656042553284439	SLC2A12
Regulation Of Actin Cytoskeleton WP51	1/150	0.5298491312613169	0.5577359276434914	0	0	1.3389600705036946	0.8504578563729338	MRAS
Sudden Infant Death Syndrome SIDS Susceptibility Pathways WP706	1/157	0.5461826679773242	0.5711714174926267	0	0	1.2784252784252785	0.7731939126941498	VEGFA
Epithelial To Mesenchymal Transition In Colorectal Cancer WP4239	1/160	0.5530095927239175	0.5745554210118623	0	0	1.2541134616606315	0.7429116457748267	NOTCH2
Metapathway Biotransformation Phase I And II WP702	1/183	0.6020794872594002	0.6156305287614834	0	0	1.0943500943500943	0.5552358152068577	NDST3
Ras Signaling WP4223	1/184	0.6040874563472056	0.6156305287614834	0	0	1.088314842413203	0.5485501823263738	MRAS
Ciliopathies WP4803	1/184	0.6040874563472056	0.6156305287614834	0	0	1.088314842413203	0.5485501823263738	GLI3
Vitamin D Receptor Pathway WP2877	1/186	0.6080733489730797	0.615770479972739	0	0	1.0764400764400763	0.5354856269608474	JUNB
Ciliary Landscape WP4352	1/215	0.6615963365459056	0.6657573197946219	0	0	0.9291985273293685	0.3838516073758758	TIPRL
Network Map Of SARS CoV 2 Signaling WP5115	1/254	0.7223306614010098	0.7223306614010098	0	0	0.784405318002156	0.2551452945824631	JUNB
