# Supplementary material for: Altered Neuroinflammatory Transcriptomic Profile in the Hippocampal Dentate Gyrus Three Weeks After Lateral Fluid Percussion Injury in Rats
Source: Int J Mol Sci. 2025 Sep 19;26(18):9140. doi: 10.3390/ijms26189140 (PMC12470172; doi:10.3390/ijms26189140)
Supplement: Supplementary file 1 [file ijms-26-09140-s001.zip › Supplementary Materials - Bulk and snRNAseq DEGs.xlsx]

## Sheet: READ ME
DeSana & Alfawares et al. 2025
Contents:	This file includes the differentially expressed genes for the Bulk RNA sequencing and for each cluster from the Single Nuclei RNA sequencing included in DeSana & Alfawares et al. 2025. Only Microglial and Astrocyte clusters are analyzed within the manuscript
Git Hub:	https://github.com/NgwenyaLab/DeSana_and_Alfawares_2025
ODC-TBI:	Laura Ngwenya
p-value cutoffs:	For multiple testing correction, all p-values with a p < 0.05 underwent a Benjamini and Hochberg FDR correction (Q = 0.01). All p values less than the below values for each cluster are considered significant:
				Number of DEGs by cluster (q < 0.01 & |log2fc| > 1.5)
		Tab Name	p-value cutoff for Q = 0.01	Upregulated in TBI	Downregulated in TBI
	Bulk Sequencing	Bulk	0.00311111	126	2
				Number of DEGs by cluster (q < 0.01 & |log2fc| > 1.5)
Cluster Number	Cluster Name	Tab Name	p-value cutoff for Q = 0.01	Upregulated in TBI	Downregulated in TBI
6	Microglia 1	Microglia 1	0.00287402	34	20
18	Microglia 2	Microglia 2	0.00047328	9	15
4	Astrocyte 1	Astrocyte 1	0.00803529	105	5
9	Astrocyte 2	Astrocyte 2	0.00426001	76	28
10	Astrocyte 3	Astrocyte 3	0.00567142	60	75
0	Glutamatergic Neuron 1	Glut1	0.00694062	42	4
1	Glutamatergic Neuron 2	Glut2	0.00702568	45	16
2	Glutamatergic Neuron 3	Glut3	0.00528186	39	20
3	Glutamatergic Neuron 4	Glut4	0.00607349	39	18
8	Glutamatergic Neuron 5	Glut5	0.00454674	103	13
11	Glutamatergic Neuron 6	Glut6	0.00271605	21	36
15	Glutamatergic Neuron 7	Glut7	0.00133091	21	2
16	Glutamatergic Neuron 8	Glut8	0.00051546	6	7
12	GABAergic Neuron 1	GABA1	0.00157923	12	20
13	GABAergic Neuron 2	GABA2	0.00105882	14	4
14	GABAergic Neuron 3	GABA3	0.00166377	14	36
20	Endothelial	Endothelial	0.000242	3	5
22	Pericyte	Pericyte	2.577e-05	1	0
7	Oligodendrocyte Precursor Cell 1	OPC1	0.00152019	11	23
19	Oligodendrocyte Precursor Cell 2	OPC2	0.00072535	13	8
21	Oligodendrocyte	Oligo	3.871e-05	1	0
5	Mature Oligodendrocyte 1	MatOligo1	0.00187207	7	24
17	Mature Oligodendrocyte 2	MatOligo2	0.00161804	9	37
23	Mature Oligodendrocyte 3	MatOligo3	No p-values considered significant	0	0
				685	416

## Sheet: Bulk
#Bulk RNAseq	EntrezID	P.Value	q-val	log2FC	baseMean	lfcSE	stat	Up/Downregulation in TBI
LOC103689965	103689965	2.0988e-16	3.213e-13	2.4652	2312.3	0.30004	8.2163	Up
Serping1	295703	4.0652e-12	3.11355e-09	2.9748	982.07	0.42896	6.9349	Up
C4a	24233	6.0696e-11	3.0957e-08	2.0568	366.26	0.3144	6.542	Up
C2	24231	1.3827e-10	3.40425e-08	1.9116	782.31	0.29786	6.4178	Up
Slfn13	303378	1.5454e-10	3.40425e-08	2.0235	396.17	0.31613	6.4008	Up
Cd68	287435	1.6167e-10	3.40425e-08	2.8561	242.19	0.44669	6.3939	Up
Mx2	286918	1.7349e-10	3.40425e-08	1.2648	848.82	0.19815	6.3831	Up
Tgfb1	59086	1.7778e-10	3.40425e-08	1.4007	601.18	0.21956	6.3794	Up
Psmb8	24968	1.0263e-09	1.6065e-07	1.5971	288.63	0.26159	6.1053	Up
Cxcl16	497942	1.0534e-09	1.6065e-07	1.9757	267.56	0.32382	6.1011	Up
Clec4a3	362431	3.3275e-09	4.63173e-07	2.177	83.844	0.36807	5.9146	Up
Arpc1b	54227	5.027e-09	6.41325e-07	1.2345	746.31	0.21117	5.8463	Up
Gfap	24387	8.7727e-09	1.03e-06	1.6395	69324	0.28498	5.7529	Up
RT1-A3	309627	9.4576e-09	1.03e-06	1.4736	794.07	0.25672	5.7402	Up
C1s	192262	1.3882e-08	1.42e-06	1.4925	537.13	0.263	5.6748	Up
Lgals3bp	245955	1.7194e-08	1.64e-06	1.2518	886.89	0.22203	5.6381	Up
Ctsz	252929	2.6962e-08	2.29e-06	1.498	1080.4	0.26942	5.5601	Up
Rab32	365042	2.7442e-08	2.29e-06	2.2044	76.399	0.39669	5.557	Up
Gpnmb	113955	3.0315e-08	2.29e-06	2.2385	1158.8	0.40408	5.5396	Up
Kcnn4	65206	3.123e-08	2.29e-06	3.2176	43.884	0.58137	5.5344	Up
Pld4	362792	3.2652e-08	2.29e-06	1.4253	1258.8	0.2579	5.5266	Up
Fermt3	309186	3.2888e-08	2.29e-06	1.3513	384.66	0.24456	5.5253	Up
Mvp	64681	5.008e-08	3.33e-06	0.80413	836.73	0.14752	5.451	Up
Ssc5d	308341	5.4645e-08	3.48e-06	1.2323	539.69	0.22672	5.4355	Up
Tmem176a	297077	1.4614e-07	8.31e-06	1.3514	2160.2	0.25704	5.2574	Up
Piezo1	361430	1.4668e-07	8.31e-06	1.034	367.11	0.1967	5.2567	Up
Cyba	79129	1.5167e-07	8.31e-06	1.3604	306.23	0.25909	5.2505	Up
Axl	308444	1.5183e-07	8.31e-06	0.93642	1917.1	0.17836	5.2503	Up
Tmem176b	171411	1.8504e-07	9.76e-06	1.3525	3422.7	0.25941	5.2138	Up
Ctsh	25425	1.966e-07	1.002e-05	0.98533	2250.7	0.18939	5.2025	Up
RGD1309362	307415	2.0314e-07	1.002e-05	1.713	294.76	0.32965	5.1964	Up
Sparc	24791	2.6413e-07	1.262e-05	0.77081	22434	0.14975	5.1474	Up
S100a4	24615	3.5857e-07	1.617e-05	2.1313	477.11	0.41875	5.0897	Up
Vasp	361517	3.6284e-07	1.617e-05	0.70043	651.14	0.13768	5.0875	Up
Npc2	286898	3.6976e-07	1.617e-05	1.4399	4714.9	0.28323	5.0839	Up
Unc93b1	361689	3.8096e-07	1.619e-05	1.4293	540.2	0.28145	5.0782	Up
Edn3	366270	4.3279e-07	1.791e-05	1.6243	173.7	0.32139	5.0539	Up
C1qb	29687	4.6511e-07	1.872e-05	1.309	2049.5	0.25972	5.0402	Up
Adgre1	316137	5.0526e-07	1.97e-05	1.7963	635.91	0.35753	5.0243	Up
Aspg	246266	5.1542e-07	1.97e-05	2.1688	157.34	0.43198	5.0205	Up
Cfd	54249	6.026e-07	2.25e-05	2.7438	57.786	0.54982	4.9904	Up
Cd37	29185	6.8623e-07	2.499e-05	1.5397	325.83	0.31009	4.9652	Up
Adcy4	54223	7.2056e-07	2.565e-05	1.639	201.36	0.33073	4.9557	Up
Cd63	29186	7.7178e-07	2.625e-05	0.89254	2838.2	0.18059	4.9424	Up
Clic1	406864	7.7213e-07	2.625e-05	1.0691	554.45	0.21633	4.9423	Up
B2m	24223	8.3464e-07	2.777e-05	0.73487	10832	0.14915	4.9271	Up
Casp4	114555	1.0412e-06	3.386e-05	1.6515	161.12	0.33817	4.8837	Up
Pgghg	309103	1.2302e-06	3.921e-05	1.1439	277.93	0.23583	4.8507	Up
Slc10a6	289459	1.4023e-06	4.371e-05	1.9784	68.687	0.41005	4.8247	Up
Rnaset2	292306	1.4961e-06	4.59e-05	1.4068	1668.9	0.29236	4.8118	Up
RT1-Ba	309621	1.6425e-06	4.845e-05	2.3831	351.96	0.49721	4.7931	Up
Capg	297339	1.6882e-06	4.845e-05	1.8445	316.95	0.38526	4.7876	Up
Vav1	25156	1.7063e-06	4.845e-05	1.5926	156.42	0.33281	4.7854	Up
Sipa1	361710	1.7145e-06	4.845e-05	0.92512	791.67	0.19336	4.7845	Up
Clec12a	680338	1.9411e-06	5.397e-05	3.2407	53.826	0.68089	4.7595	Up
Tyrobp	361537	2.0444e-06	5.574e-05	1.4561	625.87	0.30662	4.749	Up
LOC100360218	100360218	2.3607e-06	6.335e-05	1.2246	314.35	0.25945	4.7198	Up
Pdlim4	24915	2.4465e-06	6.463e-05	0.93641	1087	0.19871	4.7125	Up
C1qc	362634	2.5815e-06	6.691e-05	1.1604	1182.3	0.24681	4.7016	Up
Icam1	25464	2.7236e-06	6.811e-05	1.4354	198.87	0.30602	4.6906	Up
Pltp	296371	2.7584e-06	6.811e-05	0.78783	3963.6	0.16805	4.688	Up
Ctss	50654	2.7642e-06	6.811e-05	0.89741	7422.2	0.19144	4.6876	Up
Xaf1	679600	2.9674e-06	7.213e-05	1.4569	91.029	0.31178	4.6731	Up
C1qa	298566	3.4781e-06	8.319e-05	1.2954	3284.3	0.27916	4.6404	Up
Fgd2	309653	3.6711e-06	8.639e-05	1.6298	272.72	0.35206	4.6292	Up
Plin3	316130	3.7987e-06	8.769e-05	1.6811	100.74	0.3637	4.6221	Up
Ifi30	290644	3.8397e-06	8.769e-05	1.2361	535.27	0.26756	4.6199	Up
Pdpn	54320	3.9396e-06	8.865e-05	0.82888	1121.3	0.17962	4.6145	Up
St14	114093	4.0939e-06	9.069e-05	3.2643	138.11	0.70862	4.6066	Up
RT1-CE7	368153	4.5574e-06	9.881e-05	1.1139	515.38	0.24299	4.5842	Up
Cpxm1	296156	4.6216e-06	9.881e-05	1.7073	279.94	0.37267	4.5813	Up
Irf8	292060	4.6476e-06	9.881e-05	1.8122	519.78	0.39567	4.5801	Up
Csf1r	307403	4.8673e-06	0.00010207	1.1727	5283.3	0.25659	4.5704	Up
Fes	361597	5.3484e-06	0.00011061	1.4805	147.38	0.32533	4.5506	Up
Ifi47	246208	5.6215e-06	0.00011465	1.383	132.77	0.30461	4.5401	Up
Rab13	81756	6.2903e-06	0.00012663	0.97404	498.72	0.21567	4.5164	Up
Cd53	24251	6.4272e-06	0.00012776	1.2694	550.67	0.28134	4.5118	Up
Anxa3	25291	6.5742e-06	0.00012887	1.1633	2916.1	0.25811	4.507	Up
Ch25h	309527	7.5761e-06	0.0001468	1.974	144.59	0.44094	4.4768	Up
Psme1	29630	7.7544e-06	0.00014822	0.84335	1312	0.18859	4.4719	Up
Rsad2	65190	7.9089e-06	0.00014941	1.7071	84.432	0.38211	4.4676	Up
Hspb1	24471	8.1245e-06	0.00015151	1.2321	459.38	0.27615	4.4619	Up
Ftl1	29292	8.4536e-06	0.00015577	0.76732	2921.1	0.1723	4.4534	Up
Laptm5	89783	9.2849e-06	0.00016903	1.232	1446	0.27791	4.4332	Up
LOC103690108	103690108	9.7879e-06	0.00017542	1.529	209.98	0.34578	4.4218	Up
Ptpn6	116689	9.8575e-06	0.00017542	1.4055	416.61	0.31797	4.4203	Up
Spint1	311331	1.0181e-05	0.00017734	0.783	465.51	0.17742	4.4133	Up
LOC100911692	100911692	1.0186e-05	0.00017734	1.6608	102.49	0.37633	4.4132	Up
Cmtm7	501065	1.1834e-05	0.0002006	0.94686	296.68	0.21615	4.3806	Up
Tnfaip8l2	310663	1.1836e-05	0.0002006	1.1532	219.34	0.26325	4.3806	Up
Grn	29143	1.2126e-05	0.00020344	1.1481	2843.1	0.2624	4.3753	Up
C1r	312705	1.3035e-05	0.0002162	1.1582	809.24	0.26566	4.3595	Up
S100a3	114216	1.3286e-05	0.00021881	1.7611	165.25	0.40436	4.3553	Up
Arhgap45	314618	1.3618e-05	0.00022136	1.1398	448.93	0.26204	4.3499	Up
Kcnk13	64120	1.4203e-05	0.00022869	1.4578	114.51	0.33586	4.3407	Up
Trhr	25570	1.4585e-05	0.00023262	1.4143	114.02	0.32627	4.3349	Up
Fcna	83517	1.4805e-05	0.00023262	1.6935	65.295	0.39097	4.3316	Up
Apobec1	25383	1.4902e-05	0.00023262	1.6562	70.602	0.38247	4.3301	Up
Man2b1	361378	1.5241e-05	0.00023491	0.7233	1578.6	0.16723	4.3252	Up
Ncf1	114553	1.5486e-05	0.00023715	1.4578	786	0.33732	4.3217	Up
Cnn1	65204	1.5869e-05	0.00024086	3.8157	95.907	0.88403	4.3163	Up
RT1-Da	294269	1.6703e-05	0.0002505	1.821	682.01	0.42299	4.3049	Up
Lrrk1	308703	1.698e-05	0.00025157	0.96798	364.53	0.22504	4.3013	Up
Adrb2	24176	1.7107e-05	0.00025157	1.209	92.721	0.2812	4.2997	Up
RT1-Bb	309622	1.8853e-05	0.00027425	2.5121	200.77	0.5872	4.2781	Up
Hvcn1	304485	1.9044e-05	0.00027425	2.0327	65.482	0.4754	4.2758	Up
S100a6	85247	2.008e-05	0.00028741	2.0819	187.61	0.48825	4.264	Up
Aif1	29427	2.027e-05	0.00028758	1.0446	724.57	0.24511	4.2619	Up
F10	29243	2.0576e-05	0.00028916	2.903	40.868	0.68169	4.2585	Up
Trpm2	294329	2.1287e-05	0.00029626	1.1598	1022.7	0.27284	4.2509	Up
Sla	338477	2.1967e-05	0.0003019	1.4674	146.05	0.34576	4.2439	Up
Actg2	25365	2.2134e-05	0.0003019	4.6426	68.465	1.0944	4.2422	Up
Tcirg1	293650	2.5062e-05	0.00033793	0.96906	583.94	0.22995	4.2142	Up
Pla2g7	301265	2.5342e-05	0.00033793	1.1153	1663.1	0.26481	4.2117	Up
LOC102553715	102553715	2.5426e-05	0.00033793	2.1232	231.98	0.50421	4.211	Up
Scpep1	114861	2.7569e-05	0.00036403	0.7966	1113.8	0.19	4.1927	Up
Cd22	308501	2.8327e-05	0.00037008	2.4474	140.66	0.58458	4.1865	Up
Pdzrn3	312607	3.0403e-05	0.00039417	0.65757	717.98	0.15767	4.1704	Up
Shc1	85385	3.1011e-05	0.00039857	0.85469	785.31	0.20516	4.1659	Up
Isg15	298693	3.1343e-05	0.00039908	1.3833	117.53	0.33226	4.1635	Up
Fgl2	84586	3.3505e-05	0.0004236	1.4553	245.19	0.35082	4.1482	Up
LOC108348061	108348061	3.4931e-05	0.00043768	0.79408	4647.7	0.19187	4.1387	Up
Sqle	29230	3.6697e-05	0.0004553	-0.53209	2232.8	0.12892	-4.1273	Down
Ntsr2	64636	3.6854e-05	0.0004553	0.4838	3365.9	0.11725	4.1264	Up
Ldlr	300438	3.7375e-05	0.00045657	-0.74477	1222.9	0.18063	-4.1231	Down
Bin2	366988	3.7556e-05	0.00045657	1.0997	533.96	0.26678	4.122	Up
Ptafr	58949	3.7912e-05	0.00045659	1.0604	495.43	0.25738	4.1198	Up
Slc15a3	246239	3.8639e-05	0.00046139	1.2364	269.33	0.30042	4.1155	Up
Moxd1	294119	3.9532e-05	0.00046849	0.7955	971.11	0.19354	4.1102	Up
Nckap1l	315348	4.0228e-05	0.00047312	1.2422	735.02	0.30253	4.1062	Up
Fhod1	291964	4.1989e-05	0.00049053	1.1035	342.65	0.26939	4.0963	Up
Oas1a	192281	4.2607e-05	0.00049377	1.4921	86.725	0.36456	4.0929	Up
Abi3bp	363767	4.326e-05	0.00049811	3.3267	113.53	0.8135	4.0893	Up
Tax1bp3	360564	4.5031e-05	0.00051381	0.91547	335.42	0.22438	4.08	Up
Cfh	155012	5.0187e-05	0.00056893	1.067	1681.8	0.26314	4.0548	Up
Dpp7	83799	5.1006e-05	0.00057375	0.55478	2032.7	0.13695	4.051	Up
Otulinl	310190	5.2237e-05	0.00058296	1.2305	382.75	0.30418	4.0454	Up
Psmb9	24967	5.4026e-05	0.0005987	0.93183	206.86	0.23079	4.0375	Up
Ccdc125	499518	5.519e-05	0.0006076	1.1096	104.22	0.27515	4.0325	Up
Lag3	297596	5.6402e-05	0.00061637	3.7261	39.577	0.9252	4.0274	Up
Ifi35	287719	5.7363e-05	0.00062285	0.95339	149.13	0.23696	4.0234	Up
Clec4a1	362430	5.9044e-05	0.0006357	1.5906	89.247	0.396	4.0166	Up
Arhgdib	362456	5.96e-05	0.00063768	0.98972	436.16	0.24654	4.0144	Up
Stard4	291699	6.1282e-05	0.00065131	-0.8763	364.75	0.21865	-4.0078	Down
Ggta1	246766	6.2437e-05	0.0006576	1.0812	271.04	0.27008	4.0034	Up
Hexa	300757	6.3933e-05	0.0006576	0.62428	1833.6	0.15616	3.9978	Up
Fyb1	499537	6.4436e-05	0.0006576	1.5631	212.66	0.39118	3.9959	Up
Arhgap30	498282	6.4782e-05	0.0006576	1.3531	144.22	0.33874	3.9947	Up
Parp14	303903	6.4846e-05	0.0006576	1.1517	309.21	0.28834	3.9944	Up
Stxbp2	81804	6.4888e-05	0.0006576	1.3649	139.54	0.34171	3.9943	Up
Ctsc	25423	6.4941e-05	0.0006576	1.5847	275.47	0.39677	3.9941	Up
Ifngr1	116465	6.6579e-05	0.00067038	0.74246	1907.1	0.18616	3.9882	Up
Ppp1r18	361790	6.9375e-05	0.000694	0.87575	567.71	0.22013	3.9784	Up
Itgb2	309684	6.9853e-05	0.00069446	1.3727	720.87	0.34519	3.9768	Up
Dhx58	303538	7.1214e-05	0.00070281	1.0762	183.88	0.27093	3.9722	Up
Myo1f	314654	8.0738e-05	0.00079148	1.3929	315.76	0.35333	3.9422	Up
Tnfrsf1a	25625	8.1814e-05	0.00079716	0.94683	514.23	0.24037	3.939	Up
Irgm	303090	8.266e-05	0.00080083	0.92773	211.91	0.23567	3.9366	Up
Gpsm3	406163	9.0244e-05	0.00086796	0.89095	174.39	0.22755	3.9154	Up
Uba7	301000	9.2265e-05	0.00088094	1.138	171.09	0.29104	3.9101	Up
Cpz	83575	9.2705e-05	0.00088094	4.4741	231.8	1.1446	3.9089	Up
Wdfy4	498582	9.7234e-05	0.00091706	1.5805	146.93	0.40554	3.8974	Up
Obscn	338458	9.7657e-05	0.00091706	0.96788	167.1	0.24841	3.8963	Up
Pcolce	29569	0.00010042	0.00093685	2.5487	214.49	0.65528	3.8896	Up
RT1-DMb	294273	0.0001011	0.00093747	0.92418	295.79	0.2377	3.8879	Up
Gcnt2	306860	0.00010589	0.00097597	0.79657	225.74	0.20548	3.8767	Up
Vamp5	89818	0.00010751	0.00098211	1.4706	91.123	0.3797	3.873	Up
Vstm4	361112	0.00010784	0.00098211	1.0487	168.93	0.27084	3.8722	Up
Trem2	301227	0.00011655	0.00105516	1.3324	619.17	0.34579	3.8533	Up
Tpm4	24852	0.00011911	0.00107199	0.75088	830.39	0.19514	3.8479	Up
Fcer1g	25441	0.0001239	0.00110858	1.1535	855.91	0.30053	3.8383	Up
Parp10	102548778	0.00012662	0.00112633	1.1376	184.5	0.29681	3.833	Up
Fcrl2	310694	0.0001291	0.00113264	2.7121	1050.4	0.70846	3.8282	Up
Tap1	24811	0.00012932	0.00113264	0.89436	330.38	0.23365	3.8278	Up
Cd4	24932	0.00012955	0.00113264	1.7724	416.85	0.46309	3.8273	Up
Timp1	116510	0.00013273	0.00115009	1.5829	120.38	0.41422	3.8213	Up
Cnr2	57302	0.00013305	0.00115009	1.3502	87.148	0.35338	3.8207	Up
Timp2	29543	0.00013389	0.00115085	0.63999	5386.2	0.16757	3.8192	Up
Cmtm3	291813	0.00013831	0.00117895	1.3072	111.72	0.34299	3.8112	Up
Stab1	100363145	0.0001387	0.00117895	1.4886	309.12	0.39065	3.8105	Up
Cyth4	500906	0.00014027	0.00117936	0.98406	632.26	0.25844	3.8077	Up
Lyl1	304663	0.00014029	0.00117936	1.1084	122.95	0.2911	3.8077	Up
Naprt	315085	0.00014356	0.00120026	0.68055	681.71	0.179	3.8019	Up
Lgmn	63865	0.00014494	0.00120521	0.85609	3547.2	0.22531	3.7996	Up
Slc2a5	65197	0.00014641	0.00121085	1.0318	371.47	0.27174	3.7971	Up
Clec2g	362447	0.00015328	0.00126085	1.0375	700.11	0.27406	3.7857	Up
Abi3	303476	0.00015621	0.00127808	0.98645	283.72	0.2609	3.781	Up
Pros1	81750	0.00016931	0.0013779	1.1323	395.67	0.30106	3.7609	Up
Plcb2	85240	0.0001827	0.001479	1.1815	167.98	0.31576	3.7418	Up
Cd300a	501736	0.00018416	0.00148297	2.0583	99.344	0.55037	3.7398	Up
Ccdc8	494320	0.00018714	0.00149908	0.81807	168.21	0.21898	3.7358	Up
Ifi27	170512	0.00018944	0.0015096	0.71049	3762.5	0.19034	3.7327	Up
Glb1	316033	0.00019568	0.00155125	0.63553	618.17	0.17063	3.7245	Up
Tlr7	317468	0.00019879	0.00156778	1.2708	277.76	0.34156	3.7206	Up
Itga5	315346	0.00020116	0.00157833	1.6328	112.74	0.4392	3.7176	Up
Ifitm3	361673	0.00020254	0.00158105	1.2239	296.23	0.32937	3.7158	Up
Cd33	690492	0.00020469	0.00158972	1.3319	352.43	0.35871	3.7132	Up
Ptprc	24699	0.00020764	0.0015935	1.4682	289.92	0.39579	3.7095	Up
Tifab	364674	0.00020771	0.0015935	1.6556	251.06	0.44631	3.7095	Up
Spi1	366126	0.0002083	0.0015935	1.3011	264.21	0.35083	3.7087	Up
Mrc1	291327	0.00021679	0.00164697	1.8162	261.49	0.49105	3.6986	Up
Cd84	501872	0.00021771	0.00164697	1.4165	191.29	0.38309	3.6975	Up
Dhcr24	298298	0.00021852	0.00164697	-0.60765	5620.4	0.16438	-3.6966	Down
Zfp36l2	298765	0.00022035	0.00165263	0.67253	1418.1	0.18204	3.6945	Up
Plin2	298199	0.00022595	0.00167553	0.82251	346.72	0.22302	3.6881	Up
Pdgfc	79429	0.00022662	0.00167553	0.87656	249.19	0.23772	3.6873	Up
Nfe2l2	83619	0.00022669	0.00167553	0.65601	904.61	0.17791	3.6872	Up
Pald1	294508	0.00023261	0.00171103	0.95385	263.4	0.25915	3.6807	Up
Sp100	363269	0.00023391	0.00171236	1.3612	76.255	0.36995	3.6793	Up
RT1-CE10	414792	0.00024104	0.00175615	0.992	451.53	0.27018	3.6716	Up
Abca1	313210	0.00024265	0.0017595	1.0715	2134.8	0.29196	3.6699	Up
Qrich2	501747	0.00024388	0.00176008	2.6481	21.621	0.72183	3.6686	Up
Epsti1	498547	0.00024896	0.00177971	1.4142	148.6	0.38605	3.6633	Up
LOC100912450	100912450	0.0002495	0.00177971	-6.2518	7.3643	1.7069	-3.6628	Down
S100a13	295213	0.00025009	0.00177971	0.78385	1174.7	0.21404	3.6622	Up
Epb41	313052	0.00025223	0.00178663	0.77402	236.54	0.21148	3.66	Up
Sting1	498840	0.0002564	0.00180547	1.1117	153.64	0.3041	3.6558	Up
Arhgap17	63994	0.00025911	0.00180547	0.87369	437.9	0.23916	3.6531	Up
Pln	64672	0.00025959	0.00180547	2.924	109.13	0.80053	3.6526	Up
Tec	84492	0.00025961	0.00180547	0.95775	170.34	0.26221	3.6526	Up
Dapp1	362046	0.00026178	0.00181232	1.1053	191.15	0.30277	3.6504	Up
Arhgef40	361034	0.00026853	0.0018401	0.50419	1359.7	0.13837	3.6439	Up
Mxra8	313770	0.00026901	0.0018401	0.85533	434.81	0.23476	3.6434	Up
Crip2	338401	0.0002694	0.0018401	0.43921	2245.4	0.12056	3.6431	Up
Clu	24854	0.00027366	0.00186089	0.67701	40371	0.18604	3.639	Up
Dnase2	171575	0.00027573	0.00186667	0.83794	581.94	0.23039	3.6371	Up
Lrmp	500361	0.00028094	0.00189356	0.69092	312.58	0.19022	3.6323	Up
Parp9	303905	0.00028411	0.00190653	0.91856	279.61	0.25309	3.6294	Up
Anxa2	56611	0.00029917	0.00199882	1.8294	509.85	0.5059	3.616	Up
Fmnl3	300225	0.00030631	0.00203763	0.82622	582.92	0.22887	3.6099	Up
Plek	364206	0.00031331	0.00205782	1.3096	315.93	0.36338	3.604	Up
Fhl3	313582	0.00031341	0.00205782	1.0527	98.789	0.29208	3.604	Up
Rasa4	288589	0.0003141	0.00205782	1.0538	165.93	0.29245	3.6034	Up
Naaa	497009	0.00031605	0.00205782	0.90962	359.04	0.25255	3.6018	Up
Rtp4	360733	0.00031607	0.00205782	1.2079	139.82	0.33536	3.6018	Up
Slc7a11	310392	0.00031792	0.00206109	0.72178	3585.4	0.20048	3.6002	Up
Klhl6	287974	0.00031952	0.00206272	1.4118	161.54	0.39227	3.5989	Up
Wnt6	316526	0.00032581	0.00209449	4.0868	69.018	1.1372	3.5939	Up
Tuba1c	300218	0.00032857	0.0021034	1.548	384.77	0.43101	3.5917	Up
Pycard	282817	0.00033343	0.00212562	1.2402	112.26	0.34566	3.5878	Up
Vcam1	25361	0.00033634	0.00213514	0.58736	1321.1	0.16381	3.5856	Up
Phyhd1	296621	0.00033829	0.00213514	0.71149	599.82	0.19851	3.5841	Up
Ube2l6	295704	0.00033911	0.00213514	1.049	137.48	0.29272	3.5834	Up
Mpeg1	64552	0.00034809	0.0021827	1.3011	1733.3	0.36377	3.5766	Up
Fxyd6	63847	0.00035865	0.00223973	0.65492	1128.1	0.18351	3.5688	Up
Tnfsf4	89814	0.00036173	0.00224978	2.0284	29.199	0.56874	3.5665	Up
Fxyd5	60338	0.00036874	0.0022841	0.82491	423.09	0.23162	3.5615	Up
Sash3	317578	0.00037443	0.00230999	1.2836	133.35	0.36081	3.5575	Up
Efnb2	306636	0.00037854	0.00232597	0.62079	707.48	0.17464	3.5546	Up
Plin4	363331	0.00038046	0.00232842	1.2832	188.65	0.36114	3.5533	Up
Id3	25585	0.00038476	0.00233926	0.80267	1419.7	0.22608	3.5503	Up
Hmox1	24451	0.00038529	0.00233926	1.2904	287.81	0.36349	3.55	Up
Alox12	287454	0.00039165	0.00236542	1.5414	73.151	0.43473	3.5456	Up
Pik3cg	298947	0.00039269	0.00236542	1.2353	322.64	0.34846	3.5449	Up
Acat2	308100	0.00040561	0.00243366	-0.55806	1180.2	0.1578	-3.5364	Down
Zc3hav1	252832	0.00041048	0.00245326	0.79036	434.36	0.22369	3.5333	Up
Wsb1	303336	0.0004189	0.00248675	0.47669	3820.4	0.13512	3.5279	Up
Fuca1	24375	0.00042036	0.00248675	0.64206	1350.7	0.18204	3.527	Up
100909630	100909630	0.00042096	0.00248675	0.9085	270.46	0.25762	3.5266	Up
Arhgap4	246249	0.0004288	0.00252332	0.49766	446.22	0.14131	3.5217	Up
Cst3	25307	0.00044134	0.00258717	0.78154	64457	0.2224	3.514	Up
St3gal1	362924	0.00045299	0.00264532	0.92871	565.18	0.26481	3.5071	Up
Cd86	56822	0.00045746	0.00265843	1.0291	177.55	0.29366	3.5045	Up
Il10rb	304091	0.00045871	0.00265843	0.89321	201.09	0.25493	3.5038	Up
Cped1	500046	0.00048411	0.00279505	2.0306	171.01	0.58192	3.4894	Up
Pttg1ip	365548	0.00049949	0.00286339	0.5257	2862.4	0.15102	3.481	Up
Dock8	499337	0.00049969	0.00286339	0.96408	565.28	0.27696	3.4809	Up
Gbp2	171164	0.00050165	0.0028639	1.3679	201.71	0.39309	3.4799	Up
Lpcat2	100359680	0.00050422	0.00286787	0.64527	475.64	0.1855	3.4785	Up
Niban3	498604	0.00051851	0.00293822	2.0598	76.059	0.59343	3.471	Up
Apoe	25728	0.0005248	0.00294575	0.6688	131170	0.19286	3.4678	Up
Cd74	25599	0.0005256	0.00294575	2.0344	3478.9	0.58674	3.4674	Up
Tanc1	311055	0.00052652	0.00294575	-0.36226	4595.6	0.10449	-3.4669	Down
Foxc2	171356	0.00052754	0.00294575	2.9243	48.233	0.84362	3.4664	Up
Mafb	54264	0.00054006	0.0030047	0.88732	171.04	0.25645	3.4601	Up
Vim	81818	0.00054302	0.00300593	1.8806	4815.3	0.54375	3.4586	Up
Tmem37	245953	0.00054421	0.00300593	2.2114	32.848	0.63951	3.458	Up
Eva1b	362597	0.0005576	0.00306881	1.0192	199.64	0.29531	3.4514	Up
103690056	103690056	0.00056113	0.00307716	-0.41905	5965.9	0.12147	-3.4497	Down
Plxnb2	315217	0.00056371	0.00308027	0.58376	2720.6	0.16928	3.4485	Up
Tnfrsf1b	156767	0.00056731	0.00308891	1.2324	93.426	0.35754	3.4468	Up
Bmp1	83470	0.00057354	0.00311104	0.46372	1159.9	0.13465	3.4438	Up
Gna15	89788	0.00057544	0.00311104	0.9641	352.31	0.28002	3.4429	Up
Col1a2	84352	0.00058181	0.0031344	3.9688	2494.3	1.1537	3.44	Up
Slco2b1	140860	0.00058457	0.00313822	0.81747	1269.3	0.23773	3.4387	Up
Ltbr	297604	0.0005984	0.00320123	0.64387	607.38	0.18759	3.4323	Up
Sh2b3	58838	0.00060184	0.00320842	0.56297	820.82	0.16409	3.4308	Up
Rin3	314397	0.00060672	0.00321676	0.90258	208.99	0.26325	3.4286	Up
Prdm6	307305	0.00060761	0.00321676	4.9242	26.242	1.4364	3.4282	Up
Evc	289712	0.00061526	0.00324603	0.9292	358.33	0.27132	3.4248	Up
Endou	680317	0.00062225	0.00327162	1.0917	98.5	0.31905	3.4217	Up
Mlc1	315215	0.00063272	0.00331528	0.61044	14462	0.17864	3.4172	Up
Mmp2	81686	0.00064182	0.00334409	0.91396	308.46	0.26776	3.4133	Up
Serpinf1	287526	0.00064259	0.00334409	1.5862	259.47	0.46475	3.413	Up
Fdft1	29580	0.00064809	0.00336128	-0.62984	2647.4	0.18467	-3.4106	Down
Tnfsf12	360548	0.00065047	0.00336223	0.6824	398.66	0.20014	3.4096	Up
Man2b2	360955	0.00065853	0.00339243	0.856	958.66	0.2513	3.4063	Up
Lgals1	56646	0.00066255	0.00340168	1.2568	456.94	0.36914	3.4046	Up
Mdk	81517	0.00067191	0.0034382	0.74518	849.63	0.21912	3.4008	Up
Entpd2	64467	0.00067594	0.00344729	0.59856	1338.1	0.17609	3.3992	Up
Pgm5	679990	0.00068629	0.00348683	0.96056	268.97	0.28293	3.395	Up
Ier2	494344	0.00068825	0.00348683	0.58681	315.63	0.17289	3.3942	Up
LOC100911486	100911486	0.00069284	0.0034985	1.6906	195.65	0.49836	3.3924	Up
Mrc2	498011	0.00069881	0.00350867	1.169	853.84	0.34484	3.39	Up
Abcc3	140668	0.00069944	0.00350867	1.3399	76.142	0.39527	3.3898	Up
Rcsd1	360872	0.00071687	0.00357332	1.0619	182.66	0.3139	3.383	Up
Entpd1	64519	0.000717	0.00357332	0.88143	633.12	0.26055	3.383	Up
Trim45	295323	0.00072157	0.00358442	1.3386	117.35	0.39588	3.3812	Up
Tfrc	64678	0.00073665	0.0036416	-0.52903	2832.9	0.15672	-3.3756	Down
Srpx	64316	0.00073784	0.0036416	2.2509	84.148	0.66692	3.3751	Up
Dok1	312477	0.00074092	0.00364504	1.1141	79.811	0.33019	3.374	Up
Pamr1	311252	0.00075284	0.00368549	0.42409	1366.1	0.12586	3.3696	Up
Crispld2	171547	0.00075396	0.00368549	1.1685	411.13	0.34681	3.3692	Up
Scn7a	64155	0.00076457	0.00372545	2.3295	72.166	0.69222	3.3653	Up
Syk	25155	0.0007694	0.00373709	0.87319	314.48	0.2596	3.3636	Up
Mt1	24567	0.00080545	0.00389981	0.92724	329.68	0.27671	3.3509	Up
Mt2A	689415	0.00080956	0.00390734	0.96237	1296.7	0.28732	3.3495	Up
Cxcl10	245920	0.0008137	0.00391497	2.6352	18.894	0.78707	3.3481	Up
Hck	25734	0.00083422	0.00400112	1.3586	144.29	0.40664	3.3412	Up
Ppic	291463	0.00084206	0.0040261	1.4582	112.6	0.43677	3.3386	Up
Icoslg	499415	0.00088189	0.0042034	0.79773	638.35	0.23987	3.3257	Up
Tent5a	300870	0.00089551	0.00425506	1.1285	104.99	0.33975	3.3214	Up
Fam110a	311535	0.00091441	0.00433142	0.61347	381.86	0.18502	3.3156	Up
Cx3cr1	171056	0.00095555	0.00449324	0.9792	838.08	0.29643	3.3033	Up
Adgra2	100363275	0.00095584	0.00449324	0.76236	994.38	0.23079	3.3032	Up
Aldh2	29539	0.00095964	0.00449324	0.55677	2547.7	0.16861	3.3021	Up
P2ry12	64803	0.00096032	0.00449324	1.0839	553.88	0.32826	3.3019	Up
F11r	116479	0.00097876	0.00456556	0.57847	400.91	0.17548	3.2966	Up
Ms4a4a	361734	0.00098519	0.00458158	1.3017	73.996	0.39508	3.2947	Up
Stat3	25125	0.00099007	0.00459032	0.49847	1877.8	0.15136	3.2933	Up
Slc14a1	54301	0.001006	0.00465009	0.66482	1751.6	0.20214	3.2888	Up
Was	317371	0.0010246	0.00472141	1.1719	106.19	0.3569	3.2837	Up
Il10ra	117539	0.0010276	0.00472141	0.92056	151.59	0.28041	3.2829	Up
Hcls1	288077	0.0010345	0.00473888	1.056	281.22	0.32187	3.281	Up
Apbb1ip	307171	0.0010434	0.00476538	0.75741	479.34	0.23102	3.2786	Up
Pdlim3	114108	0.0010494	0.00476615	0.9602	143.2	0.29302	3.2769	Up
RT1-A2	24974	0.0010498	0.00476615	0.95392	1240.7	0.29111	3.2768	Up
Ifitm2	114709	0.0010732	0.00485798	1.2624	228.07	0.38599	3.2706	Up
Fam131a	100360487	0.0010884	0.0048987	1.036	1904.7	0.31715	3.2666	Up
Casp8	64044	0.0010886	0.0048987	1.3432	56.439	0.41119	3.2666	Up
Lamb2	25473	0.0011258	0.00505124	0.93864	2356.4	0.28819	3.257	Up
Tspan4	293627	0.0011342	0.0050579	0.94316	580.26	0.28976	3.2549	Up
Thbs2	292406	0.0011344	0.0050579	2.5284	130.17	0.77681	3.2549	Up
Eif2ak2	54287	0.0011372	0.0050579	0.44032	887.9	0.13531	3.2542	Up
Rhbdf2	303690	0.0011549	0.00512173	1.1185	100.03	0.34417	3.2498	Up
Itih3	50693	0.0011712	0.00517422	0.55852	6403.7	0.17207	3.2458	Up
Olfml3	310743	0.0011735	0.00517422	1.5427	207.3	0.47536	3.2452	Up
Akap5	171026	0.0011778	0.00517826	-0.42033	1205.6	0.12956	-3.2442	Down
MGC108823	307414	0.0012181	0.00534009	1.64	149.78	0.50703	3.2346	Up
Vsir	690899	0.0012267	0.00536243	0.74971	1227.4	0.23192	3.2326	Up
Chi3l1	89824	0.0012498	0.00544785	0.67795	3238.6	0.21007	3.2273	Up
Acss1	296259	0.00126	0.0054767	0.59978	1517.5	0.18598	3.2249	Up
Fmod	64507	0.0012759	0.0055301	2.8584	710.81	0.88732	3.2214	Up
RT1-Db1	294270	0.0012972	0.00560654	1.5662	471.32	0.4869	3.2166	Up
Fbln1	315191	0.0013051	0.00561587	1.301	1508.1	0.4047	3.2149	Up
Clca1	308015	0.0013067	0.00561587	-2.1194	62.415	0.65931	-3.2145	Down
Rnf213	303735	0.0013425	0.00574818	0.90809	690.68	0.28318	3.2067	Up
Mlph	316620	0.001345	0.00574818	2.4509	22.037	0.76444	3.2062	Up
Bmf	246142	0.0013601	0.00579653	0.97411	164.72	0.30413	3.203	Up
Ednra	24326	0.0013684	0.0058157	0.85737	269.93	0.26782	3.2012	Up
Clec10a	64195	0.0013731	0.00581951	1.781	123.08	0.55653	3.2002	Up
Lgi4	361549	0.0013797	0.00583133	0.45646	3885.9	0.1427	3.1989	Up
S100a16	361991	0.0013849	0.00583718	0.43554	3181.5	0.1362	3.1978	Up
Hcst	474146	0.001389	0.00583838	2.9932	10.174	0.93627	3.1969	Up
Mrvi1	308899	0.001397	0.00585592	1.779	219.6	0.55677	3.1953	Up
Fli1	315532	0.0014293	0.00597494	0.92427	172.17	0.28986	3.1887	Up
Islr	686539	0.0014366	0.0059891	1.9928	280.15	0.62525	3.1872	Up
LOC100911730	100911730	0.0014647	0.00607812	0.45568	1921.2	0.14322	3.1816	Up
Emp3	81505	0.0014659	0.00607812	1.7572	107.35	0.55234	3.1814	Up
Ttc23	308708	0.0014707	0.00608154	0.99785	126.32	0.31375	3.1804	Up
NEWGENE_621351	103689932	0.0014818	0.00611093	3.9497	358.76	1.2427	3.1782	Up
Acacb	116719	0.0014904	0.00612987	0.64064	347.44	0.20168	3.1766	Up
Tmem86a	308602	0.0015029	0.00616471	0.64849	325.81	0.20431	3.1741	Up
C4b	406161	0.0015201	0.00621384	1.6636	102.83	0.52465	3.1708	Up
100911902	100911902	0.001523	0.00621384	2.6914	118.35	0.84897	3.1703	Up
Colec12	361289	0.0015365	0.00624183	1.4937	459.67	0.47154	3.1677	Up
Cd40	171369	0.0015409	0.00624183	1.4562	38.375	0.45983	3.1669	Up
Fcgrt	29558	0.0015421	0.00624183	0.75954	1039	0.23986	3.1666	Up
Eef2k	25435	0.0015539	0.006273	0.42379	1498.2	0.13392	3.1644	Up
Gusb	24434	0.0015671	0.00630964	0.78628	216.19	0.24867	3.162	Up
Slc7a7	83509	0.0015852	0.00636576	1.4016	79.416	0.44374	3.1586	Up
Pygl	64035	0.0016026	0.00641879	1.0048	116.95	0.31845	3.1554	Up
F13a1	60327	0.0016226	0.00648193	1.3105	98.349	0.4158	3.1518	Up
Gsdmd	315084	0.0016353	0.00650826	0.86464	258.03	0.27453	3.1495	Up
Ly49si1	494206	0.0016377	0.00650826	5.2049	6.5171	1.6528	3.1491	Up
Tbxas1	24886	0.0016448	0.00651954	1.2529	135.81	0.39803	3.1478	Up
Ets1	24356	0.0016565	0.00654895	0.51542	664.22	0.16384	3.1458	Up
LOC103689947	103689947	0.0016666	0.0065719	0.95855	249.06	0.30488	3.144	Up
Slc22a6	29509	0.0016846	0.0066258	3.6651	239.48	1.1669	3.1409	Up
Slamf8	289237	0.0016952	0.0066504	0.88688	101.27	0.28254	3.139	Up
Ncf4	500904	0.0017023	0.00666117	1.1168	56.013	0.35594	3.1378	Up
Aebp1	305494	0.0017089	0.00666893	2.4413	2463.3	0.77831	3.1367	Up
Skap2	155183	0.001713	0.00666893	0.78397	427.37	0.25	3.1359	Up
Angptl2	171100	0.0017269	0.0066983	2.3079	106.09	0.73649	3.1336	Up
Bst2	378947	0.0017293	0.0066983	1.1973	253.39	0.38213	3.1332	Up
Tnc	116640	0.0017361	0.00670766	0.92816	479.33	0.29634	3.132	Up
NEWGENE_1308171	108348095	0.0017482	0.00672546	3.0089	794.46	0.96131	3.13	Up
Bgn	25181	0.0017495	0.00672546	1.302	1204.3	0.416	3.1298	Up
Aoah	498757	0.0017653	0.0067692	2.9285	10.559	0.93649	3.1271	Up
Tlr3	364594	0.0017741	0.00677463	0.95154	214.6	0.30443	3.1256	Up
Slfn2	303380	0.0017789	0.00677463	0.81682	321.27	0.26139	3.1249	Up
Mrgprf	266762	0.00178	0.00677463	2.3936	66.38	0.76602	3.1247	Up
Card9	64171	0.0017953	0.0068159	0.80832	170.32	0.2589	3.1222	Up
Edar	365581	0.0018082	0.00684307	2.2515	87.214	0.72164	3.12	Up
Slc37a2	500973	0.0018114	0.00684307	0.68264	215.58	0.21883	3.1195	Up
Hopx	171160	0.0018489	0.00696753	0.74478	848.83	0.23921	3.1135	Up
LOC100363469	100363469	0.0018793	0.00706469	1.5992	38.483	0.51442	3.1087	Up
Fabp7	80841	0.0018871	0.00707663	0.46433	3209.2	0.14942	3.1074	Up
Casp1	25166	0.0018963	0.00709374	0.99959	103.57	0.32182	3.106	Up
Card14	688292	0.0019069	0.00711599	1.8218	140.75	0.58684	3.1044	Up
Antxr2	305633	0.0019457	0.00724113	1.1971	96.141	0.38637	3.0984	Up
C5ar2	445269	0.0019499	0.00724113	1.1262	58.559	0.36356	3.0978	Up
Gcnt1	64043	0.0019575	0.00724704	0.91137	195.59	0.29431	3.0966	Up
Gja1	24392	0.0019636	0.00724704	0.44326	12057	0.14319	3.0957	Up
Gbp6	305139	0.0019657	0.00724704	1.9269	76.392	0.62253	3.0954	Up
Fcgr2b	289211	0.0019794	0.00725725	1.2001	433.12	0.38798	3.0933	Up
Tbx18	315870	0.0019797	0.00725725	1.9116	117.02	0.61798	3.0933	Up
C1qtnf2	497886	0.0019827	0.00725725	1.1804	89.047	0.38165	3.0928	Up
Anln	363031	0.0020042	0.00731844	-0.69401	910.08	0.22463	-3.0896	Down
Uap1l1	296560	0.0020155	0.00733128	0.7061	544.26	0.22866	3.0879	Up
Hk2	25059	0.0020173	0.00733128	1.0005	490.89	0.32403	3.0877	Up
Kank2	100361376	0.0020795	0.00753942	1.0963	858.86	0.3561	3.0786	Up
RT1-CE5	309607	0.0020951	0.00757802	0.91521	813.44	0.29749	3.0764	Up
Tagap	308097	0.0021035	0.00759046	1.7079	108.95	0.55536	3.0752	Up
Elk3	362871	0.0021547	0.00775692	0.57056	562.64	0.18597	3.068	Up
Havcr2	363578	0.0021609	0.00776098	0.98983	244.47	0.32272	3.0672	Up
Cytip	311047	0.0022059	0.00790404	2.4646	34.857	0.80516	3.061	Up
Myl12a	501203	0.0022188	0.00793169	0.6176	921.74	0.20188	3.0593	Up
Col1a1	29393	0.0022571	0.00804922	3.5232	1760.3	1.1536	3.0541	Up
Col3a1	84032	0.0022622	0.00804922	3.5056	1139.1	1.1481	3.0535	Up
Col16a1	366474	0.0022677	0.00805007	0.59026	2253.3	0.19335	3.0527	Up
Bcl2a1	170929	0.0023394	0.00828538	1.0828	65.457	0.35577	3.0434	Up
Mgp	25333	0.0023658	0.00835952	1.367	454.41	0.44968	3.04	Up
S1pr3	306792	0.002373	0.00836565	0.84847	534.28	0.27919	3.0391	Up
Ccn5	29576	0.0023948	0.00842309	2.6863	73.195	0.88472	3.0363	Up
Stk40	360230	0.0024039	0.0084357	0.35748	1318.8	0.11778	3.0352	Up
Agt	24179	0.0024115	0.00844301	0.44704	5896.7	0.14733	3.0342	Up
Gpr34	554353	0.0024194	0.00845133	0.86168	544.42	0.28408	3.0332	Up
Nradd	246143	0.0024287	0.00846449	1.5456	35.986	0.50976	3.0321	Up
Stbd1	305234	0.0024839	0.0086372	1.0415	95.343	0.34426	3.0253	Up
Maf	54267	0.0024986	0.00866861	0.66609	379.41	0.2203	3.0235	Up
Rhbdf1	303008	0.0025382	0.00877006	0.47273	543.12	0.1566	3.0187	Up
Batf3	60462	0.0025414	0.00877006	2.3744	19.663	0.78665	3.0184	Up
Tmem200b	688757	0.0025536	0.00877006	2.5637	24.221	0.84978	3.0169	Up
Cp	24268	0.002555	0.00877006	2.0858	689.68	0.69139	3.0168	Up
Lgals3	83781	0.0025565	0.00877006	1.9452	129.96	0.64484	3.0166	Up
Dcn	29139	0.0025624	0.00877063	1.2588	656.57	0.4174	3.0159	Up
Inmt	368066	0.0025795	0.00880945	2.7805	13.174	0.92256	3.0139	Up
Klhl30	316624	0.0025931	0.00883618	2.3555	22.044	0.78196	3.0123	Up
Tent5c	310721	0.0026	0.00884	1.6658	61.228	0.55317	3.0115	Up
Rab3b	81755	0.0026074	0.0088455	0.61051	727.3	0.20279	3.0106	Up
Tm4sf1	295061	0.0026798	0.009071	0.88028	262.02	0.29321	3.0023	Up
Rac2	366957	0.0026886	0.0090807	1.1246	195.56	0.37472	3.0013	Up
Ostf1	259275	0.0027115	0.00912889	0.45095	837.31	0.15038	2.9987	Up
Lyz2	25211	0.0027148	0.00912889	0.98382	1513	0.32812	2.9983	Up
Gnai2	81664	0.0027246	0.00914175	0.30173	9603.3	0.10067	2.9972	Up
Crip1	691657	0.0027569	0.00922296	1.2394	328.06	0.41402	2.9936	Up
Unc13d	192177	0.0027673	0.00922296	0.89386	147.76	0.2987	2.9925	Up
Ocln	83497	0.0027673	0.00922296	0.53526	377.65	0.17887	2.9925	Up
Hexb	294673	0.0027733	0.00922296	0.61783	3640	0.20651	2.9918	Up
Ifi44	310969	0.002786	0.00922296	0.75626	284.18	0.25289	2.9904	Up
Eci1	29740	0.002789	0.00922296	0.49314	425.27	0.16492	2.9901	Up
Igf1	24482	0.002791	0.00922296	0.90488	141.06	0.30265	2.9899	Up
Cavin1	287710	0.0028004	0.00923363	1.2024	1065	0.40229	2.9888	Up
Igf2	24483	0.0028063	0.00923363	3.3764	3377.2	1.1299	2.9882	Up
Igfbp5	25285	0.0028309	0.00929434	0.52856	2791.7	0.17704	2.9855	Up
Foxd1	171299	0.0028369	0.00929434	2.4257	45.138	0.81267	2.9849	Up
Sp110	301570	0.0028673	0.00937387	0.85356	217.82	0.28627	2.9816	Up
Irf9	305896	0.0028867	0.00941717	0.59004	648.12	0.19803	2.9796	Up
Flnc	362332	0.002909	0.00946972	1.069	662.06	0.35907	2.9772	Up
Igfbp7	289560	0.0029235	0.00949672	0.6183	3172.3	0.20779	2.9757	Up
Ccl19	362506	0.0029974	0.00971615	2.217	66.672	0.74697	2.968	Up
Ly86	291359	0.0030081	0.00973022	1.032	114.45	0.34783	2.9669	Up
Cd34	305081	0.0030169	0.00973809	0.7622	378.02	0.25698	2.966	Up
Slc26a7	297910	0.0030368	0.00978169	2.4365	59.428	0.82204	2.964	Up
Serpinb1a	291091	0.0030725	0.00987589	1.3493	102.28	0.45577	2.9604	Up
Fndc1	308099	0.0031523	0.0101111	1.427	195.11	0.48331	2.9525	Up
Bicc1	361832	0.003172	0.0101531	1.5154	154.27	0.5136	2.9506	Up
Mmrn2	306288	0.0032038	0.010221	0.94595	341.9	0.32094	2.9475	Up
Gpr83	140595	0.0032066	0.010221	-0.48572	1013.2	0.16481	-2.9472	Down
Map4k1	292763	0.0032278	0.0102631	0.87322	134.92	0.29649	2.9452	Up
Gpx1	24404	0.0032332	0.0102631	0.51395	1463.2	0.17454	2.9447	Up
Sema3b	363142	0.0032497	0.0102706	1.0299	374.78	0.34994	2.9431	Up
Suclg2	362404	0.0032522	0.0102706	0.38201	1940.7	0.12981	2.9428	Up
Trim5	308906	0.0032557	0.0102706	0.87354	364.04	0.29687	2.9425	Up
Lat2	317676	0.0032647	0.0102778	1.2092	146.17	0.41107	2.9416	Up
Parp12	362343	0.0032952	0.0103525	0.65484	202.32	0.22283	2.9388	Up
Tnnt2	24837	0.00333	0.0104265	2.4027	113.72	0.81848	2.9355	Up
Emilin1	298845	0.0033324	0.0104265	1.0458	364.45	0.35628	2.9353	Up
Bace2	288227	0.0033488	0.0104503	1.1071	175.74	0.37738	2.9338	Up
Bmp5	315824	0.0033544	0.0104503	2.6614	50.917	0.90733	2.9332	Up
Sp140	316580	0.0033605	0.0104503	0.88942	156.06	0.30328	2.9327	Up
Golm1	680692	0.0033972	0.0105239	0.79305	785.34	0.27073	2.9293	Up
Pdlim2	290354	0.0034025	0.0105239	1.4598	56.201	0.49844	2.9288	Up
Trim47	690374	0.0034048	0.0105239	0.63176	240.74	0.21572	2.9286	Up
Adamts8	300475	0.0034266	0.01057	1.5794	29.447	0.53968	2.9266	Up
Sap25	288559	0.0034474	0.0106127	0.90007	115.61	0.30774	2.9247	Up
RT1-T24-4	414784	0.0034582	0.0106246	0.60572	792.73	0.20717	2.9238	Up
Nalcn	266760	0.0035072	0.0107535	-0.32738	3026.1	0.11214	-2.9194	Down
Lpar6	691774	0.0035491	0.0108603	1.0825	150.71	0.37128	2.9157	Up
Tnfsf13b	498666	0.0035656	0.010889	1.4791	33.594	0.50755	2.9142	Up
Anlnl1	307056	0.0036147	0.0110002	-0.61842	1027.6	0.21252	-2.91	Down
Tmem156	498365	0.0036164	0.0110002	1.711	30.244	0.58802	2.9098	Up
Eva1a	500221	0.0036242	0.011002	0.69312	248.36	0.23826	2.9091	Up
Atp1b2	24214	0.0036536	0.0110693	0.33144	16667	0.11403	2.9066	Up
St18	266680	0.0036807	0.011124	-0.63187	1047.5	0.21756	-2.9043	Down
Kctd19	291965	0.0036862	0.011124	1.8384	26.68	0.6331	2.9038	Up
Folr2	293154	0.0037191	0.0112012	1.853	35.984	0.63875	2.9011	Up
Zfp703	680717	0.0037378	0.0112188	0.47896	608.37	0.16519	2.8995	Up
Ifitm1	293618	0.0037426	0.0112188	2.2492	62.53	0.77585	2.8991	Up
Rps27l	681429	0.0037481	0.0112188	0.51741	270.61	0.1785	2.8986	Up
Sgtb	294708	0.003755	0.0112188	-0.43193	1237.4	0.14904	-2.898	Down
Rbm47	305340	0.0037616	0.0112188	2.0122	27.263	0.69448	2.8975	Up
RGD1565785	501570	0.0037972	0.011303	1.6674	26.199	0.57604	2.8945	Up
Aqp4	25293	0.0038287	0.0113746	0.69555	20587	0.24051	2.8919	Up
Slfn5	303377	0.0038412	0.0113896	0.91273	887.61	0.31572	2.8909	Up
Acadl	25287	0.0038504	0.0113948	0.44275	934.44	0.15319	2.8902	Up
Tlr9	338457	0.0038647	0.011415	1.7031	34.644	0.58951	2.889	Up
Angpt2	89805	0.0038725	0.011416	1.9559	112.31	0.67715	2.8884	Up
Kcnc1	25327	0.0039232	0.0115433	-0.43327	2459.3	0.15022	-2.8843	Down
Niban1	63912	0.0039375	0.0115631	1.8471	110.37	0.64066	2.8831	Up
Igfbp2	25662	0.003965	0.0116204	3.0432	2081.4	1.0563	2.8809	Up
Irf7	293624	0.0039722	0.0116204	0.94709	222.27	0.32881	2.8804	Up
Itgal	308995	0.0039873	0.011621	1.3126	169.24	0.4559	2.8792	Up
Ciita	85483	0.0039876	0.011621	1.577	28.467	0.54772	2.8791	Up
Npl	304860	0.0040344	0.0117299	0.74075	258.62	0.25761	2.8755	Up
Lancl1	114515	0.0040403	0.0117299	-0.24741	8623	0.086056	-2.875	Down
Arl11	364396	0.0040856	0.011839	1.4703	150.99	0.51204	2.8715	Up
RGD1563400	360777	0.0041111	0.0118903	0.95329	170.85	0.33221	2.8695	Up
Cstb	25308	0.0041331	0.0119314	0.35308	1027.9	0.12312	2.8678	Up
Cald1	25687	0.0042061	0.012077	1.1597	1387.4	0.40518	2.8623	Up
Tgfbr2	81810	0.0042068	0.012077	0.91846	414.06	0.32089	2.8622	Up
Col13a1	499431	0.004212	0.012077	1.8629	72.153	0.65095	2.8618	Up
Coch	362735	0.0042151	0.012077	2.9993	486.67	1.0481	2.8616	Up
Ecm1	116662	0.0042491	0.012137	1.5645	313.86	0.54721	2.8591	Up
Rgs1	54289	0.0042519	0.012137	1.7858	61.828	0.62465	2.8588	Up
Irf1	24508	0.0042869	0.0122141	0.60803	310.68	0.21288	2.8562	Up
Usp18	312688	0.0043188	0.0122821	1.1634	115.2	0.40764	2.8539	Up
Il21r	308977	0.0043409	0.012322	0.82745	91.722	0.2901	2.8523	Up
Osmr	310132	0.004372	0.0123873	1.5077	61.247	0.529	2.85	Up
Ccn2	64032	0.0043974	0.0124363	1.0834	663.31	0.3804	2.8481	Up
Sh3bp2	305450	0.004417	0.0124685	0.65625	320.37	0.23053	2.8467	Up
Mall	362211	0.0044251	0.0124685	1.4548	48.757	0.51115	2.8462	Up
Ikbke	363984	0.0044963	0.0126451	0.65221	182.29	0.22956	2.8411	Up
Sh3d21	362598	0.0045043	0.0126451	0.99621	93.008	0.35072	2.8405	Up
Csf2rb	171081	0.0045393	0.01272	1.4867	138.06	0.52386	2.838	Up
Sptssb	100362555	0.0045533	0.0127359	-0.79039	155.12	0.2786	-2.837	Down
Ttk	315852	0.0045814	0.0127911	1.3128	96.041	0.46304	2.8351	Up
RT1-Db2	24981	0.0046073	0.01284	1.7831	68.588	0.62935	2.8333	Up
Slc3a2	50567	0.0046245	0.0128645	0.38348	4806.8	0.13541	2.8321	Up
Fxyd3	116831	0.0046512	0.0129065	1.0793	49.484	0.38136	2.8302	Up
Plcg2	29337	0.004662	0.0129065	0.87174	132.66	0.30809	2.8295	Up
Trim25	494338	0.0046776	0.0129065	0.85638	139.56	0.30278	2.8284	Up
LOC108348101	108348101	0.0046807	0.0129065	-0.55089	838.65	0.19478	-2.8282	Down
Ptgfr	25652	0.0046834	0.0129065	2.8404	32.778	1.0044	2.828	Up
Arhgap27	303583	0.0046902	0.0129065	0.70961	243.41	0.25096	2.8276	Up
Psd4	311785	0.0047927	0.0131649	0.89226	119.77	0.31633	2.8206	Up
Zfp36l1	29344	0.0048314	0.0132346	0.67524	1311.2	0.23961	2.8181	Up
Hmgcs1	29637	0.0048354	0.0132346	-0.50834	8546.8	0.1804	-2.8178	Down
Ahnak	191572	0.0048576	0.0132646	1.0474	2023.7	0.3719	2.8163	Up
Slc12a9	171443	0.0048637	0.0132646	0.39219	758.07	0.13928	2.8159	Up
RGD1563307	308503	0.0048778	0.0132794	-0.67642	135.49	0.24029	-2.815	Down
Slc25a45	689625	0.0049041	0.0133273	1.2995	55.901	0.46193	2.8133	Up
Rin2	311494	0.0050743	0.0137654	0.47747	1153.8	0.17039	2.8023	Up
Asap3	684122	0.0051129	0.0138365	0.98265	137.2	0.35097	2.7998	Up
Hs3st3b1	303218	0.0051186	0.0138365	3.0787	22.411	1.0997	2.7995	Up
Csf3r	298518	0.0051339	0.0138534	0.90218	289.28	0.32238	2.7985	Up
Pik3r5	497931	0.0051491	0.0138699	1.0274	114.2	0.36724	2.7976	Up
LOC100911372	100911372	0.0052707	0.0141306	0.31896	8255.9	0.11432	2.79	Up
Cdh8	84408	0.0052752	0.0141306	-0.44109	1385.4	0.15811	-2.7897	Down
Slc5a11	252854	0.0052781	0.0141306	-1.2757	157.81	0.45731	-2.7896	Down
Tie1	89806	0.0052828	0.0141306	0.78424	774	0.28116	2.7893	Up
Ccdc102a	361363	0.005296	0.0141411	0.69835	163.37	0.25044	2.7885	Up
Lcp2	155918	0.0053176	0.0141741	0.77533	330.65	0.27818	2.7871	Up
Glb1l	301525	0.0053311	0.0141854	0.47205	337.86	0.16942	2.7863	Up
Ninj1	25338	0.0054418	0.0144548	0.58162	498.29	0.20924	2.7796	Up
Igsf1	302822	0.0054764	0.0145171	0.72987	2126.8	0.26277	2.7776	Up
Gsap	311984	0.0054922	0.0145171	1.09	44.991	0.39256	2.7767	Up
Bmp7	85272	0.0054982	0.0145171	1.8183	148.09	0.65495	2.7763	Up
Arhgap9	362893	0.0055032	0.0145171	0.79134	215.79	0.28506	2.776	Up
Fxyd1	58971	0.0055215	0.0145403	0.52517	1587.3	0.18925	2.7749	Up
Gjb2	394266	0.0055418	0.0145687	1.5741	324.62	0.56752	2.7737	Up
P2ry6	117264	0.0055543	0.0145765	0.80254	213.97	0.28941	2.773	Up
Mfap2	313662	0.0055841	0.0146296	1.3161	58.964	0.47492	2.7713	Up
Rab20	689377	0.0056247	0.0147055	1.2758	38.565	0.46075	2.7689	Up
Gbp5	362050	0.0056413	0.0147055	0.7829	163	0.28285	2.7679	Up
Ccdc80	64387	0.0056419	0.0147055	0.6394	694.32	0.23101	2.7679	Up
Vat1	287721	0.0056649	0.0147403	0.74766	1364.5	0.27025	2.7666	Up
Scn2b	25349	0.0056799	0.0147542	-0.50344	2141.6	0.18203	-2.7657	Down
Scarf2	287949	0.0056902	0.0147559	1.1682	192.97	0.42248	2.7651	Up
Plod2	300901	0.0057246	0.0148146	0.90113	114.48	0.32612	2.7632	Up
Ms4a6e	100912573	0.0057322	0.0148146	0.98882	125.21	0.35791	2.7627	Up
Galns	292073	0.0057563	0.0148518	0.47285	545.39	0.17124	2.7613	Up
Tcf7l1	312451	0.0058063	0.0149556	0.79342	196.25	0.28763	2.7585	Up
Rassf4	362423	0.0058415	0.015021	0.95782	430.91	0.34747	2.7565	Up
Slc6a20	113918	0.0058765	0.0150477	2.6353	849.16	0.95668	2.7546	Up
Tead3	294299	0.005881	0.0150477	0.53343	377.98	0.19367	2.7543	Up
Aadat	29416	0.0058814	0.0150477	0.81625	327.61	0.29635	2.7543	Up
Il2ra	25704	0.0058998	0.0150696	2.2744	22.756	0.82607	2.7533	Up
Sinhcaf	686611	0.0059103	0.0150713	0.98732	76.929	0.35867	2.7527	Up
Nek6	360161	0.0059388	0.0151187	0.50165	1684.7	0.18234	2.7511	Up
Apobec3	315137	0.0060085	0.0152708	2.019	20.574	0.7349	2.7473	Up
Adap2	56826	0.0060626	0.0153798	0.8669	110.91	0.31588	2.7444	Up
Celsr1	300128	0.0060715	0.0153798	0.75151	636.15	0.27388	2.7439	Up
Ugt1a8	301595	0.0061468	0.0155448	0.72844	257.9	0.26587	2.7398	Up
Pde11a	140928	0.0061781	0.0155982	0.76527	177.62	0.27948	2.7382	Up
Slc13a4	503568	0.0062015	0.015613	2.7082	467.97	0.98952	2.7369	Up
Aldh1a2	116676	0.0062044	0.015613	3.1881	447.56	1.1649	2.7368	Up
Acta2	81633	0.0062832	0.0157854	2.6575	1688.3	0.97252	2.7326	Up
Ms4a6a	361735	0.0063017	0.0158059	1.0484	55.536	0.38379	2.7317	Up
Clmp	286939	0.0063162	0.0158163	-0.34571	1779.2	0.12659	-2.7309	Down
Als2cl	316017	0.0063442	0.0158209	0.55738	299.06	0.20421	2.7294	Up
Arhgef1	60323	0.0063526	0.0158209	0.29584	2012	0.10841	2.729	Up
Hmgcr	25675	0.0063576	0.0158209	-0.3799	2238.8	0.13922	-2.7287	Down
Slc16a12	309525	0.0063653	0.0158209	1.3109	178.19	0.48047	2.7283	Up
Rplp0	64205	0.0063697	0.0158209	0.31678	12152	0.11612	2.7281	Up
RGD1561662	301232	0.0063849	0.01583	1.4908	43.628	0.5466	2.7273	Up
Adcy7	84420	0.0063941	0.01583	1.0207	155.45	0.37431	2.7269	Up
Tlr4	29260	0.0064487	0.0159394	1.2794	74.471	0.46969	2.724	Up
Pbxip1	310644	0.0065105	0.0160662	0.35585	2560.4	0.13078	2.7209	Up
Arhgap39	500901	0.0065655	0.0161104	-0.31581	3337.5	0.11619	-2.7181	Down
Spock3	306404	0.0065765	0.0161104	-0.5624	2645.5	0.20695	-2.7176	Down
Msmo1	140910	0.006587	0.0161104	-0.38458	3651.8	0.14154	-2.717	Down
Hecw1	291209	0.0065943	0.0161104	-0.48111	646.75	0.1771	-2.7167	Down
S100a11	445415	0.0065974	0.0161104	1.483	119.39	0.54592	2.7165	Up
Cd6	25752	0.0065988	0.0161104	0.80507	105.67	0.29637	2.7164	Up
Rubcnl	290403	0.0066021	0.0161104	1.305	49.424	0.48045	2.7163	Up
Map3k8	116596	0.006653	0.0162041	1.1892	77.58	0.43823	2.7137	Up
Adm	25026	0.0066617	0.0162041	1.2088	45.413	0.44553	2.7133	Up
Tspo	24230	0.0066748	0.0162102	0.93011	150.27	0.34288	2.7126	Up
Isyna1	290651	0.0066978	0.0162403	0.45603	1471.3	0.16818	2.7115	Up
Acaa2	170465	0.0067287	0.0162894	0.4954	711.95	0.1828	2.71	Up
Ocrl	317576	0.0067959	0.0163835	-0.33736	1213	0.12464	-2.7067	Down
Lgals9	25476	0.0067969	0.0163835	0.56396	472.39	0.20836	2.7066	Up
Gpha2	171158	0.0067997	0.0163835	3.8551	7.4449	1.4244	2.7065	Up
Tapbpl	297602	0.0068833	0.0165589	0.62758	295.22	0.23223	2.7024	Up
Nlrp1a	360557	0.006904	0.0165826	0.78561	147.47	0.29081	2.7014	Up
Trim63	140939	0.0069527	0.016667	1.7714	19.336	0.6563	2.6991	Up
Ehd2	361512	0.006961	0.016667	0.83615	296.14	0.30983	2.6987	Up
Cd2ap	316258	0.0069718	0.016667	0.4393	411.47	0.16281	2.6982	Up
Man1c1	362625	0.0070524	0.0168333	0.59497	877.51	0.22082	2.6944	Up
Micu3	364601	0.0070994	0.0169191	-0.43113	1596.9	0.16014	-2.6921	Down
Plod3	288583	0.00713	0.0169656	0.40481	946.64	0.15045	2.6907	Up
Plekha4	308584	0.0072349	0.0171428	1.0767	88.461	0.40086	2.6858	Up
Napg	307382	0.0072395	0.0171428	-0.34692	5673.1	0.12918	-2.6856	Down
Abcg3l3	305142	0.0072553	0.0171428	0.96602	81.346	0.3598	2.6849	Up
Ptpn18	301333	0.0072687	0.0171428	0.642	171.17	0.23917	2.6843	Up
Gabrg2	29709	0.0072733	0.0171428	-0.36966	2567.3	0.13772	-2.6841	Down
Ripk3	246240	0.0072772	0.0171428	1.3165	62.092	0.49053	2.6839	Up
Cmtm6	316035	0.0072836	0.0171428	0.53734	481.43	0.20023	2.6836	Up
Kcne5	681190	0.0072964	0.0171428	1.0642	109.47	0.39665	2.683	Up
Trip6	686323	0.0073115	0.0171428	0.64672	289.22	0.24111	2.6823	Up
Srgn	56782	0.0073165	0.0171428	0.67479	747	0.25159	2.6821	Up
Nexn	246172	0.0073483	0.017191	1.6105	87.147	0.60077	2.6806	Up
Bmp6	25644	0.0073833	0.0172465	1.174	562.51	0.43822	2.679	Up
Prelp	84400	0.0074025	0.0172606	0.66455	1883.6	0.24814	2.6782	Up
Ltbp1	59107	0.0074119	0.0172606	1.5596	161.23	0.58242	2.6777	Up
Cldn9	287099	0.007433	0.017265	0.84874	260.04	0.31707	2.6768	Up
RGD1561157	360487	0.0074477	0.017265	0.93946	66.767	0.35105	2.6761	Up
Lhfpl2	294643	0.0074513	0.017265	0.62385	1044.9	0.23313	2.676	Up
Nceh1	294930	0.0074668	0.017265	-0.28614	4595	0.10696	-2.6753	Down
Synpo2	499702	0.0074702	0.017265	1.6938	166.37	0.63316	2.6751	Up
Itga8	364786	0.0074959	0.0172876	1.1849	251.03	0.44312	2.674	Up
Abhd15	303343	0.0075026	0.0172876	1.0606	85.428	0.39668	2.6737	Up
Ppp3r1	29748	0.007532	0.0173293	-0.33567	26370	0.12561	-2.6724	Down
Ehd4	192204	0.0076363	0.0175269	0.49089	823.63	0.18401	2.6677	Up
Cdh5	307618	0.0076408	0.0175269	1.0304	483.88	0.38626	2.6675	Up
Srebf2	300095	0.0076858	0.0175687	-0.48963	6400	0.18369	-2.6656	Down
Tlr2	310553	0.007688	0.0175687	0.8524	201.31	0.31979	2.6655	Up
Chrdl1	363455	0.0076935	0.0175687	0.65072	333.11	0.24415	2.6652	Up
Apol9a	503164	0.0077105	0.0175747	1.4265	53.917	0.53536	2.6645	Up
Tinagl1	94174	0.0077191	0.0175747	1.2684	372.1	0.47611	2.6641	Up
Grin2c	24411	0.0077427	0.0176023	0.38767	3924.8	0.14557	2.6631	Up
Tpcn2	309139	0.0077542	0.0176023	0.48873	392.68	0.18355	2.6626	Up
Fbln2	282583	0.0077824	0.0176163	0.34031	1312.3	0.12787	2.6614	Up
Anxa5	25673	0.0077834	0.0176163	0.57004	1959.9	0.21419	2.6613	Up
Oplah	116684	0.0077999	0.0176275	0.54536	1232.3	0.20498	2.6606	Up
RT1-DMa	294274	0.0078481	0.0176881	-0.72969	383.15	0.27447	-2.6585	Down
102555086	102555086	0.0078569	0.0176881	0.65038	236.99	0.24467	2.6582	Up
Dab2	79128	0.0078782	0.0176881	0.96686	457.99	0.36386	2.6572	Up
Slc15a2	60577	0.0078885	0.0176881	0.43243	2592.3	0.16276	2.6568	Up
Idi1	89784	0.0078943	0.0176881	-0.53898	889.85	0.20289	-2.6566	Down
Slfn4	114247	0.0078983	0.0176881	1.2978	148.18	0.48855	2.6564	Up
Acsf2	619561	0.0079076	0.0176881	0.35511	1420.2	0.1337	2.656	Up
Sc5d	114100	0.0079526	0.0177413	-0.38551	4408.8	0.14525	-2.6541	Down
Myd88	301059	0.0079822	0.0177413	0.61622	249.83	0.23229	2.6528	Up
Sned1	316638	0.0079834	0.0177413	1.4503	437.69	0.54673	2.6528	Up
Dcdc2	291130	0.007986	0.0177413	1.5097	203.23	0.56911	2.6527	Up
RGD1559575	287231	0.0079894	0.0177413	1.8539	26.398	0.69894	2.6525	Up
Mylk	288057	0.0080032	0.0177462	1.0781	1183.6	0.40655	2.6519	Up
Cd81	25621	0.0080348	0.0177905	0.41662	18273	0.15718	2.6506	Up
Gpr18	679957	0.0080716	0.0178462	2.6676	14.759	1.007	2.6491	Up
Idua	360904	0.0080982	0.0178791	0.42581	1995.6	0.16081	2.6479	Up
Fbxo21	360818	0.0081319	0.017912	-0.3457	1371.1	0.13062	-2.6465	Down
Bcam	78958	0.0081365	0.017912	0.91168	816.67	0.34451	2.6464	Up
Plaat3	24913	0.0081643	0.0179474	0.33304	1502.8	0.1259	2.6452	Up
Smtn	289734	0.0081929	0.0179773	1.1849	370.5	0.44813	2.644	Up
Oaf	315594	0.0082014	0.0179773	0.4568	1428.7	0.17279	2.6437	Up
C1qtnf5	315598	0.0082309	0.0180141	0.43209	849.47	0.16352	2.6424	Up
Fcgr3a	304966	0.0082451	0.0180141	1.078	138.47	0.40803	2.6419	Up
Capn7	306260	0.0082535	0.0180141	-0.29066	1228.9	0.11004	-2.6415	Down
Cplx2	116657	0.0082895	0.0180669	-0.28488	24085	0.10791	-2.64	Down
Tlr12	362604	0.0083557	0.0181852	2.7364	9.0899	1.0376	2.6373	Up
Grm1	24414	0.0083969	0.0182489	-0.42976	1869.1	0.16305	-2.6357	Down
Dlgap1	65040	0.0084091	0.0182495	-0.31396	8721.6	0.11914	-2.6352	Down
Map9	310544	0.0084877	0.018394	-0.24373	4234.6	0.092601	-2.632	Down
B3galt5	288161	0.0085016	0.0183981	-0.37784	1174.5	0.14359	-2.6315	Down
Ctsa	296370	0.0085323	0.0184245	0.34069	4541.6	0.12953	2.6302	Up
Cd99	652929	0.0085379	0.0184245	0.30429	1395.7	0.1157	2.63	Up
FAM187A	287741	0.0085669	0.0184611	3.2135	13.606	1.2224	2.6289	Up
Ikzf1	305501	0.0086771	0.0186722	1.1226	150.93	0.42775	2.6245	Up
Usp15	171329	0.0087152	0.018679	-0.30867	1394.1	0.11768	-2.623	Down
Syt4	64440	0.0087174	0.018679	-0.34724	5759.1	0.13239	-2.6229	Down
Ctsb	64529	0.0087238	0.018679	0.39393	17384	0.1502	2.6227	Up
LOC103690116	103690116	0.0087291	0.018679	1.8429	128.12	0.70273	2.6225	Up
Cfb	294257	0.0087466	0.0186904	0.96863	304.01	0.36945	2.6218	Up
Cep250	311573	0.0087925	0.0187622	0.39453	805.74	0.15058	2.62	Up
Lpgat1	679692	0.0088557	0.0188452	-0.44931	2013.8	0.17165	-2.6176	Down
Fkbp10	360627	0.008856	0.0188452	0.70587	358.33	0.26967	2.6176	Up
Lrch4	360779	0.0088786	0.0188644	0.40216	692.56	0.15369	2.6167	Up
Tagln2	304983	0.0088897	0.0188644	0.73532	642.85	0.28106	2.6163	Up
Lcp1	306071	0.0089179	0.0188665	0.68268	942.49	0.26105	2.6152	Up
Mmp14	81707	0.0089206	0.0188665	1.1365	305.48	0.4346	2.6151	Up
Clec5a	679787	0.0089277	0.0188665	0.7964	127.86	0.30457	2.6148	Up
Abcb1a	170913	0.0089953	0.0189575	0.38096	1922.2	0.14584	2.6122	Up
Mmp19	304608	0.0089955	0.0189575	1.1963	95.385	0.45796	2.6122	Up
Nupr1	100912108	0.0090509	0.019048	3.0004	229.99	1.1495	2.6101	Up
Lrrn4cl	690329	0.0092038	0.0193403	0.87095	339.45	0.33442	2.6044	Up
Fbln5	29158	0.0092151	0.0193403	1.644	145.81	0.63136	2.604	Up
Cndp1	307212	0.0092337	0.0193528	0.79487	167.93	0.30533	2.6033	Up
Oasl2	304549	0.0093044	0.0194743	0.50982	505.42	0.19604	2.6007	Up
Nr1h3	58852	0.0093623	0.019548	0.77157	104.64	0.29692	2.5985	Up
LOC100911319	100911319	0.0093761	0.019548	1.2011	119.34	0.46233	2.598	Up
Ehbp1l1	309169	0.0093792	0.019548	0.56021	1057.1	0.21564	2.5979	Up
Tal1	313507	0.0093959	0.019548	0.7946	132.49	0.30593	2.5973	Up
Fam131b	500102	0.0094035	0.019548	-0.27135	4854.8	0.10449	-2.597	Down
Col5a1	85490	0.0094891	0.0196786	1.1213	929.65	0.43228	2.5939	Up
S100b	25742	0.0094987	0.0196786	0.36675	40762	0.14141	2.5936	Up
Fmo1	25256	0.0095049	0.0196786	1.2138	235.91	0.46803	2.5933	Up
Glud1	24399	0.009523	0.0196895	0.24719	12065	0.095343	2.5927	Up
Erbb2	24337	0.0095495	0.0196985	0.82983	116.13	0.32018	2.5917	Up
Coro6	245982	0.0095597	0.0196985	1.2182	384.77	0.47009	2.5914	Up
Map1b	29456	0.009566	0.0196985	-0.44629	48188	0.17224	-2.5911	Down
Sh3tc1	305441	0.0096955	0.0199383	0.89419	150.27	0.34571	2.5865	Up
Vwa5a	301097	0.0097609	0.0199951	0.68282	382.17	0.26423	2.5842	Up
Rida	65151	0.0097804	0.0199951	0.41057	1115.5	0.15892	2.5835	Up
Tcea3	298559	0.0098027	0.0199951	1.8107	25.003	0.7011	2.5827	Up
Serpine2	29366	0.0098066	0.0199951	0.27504	5394.6	0.1065	2.5826	Up
Bcat2	64203	0.0098067	0.0199951	0.55136	414.35	0.21349	2.5826	Up
Btk	367901	0.0098127	0.0199951	1.1408	67.91	0.44178	2.5824	Up
Rph3al	171123	0.0098146	0.0199951	0.5217	229.97	0.20203	2.5823	Up
Mzt1	692032	0.0098563	0.0200534	-0.56259	200.95	0.21799	-2.5808	Down
Rhoc	295342	0.0099744	0.0202475	0.42916	762.49	0.16655	2.5767	Up
LOC100910130	100910130	0.0099782	0.0202475	0.89068	372.43	0.34568	2.5766	Up
Fam126b	316415	0.010017	0.0202528	-0.35887	679.47	0.13935	-2.5752	Down
Mocos	361300	0.010018	0.0202528	1.1958	37.293	0.46436	2.5752	Up
Nxn	360577	0.010043	0.0202528	0.39484	595.02	0.15338	2.5743	Up
Slc7a3	29485	0.010047	0.0202528	0.67867	157.47	0.26364	2.5742	Up
Dtx3l	498089	0.010047	0.0202528	0.87154	158.19	0.33857	2.5742	Up
LOC100909505	100909505	0.01027	0.020654	0.35383	3302.1	0.13786	2.5666	Up
Sdc1	25216	0.010273	0.020654	1.5982	33.879	0.62273	2.5665	Up
Rsph9	316238	0.010381	0.0208345	0.52689	302.9	0.20559	2.5629	Up
Kmo	59113	0.01039	0.0208345	1.4293	60.23	0.55778	2.5626	Up
Abi2	286928	0.010446	0.020906	-0.36623	3067.6	0.14302	-2.5607	Down
Cd24	25145	0.010453	0.020906	0.33975	2536.3	0.13269	2.5605	Up
100911422	100911422	0.010474	0.0209206	2.9814	16.06	1.1647	2.5598	Up
Ctsd	171293	0.010496	0.0209373	0.68282	12295	0.26683	2.559	Up
Elf4	302811	0.010548	0.0209883	1.694	31.209	0.66239	2.5573	Up
Tlr8	684440	0.010549	0.0209883	2.4598	12.92	0.96186	2.5573	Up
RT1-S3	294228	0.010585	0.0210325	0.67223	885.27	0.26299	2.5561	Up
Hap1	29430	0.010628	0.0210851	0.36606	4532.8	0.14329	2.5547	Up
Slc7a5	50719	0.010639	0.0210851	0.32284	2329.5	0.12639	2.5543	Up
Tjp3	314640	0.010665	0.0211092	-0.41936	518.17	0.16423	-2.5535	Down
Sh2b2	114203	0.01068	0.0211116	0.84956	122.69	0.33277	2.553	Up
Col6a2	361821	0.010698	0.0211199	1.7276	1120.3	0.67684	2.5524	Up
Plpp3	192270	0.010793	0.0212354	0.2158	8826.1	0.084649	2.5493	Up
Tep1	64523	0.0108	0.0212354	0.70862	860.63	0.27799	2.5491	Up
Atf3	25389	0.010806	0.0212354	1.1145	103.59	0.43723	2.5489	Up
Pak3	29433	0.010812	0.0212354	-0.46478	827.89	0.18236	-2.5487	Down
Naglu	360630	0.01084	0.0212631	0.57561	379.97	0.22593	2.5478	Up
Atm	300711	0.010865	0.0212848	0.39921	1108.6	0.15673	2.547	Up
LOC100360573	100360573	0.01093	0.0213848	0.35358	5750.8	0.13894	2.5449	Up
Col8a2	313592	0.010959	0.0214141	1.4807	127.66	0.58202	2.544	Up
Niban2	362115	0.010997	0.021461	0.39591	1856.6	0.1557	2.5428	Up
Tmem167a	100359823	0.011018	0.0214746	-0.51815	258.58	0.20383	-2.5421	Down
Nfkb2	309452	0.01105	0.0215095	0.63961	229.71	0.2517	2.5411	Up
Slc2a12	308028	0.011099	0.021552	1.0782	337.03	0.42455	2.5396	Up
Il17ra	312679	0.0111	0.021552	0.34022	730.12	0.13397	2.5395	Up
393088	393088	0.011162	0.0216264	-0.3446	3634.4	0.1358	-2.5376	Down
Usp53	295425	0.011169	0.0216264	0.6198	1201.6	0.24427	2.5374	Up
Hhex	79237	0.011181	0.0216264	0.72149	105.8	0.28439	2.537	Up
Psme4	498433	0.011195	0.0216264	0.45659	3070.7	0.18	2.5366	Up
LOC500331	500331	0.011209	0.0216264	-0.44425	935.6	0.17517	-2.5361	Down
Trarg1	360576	0.011225	0.02163	1.0853	59.546	0.42802	2.5356	Up
RT1-CE4	414783	0.011246	0.0216432	0.6834	770.04	0.26959	2.535	Up
Blnk	499356	0.011386	0.0218851	0.8024	428.47	0.31708	2.5306	Up
Stat4	367264	0.011539	0.0221514	0.49825	1382.9	0.19726	2.5259	Up
Anxa1	25380	0.011662	0.0223595	1.3674	182.87	0.54214	2.5222	Up
Slc6a13	171163	0.011687	0.0223794	2.4303	340.74	0.96387	2.5215	Up
Rarg	685072	0.011793	0.0225541	0.49598	308.92	0.19695	2.5183	Up
Sdc4	24771	0.011883	0.0226979	0.43096	1793.1	0.17132	2.5156	Up
Lrrc25	498605	0.011899	0.0227001	0.87897	74.772	0.34948	2.5151	Up
Plekhf2	362484	0.011923	0.0227175	0.47502	534.62	0.18892	2.5144	Up
Ptgds	25526	0.011963	0.0227654	2.6522	17786	1.0553	2.5132	Up
Cd200	24560	0.012017	0.0228398	-0.23418	2598.8	0.093236	-2.5116	Down
Col14a1	314981	0.012069	0.022895	2.3925	52.622	0.95312	2.5101	Up
Plekhg2	292750	0.012076	0.022895	0.65199	384.84	0.25977	2.5099	Up
Cd180	294706	0.012172	0.0230485	0.9917	239.59	0.39555	2.5071	Up
Cnksr2	59322	0.012237	0.0231429	-0.33025	5923.9	0.13183	-2.5052	Down
Cacnb4	58942	0.01236	0.0233467	-0.43584	883.94	0.17422	-2.5017	Down
Fgfrl1	360903	0.012416	0.0234235	0.37894	585.78	0.15157	2.5001	Up
Tppp	361466	0.012458	0.0234738	-0.50116	2309.9	0.20055	-2.4989	Down
Syt2	24805	0.012635	0.023778	-0.93377	192.35	0.37442	-2.4939	Down
Rab7b	501854	0.012847	0.0241473	0.63173	303.58	0.25391	2.488	Up
Timp3	25358	0.01288	0.0241796	0.94381	1619.1	0.37949	2.4871	Up
Gadd45g	291005	0.012952	0.0242129	0.668	243.97	0.2688	2.4851	Up
Cilp	315761	0.012953	0.0242129	2.3444	57.23	0.94339	2.4851	Up
Dglucy	362769	0.012958	0.0242129	0.4298	348.2	0.17296	2.4849	Up
Adgrf5	245977	0.012961	0.0242129	0.51674	1490.8	0.20796	2.4848	Up
Irf5	296953	0.012995	0.0242468	0.67003	482.19	0.26975	2.4839	Up
Dse	365583	0.013081	0.0243775	0.63999	223.67	0.2579	2.4815	Up
Igtp	303163	0.01313	0.0244391	0.77095	253.5	0.31084	2.4802	Up
Tsnax	64028	0.013156	0.0244577	-0.25463	4770.2	0.10269	-2.4795	Down
Spint2	292770	0.013175	0.0244578	0.51641	992.99	0.20832	2.479	Up
Tagln	25123	0.013188	0.0244578	2.1042	1893.6	0.84892	2.4787	Up
Atxn7l3b	100192313	0.013232	0.0245096	-0.25225	7838	0.10182	-2.4775	Down
Nlk	497961	0.013311	0.0246261	-0.33789	1554.2	0.1365	-2.4753	Down
Klf9	117560	0.013344	0.0246572	-0.27034	3275.3	0.10925	-2.4745	Down
Mei1	315162	0.01336	0.0246572	-0.51318	1801.1	0.20743	-2.474	Down
Myh11	24582	0.013403	0.0246841	2.2707	2085.3	0.91824	2.4729	Up
Abcg3l1	289453	0.013418	0.0246841	0.7204	162.18	0.29137	2.4725	Up
Siglec1	311426	0.013423	0.0246841	0.9624	81.939	0.38927	2.4723	Up
Cyp2j4	65210	0.013543	0.0248451	1.0384	46.225	0.42054	2.4692	Up
Defb1	83687	0.013543	0.0248451	4.3525	10.394	1.7628	2.4692	Up
Plcxd2	363781	0.0136	0.0249198	-0.70516	2152.2	0.28576	-2.4677	Down
Cybb	66021	0.013621	0.0249284	1.2199	169.37	0.49449	2.4671	Up
Slc22a18	309131	0.013715	0.0250642	1.2974	43.782	0.5264	2.4646	Up
Scamp2	65168	0.013728	0.0250642	0.49118	615.59	0.19932	2.4643	Up
Tmem100	497979	0.013749	0.0250727	0.38439	575.14	0.15602	2.4638	Up
Map3k7cl	304131	0.013776	0.025092	1.2028	126.67	0.48833	2.4631	Up
Swap70	293410	0.013956	0.0253896	0.39115	806.24	0.15911	2.4584	Up
Tmem170a	498953	0.014026	0.0254867	0.6834	533.23	0.27819	2.4566	Up
Ptk7	301242	0.01408	0.0255544	0.7225	319.07	0.29427	2.4552	Up
Erg28	299207	0.014101	0.0255622	-0.31883	934.94	0.12989	-2.4547	Down
Arrdc2	306344	0.014142	0.0256062	-0.29875	794.89	0.12176	-2.4536	Down
Tchp	304547	0.014219	0.0257152	0.31282	848.1	0.12759	2.4517	Up
Acp5	25732	0.014292	0.0258167	0.92288	65.299	0.37671	2.4498	Up
Gem	297902	0.014312	0.0258224	0.78746	76.449	0.3215	2.4493	Up
Csf1	78965	0.014346	0.0258532	0.42821	1093.2	0.17489	2.4485	Up
Hdac7	84582	0.014463	0.0260334	0.49789	546.47	0.20359	2.4456	Up
Casp12	156117	0.014504	0.0260675	1.6653	19.512	0.68126	2.4445	Up
Serpinh1	29345	0.014516	0.0260675	0.63127	1705.3	0.25827	2.4442	Up
Cchcr1	406196	0.014551	0.026096	0.50097	343.34	0.20503	2.4434	Up
Laptm4a	298875	0.014566	0.026096	0.35028	7758.4	0.14338	2.443	Up
Tuba4a	316531	0.014586	0.0261013	-0.36883	14029	0.15101	-2.4425	Down
Angpt4	296269	0.014654	0.0261923	1.2411	36.065	0.50848	2.4408	Up
Nudcd1	362906	0.014686	0.026199	-0.32803	531.5	0.13444	-2.44	Down
Pafah1b2	64189	0.014692	0.026199	-0.30488	3363.9	0.12496	-2.4399	Down
Efemp1	305604	0.014793	0.0263484	0.72936	485.87	0.29924	2.4374	Up
Afmid	688283	0.014904	0.0265153	0.37196	492.39	0.15277	2.4347	Up
Egflam	365691	0.014943	0.0265538	0.80674	310.62	0.33148	2.4338	Up
Lamc3	311862	0.015016	0.0266341	1.0926	322.86	0.44926	2.432	Up
Hmgcl	79238	0.015023	0.0266341	0.41753	377.54	0.1717	2.4318	Up
Lepr	24536	0.015069	0.0266847	1.6676	130.62	0.68606	2.4307	Up
Tcim	100910163	0.015224	0.0268969	1.1116	72.474	0.45802	2.427	Up
Ada	24165	0.015224	0.0268969	1.3743	38.84	0.56624	2.427	Up
Ptpn3	362524	0.015324	0.0270423	-0.36841	2793.6	0.15194	-2.4246	Down
Atp23	299828	0.015512	0.0273426	0.61968	151.41	0.25605	2.4202	Up
Elovl4	315851	0.015547	0.0273536	-0.26645	1425.1	0.11013	-2.4194	Down
Rasd1	64455	0.015554	0.0273536	-0.4383	1652	0.18117	-2.4192	Down
Aqp1	25240	0.015595	0.0273788	2.0395	58.609	0.84336	2.4183	Up
LOC103689964	103689964	0.015619	0.0273788	-0.30954	702.55	0.12803	-2.4177	Down
Itga6	114517	0.015622	0.0273788	0.4702	1673.1	0.19449	2.4176	Up
Aoc3	29473	0.01568	0.027449	1.6291	145.36	0.67423	2.4163	Up
Tspyl4	309828	0.015788	0.0276065	-0.36793	4639.5	0.15243	-2.4138	Down
Ptges	59103	0.015848	0.0276551	2.3226	26.343	0.96279	2.4124	Up
Cnnm2	294014	0.015852	0.0276551	-0.32621	849.56	0.13523	-2.4123	Down
Oas1i	304507	0.015877	0.0276672	1.2726	27.867	0.52766	2.4117	Up
Cdkn1c	246060	0.015914	0.0277001	1.3351	264.59	0.55378	2.4109	Up
P2rx1	25505	0.015939	0.0277121	1.2264	36.859	0.50883	2.4103	Up
Spred2	305539	0.016045	0.0278648	-0.33916	749.08	0.14085	-2.4079	Down
Ptbp1	29497	0.016147	0.0280101	0.41211	1297.5	0.17132	2.4056	Up
Necap2	298598	0.016252	0.0281603	0.36829	1196.3	0.15325	2.4032	Up
Pigy	502782	0.016295	0.0281679	-0.28825	978.49	0.11999	-2.4022	Down
Mdfi	501097	0.0163	0.0281679	1.3672	30.527	0.56917	2.4021	Up
S1pr2	29415	0.016321	0.0281679	0.5888	197.92	0.24516	2.4016	Up
Sft2d2	360868	0.01633	0.0281679	0.87661	265.84	0.36503	2.4015	Up
Slc43a3	311170	0.016367	0.0281999	0.95452	177.27	0.39761	2.4006	Up
Tmem106a	287722	0.016388	0.0282043	1.8907	38.749	0.78775	2.4002	Up
Prrx2	113931	0.016415	0.028219	2.6102	18.065	1.0878	2.3996	Up
Sema3d	246262	0.016482	0.0283024	0.61143	219.79	0.25497	2.3981	Up
LOC108348136	108348136	0.016514	0.0283161	0.49619	179.97	0.20697	2.3974	Up
Chadl	100910434	0.016527	0.0283161	0.51664	412.12	0.21553	2.3971	Up
Tmem252	361744	0.016607	0.0284135	1.6269	68.746	0.6792	2.3953	Up
Svopl	500085	0.016621	0.0284135	-1.9227	12.969	0.80281	-2.395	Down
Slc39a1	361986	0.016674	0.0284723	0.35921	2102.2	0.15005	2.3938	Up
Il11ra1	245983	0.016694	0.0284747	0.45967	625.86	0.19206	2.3934	Up
Jag1	29146	0.016816	0.0286509	0.82705	252.64	0.34594	2.3907	Up
Adamtsl4	310670	0.01687	0.0287109	1.1994	154.9	0.50193	2.3895	Up
Fam8a1	291031	0.016934	0.0287878	-0.36579	1044	0.15317	-2.3881	Down
Svil	361256	0.017041	0.0289375	0.81915	645.22	0.34334	2.3858	Up
Sez6l	304554	0.017068	0.0289513	-0.25058	11478	0.10505	-2.3852	Down
Kcnc3	117101	0.017153	0.0290378	-0.31178	7482.1	0.13081	-2.3834	Down
Epha4	316539	0.017157	0.0290378	-0.4155	10852	0.17433	-2.3833	Down
Trim34	101241893	0.01725	0.029163	0.63009	207.33	0.2646	2.3813	Up
Pi16	294312	0.017367	0.0293284	0.94501	210.9	0.39726	2.3788	Up
Itgad	64350	0.01739	0.0293348	0.77722	921.5	0.32679	2.3784	Up
Gpr158	291352	0.017427	0.0293649	-0.56436	2341.4	0.23737	-2.3776	Down
Kiaa0408L	292199	0.01753	0.0294987	-0.33475	3497.4	0.14092	-2.3754	Down
Rab34	360571	0.017545	0.0294987	0.33095	684.39	0.13934	2.3751	Up
Tgif1	316742	0.017583	0.0295062	1.0766	89.795	0.45345	2.3743	Up
Fmo2	246245	0.017588	0.0295062	1.4409	94.95	0.6069	2.3742	Up
Osgep	290028	0.017618	0.0295241	0.37517	464.46	0.15806	2.3735	Up
Postn	361945	0.017691	0.02959	1.2191	36.459	0.51394	2.372	Up
Atp6v0e1	94170	0.017696	0.02959	0.39348	732.49	0.16589	2.3719	Up
Fam180a	362336	0.01775	0.0296479	1.6937	35.355	0.71441	2.3708	Up
Ttc33	294774	0.017786	0.0296757	-0.32225	889.44	0.13597	-2.37	Down
Des	64362	0.017822	0.0297033	2.299	399.74	0.97035	2.3693	Up
Soga3	108349256	0.017912	0.0298208	-0.44547	1655.4	0.18817	-2.3674	Down
Tfpi2	286926	0.018023	0.029973	1.4261	19.718	0.60296	2.3651	Up
B3gnt7	316583	0.018069	0.0300169	0.5339	229.23	0.22583	2.3642	Up
Sbno2	314619	0.018135	0.0300697	0.3052	1104.5	0.12916	2.3629	Up
Thrsp	25357	0.018147	0.0300697	0.38165	1018.2	0.16154	2.3626	Up
Clec14a	314148	0.018162	0.0300697	0.91765	165.9	0.38846	2.3623	Up
Cebpa	24252	0.018203	0.0300697	0.66815	630.51	0.28294	2.3615	Up
Pja2	192256	0.018235	0.0300697	-0.32996	22726	0.13977	-2.3608	Down
Id1	25261	0.018252	0.0300697	0.70806	451.74	0.29997	2.3605	Up
Glmp	295231	0.018256	0.0300697	0.4301	825.66	0.18222	2.3604	Up
LOC100360087	100360087	0.018258	0.0300697	0.4949	7045.7	0.20968	2.3603	Up
Notch3	56761	0.018281	0.0300752	0.63909	1004.6	0.27081	2.3599	Up
Insig1	64194	0.018322	0.0300845	-0.51138	2071.8	0.21677	-2.3591	Down
G0s2	289388	0.018326	0.0300845	0.51716	236.45	0.21923	2.359	Up
Atp9a	84011	0.018385	0.030128	-0.24069	10701	0.10208	-2.3578	Down
Myl9	296313	0.018395	0.030128	1.7275	920.06	0.73274	2.3576	Up
Lmf2	315218	0.018435	0.030128	0.39741	849.86	0.16862	2.3568	Up
Rras	361568	0.018456	0.030128	0.59781	343.68	0.2537	2.3563	Up
Rps4x	100362640	0.018461	0.030128	0.31325	8251.2	0.13294	2.3562	Up
Slc24a3	85267	0.018478	0.030128	-0.27163	3120.1	0.1153	-2.3559	Down
Cds2	114101	0.018502	0.030128	-0.50148	1646.6	0.2129	-2.3554	Down
Fasn	50671	0.01851	0.030128	-0.30688	10506	0.13029	-2.3552	Down
Plcd1	24655	0.01859	0.030226	0.36943	614.95	0.15696	2.3537	Up
C3	24232	0.018646	0.0302849	1.8251	3623	0.77579	2.3525	Up
Pstpip1	300732	0.01869	0.0303242	0.80605	79.44	0.34276	2.3517	Up
Pafah1b3	114113	0.018777	0.0304235	0.5752	192.45	0.24477	2.3499	Up
Kcnc2	246153	0.018791	0.0304235	-0.48693	1490.5	0.20724	-2.3496	Down
Rpl14	65043	0.018834	0.0304609	0.29267	5391.6	0.1246	2.3488	Up
Cd300lf	287818	0.018874	0.0304934	0.7262	183.31	0.30928	2.348	Up
Hectd2	309514	0.018916	0.030513	-0.27104	1253.4	0.11547	-2.3472	Down
Hpse	64537	0.018929	0.030513	1.137	66.429	0.48448	2.3469	Up
Fem1b	315745	0.018946	0.030513	-0.40615	965.1	0.17308	-2.3466	Down
Marcks	25603	0.019019	0.0305984	0.48427	2525.7	0.2065	2.3452	Up
Prkce	29340	0.019222	0.0308925	-0.39306	6503.6	0.16789	-2.3412	Down
Nefh	24587	0.019251	0.0309066	-0.50167	4544.4	0.21433	-2.3406	Down
Rxra	25271	0.019291	0.0309384	0.4558	499.56	0.1948	2.3399	Up
Cyb561	303601	0.019326	0.0309453	-0.31267	1266.3	0.13367	-2.3392	Down
Pear1	295293	0.019346	0.0309453	0.89244	404.85	0.38158	2.3388	Up
Pf4	360918	0.019356	0.0309453	1.2625	35.068	0.53984	2.3386	Up
Filip1l	304020	0.019463	0.0310839	1.2351	273	0.5286	2.3365	Up
Kcna2	25468	0.019542	0.0311775	-0.35726	5535.5	0.153	-2.335	Down
Slc7a2	64554	0.019639	0.0312997	0.76098	277.11	0.32616	2.3332	Up
Ifih1	499801	0.01966	0.0313005	0.61429	163.86	0.26333	2.3328	Up
Vamp8	83730	0.01973	0.0313793	0.46019	350.6	0.19739	2.3315	Up
Mif4gd	360659	0.019811	0.0314754	0.48737	288.5	0.20918	2.3299	Up
Npnt	686753	0.019841	0.0314815	0.84312	89.36	0.36196	2.3293	Up
Gal3st3	499302	0.019856	0.0314815	-0.33922	3799.1	0.14565	-2.3291	Down
100909655	100909655	0.01989	0.0315028	0.87659	1738.4	0.37648	2.3284	Up
Ankrd46	299982	0.019973	0.0315887	-0.21615	5711.6	0.092895	-2.3269	Down
Ncaph	680089	0.020017	0.0315887	-1.1409	43.352	0.49051	-2.326	Down
Adamts7	315879	0.020031	0.0315887	1.3223	61.053	0.56852	2.3258	Up
Trpc4	84494	0.020045	0.0315887	-0.3404	1307.1	0.14638	-2.3255	Down
Tmem158	117582	0.020059	0.0315887	-0.41646	1039.4	0.17911	-2.3252	Down
LOC689081	689081	0.020098	0.0315887	1.8029	24.366	0.77562	2.3245	Up
Pdgfrb	24629	0.020127	0.0315887	0.54654	1092.4	0.23518	2.324	Up
RGD1559588	304349	0.020127	0.0315887	1.5247	28.343	0.65609	2.324	Up
Mtmr11	689613	0.020177	0.0315887	0.47872	281.76	0.20607	2.323	Up
Fa2h	307855	0.02018	0.0315887	-0.91528	1182.9	0.39401	-2.323	Down
Nfam1	362966	0.020189	0.0315887	0.29178	936.16	0.12562	2.3228	Up
Dennd2c	295333	0.020192	0.0315887	0.95499	96.103	0.41114	2.3228	Up
Gucy1b1	25202	0.020258	0.0316596	-0.2924	2119.5	0.12595	-2.3215	Down
Ppm1b	24667	0.020306	0.0317022	-0.26094	3583.4	0.11244	-2.3206	Down
Elavl4	432358	0.020384	0.0317916	-0.29459	1587.3	0.12702	-2.3192	Down
Apol3	315108	0.020447	0.0318343	1.1658	124.96	0.50291	2.3181	Up
Siglec5	292843	0.020453	0.0318343	1.0188	194.14	0.43954	2.3179	Up
Trim69	311373	0.020482	0.031847	0.97882	61.516	0.42238	2.3174	Up
Tmem181	502228	0.020508	0.0318551	-0.33463	1681.4	0.14443	-2.3169	Down
Kirrel1	310695	0.020601	0.0319671	0.63384	407.09	0.27377	2.3152	Up
Mcm3	316273	0.02069	0.0320681	1.1458	66.012	0.49525	2.3136	Up
Selplg	363930	0.020708	0.0320681	0.52421	1216.7	0.22661	2.3133	Up
B4gat1	293667	0.020737	0.0320805	-0.27419	2984	0.11856	-2.3127	Down
Clec3b	100912012	0.020935	0.0323541	1.2586	82.391	0.54504	2.3092	Up
Stip1	192277	0.021061	0.032516	-0.26842	5601.7	0.11635	-2.3069	Down
Gldc	309312	0.021109	0.0325256	0.44654	1431.5	0.19364	2.306	Up
Gpr31	292310	0.02111	0.0325256	1.4027	34.584	0.60829	2.306	Up
Hlx	364069	0.021131	0.0325256	1.121	44.264	0.48618	2.3056	Up
Gngt2	690825	0.021248	0.0326364	1.1936	38.459	0.51814	2.3035	Up
Spata31d1	498693	0.021252	0.0326364	1.8536	11.759	0.80471	2.3035	Up
Cavin3	85332	0.021267	0.0326364	0.73885	455.58	0.32079	2.3032	Up
Gpr84	688730	0.021451	0.0328828	0.74384	227.93	0.32342	2.2999	Up
Il18bp	84388	0.021477	0.0328828	0.64392	159.48	0.28003	2.2995	Up
Colec11	366588	0.021492	0.0328828	0.86637	65.299	0.37681	2.2992	Up
Sumf2	360800	0.021575	0.0329768	0.38297	399.22	0.16667	2.2978	Up
Fabp5	140868	0.021634	0.0330339	0.36665	2174.2	0.15964	2.2967	Up
Gpld1	291132	0.021664	0.0330367	0.32444	1210	0.1413	2.2962	Up
Bcl3	680611	0.021679	0.0330367	1.8158	33.858	0.79086	2.2959	Up
Lhfpl6	499615	0.021726	0.0330699	0.50853	1198.1	0.22157	2.2951	Up
Fut4	60670	0.021744	0.0330699	0.87524	162.33	0.3814	2.2948	Up
Rgma	308739	0.021802	0.0331166	0.28088	1815.6	0.12245	2.2938	Up
Lama5	140433	0.021818	0.0331166	0.90291	405.32	0.39368	2.2935	Up
Tulp3	688749	0.021929	0.0332252	0.3544	433.01	0.15465	2.2916	Up
Hba1	25632	0.021933	0.0332252	0.6185	6195	0.26991	2.2915	Up
Rab27b	84590	0.022002	0.0332968	-0.53349	229.76	0.23293	-2.2903	Down
Flna	293860	0.022105	0.0334047	1.5221	2581.1	0.66509	2.2886	Up
Epha10	298528	0.022117	0.0334047	-0.41397	263.99	0.1809	-2.2883	Down
Tsku	308843	0.022168	0.0334488	1.2168	82.806	0.53195	2.2875	Up
Cd72	313498	0.022232	0.0335123	1.7514	26.839	0.766	2.2864	Up
Fdps	83791	0.022271	0.0335141	-0.32644	4470.5	0.14282	-2.2857	Down
Sec23a	58817	0.022277	0.0335141	-0.34729	2607.1	0.15195	-2.2856	Down
Ralgapa1	56785	0.022347	0.0335564	-0.25822	2829.5	0.11303	-2.2844	Down
Pik3cd	366508	0.022349	0.0335564	0.49271	679.43	0.21568	2.2844	Up
Sox17	312936	0.022514	0.033771	0.65762	205.79	0.28823	2.2816	Up
Nlrc5	291861	0.022635	0.0339192	0.8342	56.123	0.36595	2.2795	Up
Cpq	58952	0.02273	0.0340219	0.39668	899.57	0.17414	2.2779	Up
LOC500035	500035	0.022748	0.0340219	-2.4506	1490.3	1.076	-2.2776	Down
Fas	246097	0.022803	0.0340709	1.4332	43.338	0.62952	2.2767	Up
Ezh1	303547	0.022885	0.0341327	-0.22761	3287.2	0.10003	-2.2753	Down
Kcnt2	304827	0.022889	0.0341327	-0.32948	1411.5	0.14481	-2.2753	Down
Maob	25750	0.022934	0.0341641	0.29331	2809.9	0.12895	2.2745	Up
Ubl3	363869	0.022968	0.0341641	-0.32063	5751.3	0.141	-2.274	Down
Ttll7	310982	0.022977	0.0341641	-0.54708	3503.5	0.2406	-2.2738	Down
Nptx1	266777	0.023031	0.0342051	-0.42048	27294	0.185	-2.2729	Down
Mapkapk3	315994	0.023063	0.0342051	0.40877	461.19	0.17988	2.2724	Up
Slc2a6	296600	0.02309	0.0342051	-0.40705	593.27	0.17916	-2.2719	Down
Ms4a6bl	293749	0.023094	0.0342051	5.0407	82.142	2.2187	2.2719	Up
Sucnr1	408199	0.023151	0.0342563	-2.9586	6.3794	1.3028	-2.2709	Down
Dpf3	299186	0.023247	0.0343651	-0.54476	150.61	0.24005	-2.2694	Down
Gpr183	679975	0.023284	0.0343866	1.7848	70.205	0.78669	2.2687	Up
Psat1	293820	0.023308	0.0343888	0.3628	4495.9	0.15994	2.2683	Up
Tmem88b	680723	0.023372	0.0344044	-0.92796	730.81	0.40928	-2.2673	Down
Nfatc4	305897	0.023378	0.0344044	0.92275	157.95	0.407	2.2672	Up
Mrgprx3	252960	0.023386	0.0344044	1.3437	41.754	0.59269	2.2671	Up
Armc5	361653	0.023538	0.0345865	0.26699	1132.3	0.1179	2.2646	Up
Abhd3	291793	0.023555	0.0345865	0.25899	3854	0.11438	2.2643	Up
Ifi44l	310968	0.023619	0.0346472	1.3407	23.872	0.59239	2.2633	Up
Ptprf	360406	0.024037	0.0352266	0.33111	3168.8	0.14673	2.2565	Up
100912106	100912106	0.024154	0.0353642	-1.0916	185.92	0.48417	-2.2547	Down
Nek7	360850	0.02424	0.0354061	-0.55859	938.29	0.2479	-2.2533	Down
Tnfaip2	299339	0.024245	0.0354061	0.63067	111.59	0.2799	2.2532	Up
Lox	24914	0.024252	0.0354061	1.4362	94.179	0.63742	2.2531	Up
Plppr4	295401	0.024404	0.035594	-0.24744	11413	0.10994	-2.2507	Down
Eef1a1	171361	0.024487	0.0356811	0.25424	49659	0.11303	2.2494	Up
Zfyve9	313477	0.024584	0.0357883	-0.34098	1655	0.15169	-2.2479	Down
Ube2ql1	679949	0.024718	0.0359187	-0.33808	6744.5	0.15054	-2.2458	Down
Ptk2b	50646	0.024738	0.0359187	-0.29764	28689	0.13255	-2.2455	Down
Foxc1	364706	0.024744	0.0359187	1.2729	191.33	0.56691	2.2454	Up
Ctse	25424	0.024876	0.0360591	1.3889	64.007	0.61913	2.2433	Up
Lrrtm2	685472	0.0249	0.0360591	-0.35453	1532.4	0.15807	-2.2429	Down
Epb41l3	116724	0.024927	0.0360591	-0.40458	4141.7	0.18041	-2.2425	Down
Ripor2	306934	0.024935	0.0360591	-0.28014	1888.1	0.12493	-2.2424	Down
Scn4b	315611	0.025053	0.0361955	-0.51589	892.14	0.23025	-2.2406	Down
F3	25584	0.025086	0.036209	0.46623	558.86	0.20813	2.2401	Up
Gpr22	298944	0.025126	0.0362326	-0.28054	2459.4	0.12527	-2.2395	Down
Nrxn3	116508	0.025206	0.0363137	-0.50531	2973.9	0.22576	-2.2382	Down
Scrt1	366951	0.025276	0.0363619	-0.36077	1290.1	0.16126	-2.2372	Down
Nbl1	50594	0.025287	0.0363619	0.45859	3195.3	0.205	2.237	Up
Ptgs1	24693	0.025329	0.0363626	0.56149	349.59	0.25107	2.2363	Up
Atp6v1a	685232	0.025335	0.0363626	-0.26322	20120	0.11771	-2.2363	Down
Cnn3	54321	0.025394	0.0364131	0.41259	4926.4	0.18458	2.2354	Up
Layn	500996	0.025512	0.0365106	0.51911	272.64	0.23241	2.2336	Up
Adap1	171097	0.025513	0.0365106	-0.21574	5183.3	0.096591	-2.2335	Down
Aldh7a1	291450	0.025566	0.0365106	0.32001	1618.7	0.14333	2.2327	Up
Rps20	122772	0.025578	0.0365106	2.0845	377.36	0.93369	2.2326	Up
Dctd	290741	0.025591	0.0365106	0.55972	269.08	0.25073	2.2324	Up
Cxcl13	498335	0.025628	0.0365106	2.5207	18.404	1.1294	2.2318	Up
Tmie	501061	0.025629	0.0365106	0.60678	289.45	0.27188	2.2318	Up
Wdr47	310785	0.025723	0.0366104	-0.30102	5025.2	0.13497	-2.2304	Down
LOC102552182	102552182	0.025784	0.0366631	-2.1493	13.873	0.96404	-2.2294	Down
Etnk1	312828	0.025845	0.0367087	-0.24578	8239.6	0.11029	-2.2285	Down
Prkch	81749	0.025864	0.0367087	0.77116	115.43	0.34609	2.2282	Up
Cdr2	308958	0.025907	0.0367214	-0.82976	283.49	0.37249	-2.2276	Down
Gsk3b	84027	0.025965	0.0367214	-0.50048	1186.1	0.22476	-2.2267	Down
Fut7	296564	0.025966	0.0367214	1.3006	30.962	0.58408	2.2267	Up
Mctp1	309928	0.025969	0.0367214	-0.45074	993.45	0.20243	-2.2267	Down
Arhgap22	306279	0.026056	0.0368104	0.50872	234.01	0.2286	2.2254	Up
Mapkapk2	289014	0.026182	0.0369543	0.4569	1247.2	0.20549	2.2235	Up
Cib1	81823	0.026242	0.0369783	0.49134	499.54	0.22106	2.2226	Up
Pard6g	307237	0.026251	0.0369783	1.013	70.699	0.45581	2.2225	Up
Marveld1	309375	0.026287	0.0369783	0.92028	242.83	0.41418	2.2219	Up
Ube2d1	361831	0.026325	0.0369783	-0.28887	991.12	0.13004	-2.2214	Down
Kif3b	296284	0.026343	0.0369783	-0.23741	3079.7	0.10689	-2.2211	Down
Nop53	292624	0.026344	0.0369783	0.30295	2313.1	0.1364	2.2211	Up
Angptl4	362850	0.026433	0.0370179	0.44192	262.62	0.19908	2.2198	Up
Diras2	291006	0.026453	0.0370179	-0.43941	3894	0.19798	-2.2195	Down
Gng11	64199	0.026469	0.0370179	0.94104	213.74	0.42403	2.2193	Up
Rom1	309201	0.026469	0.0370179	0.52279	247.87	0.23557	2.2193	Up
Dnajc5	79130	0.026498	0.0370246	-0.2882	2080.6	0.12989	-2.2188	Down
Trpc3	60395	0.026528	0.0370327	-0.44648	271.57	0.20126	-2.2184	Down
Rasal3	314596	0.026584	0.0370475	0.61984	194.76	0.27951	2.2176	Up
St8sia5	364901	0.026587	0.0370475	-0.40899	730.71	0.18444	-2.2175	Down
Cyp51	25427	0.026683	0.0371474	-0.3767	5142.1	0.16998	-2.2161	Down
Scn3b	245956	0.026728	0.03715	-0.31351	20605	0.14151	-2.2155	Down
Adora2b	29316	0.026775	0.03715	0.43513	273.29	0.19647	2.2148	Up
C7	117517	0.026778	0.03715	3.0139	318.96	1.3608	2.2147	Up
RGD1559896	498967	0.026782	0.03715	0.24629	5576	0.11121	2.2147	Up
Igfbpl1	366366	0.026811	0.0371566	-1.4994	68.786	0.67717	-2.2143	Down
Gabra1	29705	0.026901	0.0371996	-0.35601	4835.1	0.16088	-2.213	Down
Slc2a4	25139	0.026906	0.0371996	1.3363	63.929	0.60389	2.2129	Up
Mpv17l	100362572	0.026915	0.0371996	-0.44584	201.74	0.20149	-2.2127	Down
Casp7	64026	0.027036	0.0373281	0.67856	128.93	0.3069	2.211	Up
Myom1	316740	0.027068	0.0373281	1.2343	34.916	0.55837	2.2105	Up
Chst14	691394	0.027088	0.0373281	0.8062	62.669	0.36476	2.2103	Up
Grid2ip	288484	0.027118	0.0373281	-1.0995	84.568	0.49756	-2.2098	Down
Cytl1	498392	0.02713	0.0373281	2.0633	51.249	0.93377	2.2096	Up
Lnpep	171105	0.027216	0.0373998	-1.4844	68.005	0.67215	-2.2084	Down
Lyn	81515	0.027231	0.0373998	0.64998	610.38	0.29435	2.2082	Up
Myo1c	65261	0.027486	0.0377162	0.65659	602.17	0.29783	2.2046	Up
Vsnl1	24877	0.027551	0.0377395	-0.33776	10125	0.15328	-2.2036	Down
Prkcb	25023	0.027568	0.0377395	-0.38277	4698.9	0.17372	-2.2034	Down
Cybc1	619574	0.027577	0.0377395	0.29364	733.39	0.13328	2.2032	Up
Ctsl	25697	0.027705	0.0378808	0.33035	2846.2	0.15006	2.2014	Up
Slc8b1	498185	0.027806	0.0379204	0.63179	225.84	0.28718	2.2	Up
Birc7	296468	0.027855	0.0379204	0.91864	65.084	0.41769	2.1993	Up
Shisa5	301013	0.027866	0.0379204	0.27452	1507.2	0.12483	2.1992	Up
Lbhd2	500724	0.027868	0.0379204	-2.3014	51.975	1.0465	-2.1991	Down
Asb2	299266	0.027878	0.0379204	0.76024	217.83	0.34572	2.199	Up
Mob3c	313511	0.027897	0.0379204	0.38212	324.77	0.17379	2.1987	Up
Tmem60	296761	0.027938	0.0379204	-0.40093	456.33	0.1824	-2.1982	Down
Tspan8	171048	0.027941	0.0379204	0.73225	114.28	0.33313	2.1981	Up
Klhl4	317196	0.027957	0.0379204	-0.74767	265.27	0.34018	-2.1979	Down
Rnd2	303553	0.028015	0.0379386	0.26825	3341.1	0.12209	2.1971	Up
Ryr2	689560	0.02802	0.0379386	-0.40276	10366	0.18332	-2.197	Down
Wnt5b	282582	0.028068	0.03797	1.0269	173.25	0.46756	2.1963	Up
Cnn2	690976	0.028107	0.037984	0.57819	165.72	0.26332	2.1958	Up
Maff	366960	0.028128	0.037984	1.2477	46.989	0.5683	2.1955	Up
Tfb1m	308140	0.028156	0.0379883	-0.33736	483.37	0.15369	-2.1951	Down
Snurf	113938	0.028266	0.0380938	-0.26028	16512	0.11865	-2.1936	Down
Loxl2	290350	0.028284	0.0380938	1.072	78.862	0.48877	2.1933	Up
Bnip3	84480	0.028326	0.0381168	-0.32611	4465.9	0.14872	-2.1927	Down
Ifit3	309526	0.028463	0.0382608	0.54396	208.6	0.24829	2.1909	Up
Dmrta2	313471	0.028483	0.0382608	0.95827	56.355	0.43745	2.1906	Up
Arhgap15	295635	0.028602	0.0383869	0.8119	123.25	0.37091	2.1889	Up
RGD1559482	498022	0.028672	0.0384471	1.5538	20.185	0.71017	2.188	Up
Idh2	361596	0.028727	0.0384871	0.34155	1704.3	0.15616	2.1872	Up
Plcl1	84587	0.028809	0.0385154	-0.54519	1225.6	0.24939	-2.1861	Down
Srebf1	78968	0.028848	0.0385154	0.49044	3245.3	0.2244	2.1856	Up
Tbx3	353305	0.028854	0.0385154	0.83814	58.479	0.3835	2.1855	Up
Asgr1	24210	0.028869	0.0385154	1.9908	20.249	0.911	2.1853	Up
Gabrq	65187	0.028874	0.0385154	2.1569	22.882	0.98704	2.1852	Up
Polr1b	83582	0.02893	0.0385565	-0.3539	428.9	0.16201	-2.1844	Down
Ss18l1	192352	0.029028	0.0386411	-0.38057	329.56	0.17432	-2.1831	Down
Ado	309732	0.029044	0.0386411	-0.37796	350.54	0.17315	-2.1829	Down
Camta1	362665	0.029147	0.038729	-0.39338	1867.6	0.18033	-2.1815	Down
Tmem150a	245966	0.029182	0.038729	0.34984	443.29	0.1604	2.181	Up
Mas1	25153	0.029186	0.038729	-0.43316	1495.6	0.19861	-2.181	Down
P2ry13	310444	0.029247	0.0387759	0.75284	150.19	0.34532	2.1801	Up
Tmem151a	309158	0.029272	0.0387759	-0.34929	7666.8	0.16024	-2.1798	Down
Pmp2	688790	0.02946	0.0389793	1.4898	17.477	0.68424	2.1773	Up
Camkk2	83506	0.029496	0.0389793	-0.38971	1665	0.17903	-2.1768	Down
Rab6a	84379	0.029502	0.0389793	-0.34274	20307	0.15746	-2.1767	Down
Kifap3	289168	0.029565	0.039015	-0.28323	9124.4	0.13017	-2.1759	Down
Cyld-ps1	361373	0.02958	0.039015	-0.38554	983.09	0.17721	-2.1757	Down
Cacna1e	54234	0.029731	0.0391804	-0.40983	3832.6	0.18854	-2.1737	Down
Map6d1	363823	0.029969	0.0394172	-0.58144	1314.5	0.26789	-2.1705	Down
Reps2	363466	0.029986	0.0394172	-0.53842	469.98	0.24809	-2.1703	Down
Fgf9	25444	0.029988	0.0394172	-0.44224	422.67	0.20377	-2.1703	Down
Crhbp	29625	0.030014	0.0394175	-0.37381	330.42	0.17227	-2.1699	Down
Aqp9	65054	0.030076	0.0394651	0.47492	205.12	0.21895	2.1691	Up
Npepl1	311671	0.030166	0.0394881	0.36373	355.86	0.16778	2.1679	Up
Eif4ebp1	116636	0.030171	0.0394881	0.57087	236.83	0.26334	2.1678	Up
Cyfip2	303073	0.030171	0.0394881	-0.20719	34021	0.095575	-2.1678	Down
Armt1	292267	0.030211	0.0395067	-0.2591	847.65	0.11955	-2.1673	Down
Mcm4	29728	0.030284	0.0395683	-0.30021	620.77	0.13858	-2.1664	Down
Prelid2	681037	0.030324	0.0395868	1.5227	23.77	0.70306	2.1658	Up
Aldh16a1	361571	0.030409	0.0396639	0.3561	580.71	0.1645	2.1647	Up
Hapln2	64057	0.030439	0.0396692	-0.67189	1758.8	0.31044	-2.1643	Down
Tmem200a	498987	0.030466	0.0396706	-0.34499	652.53	0.15942	-2.164	Down
Samd5	365038	0.030558	0.0397566	-0.45762	320.11	0.21159	-2.1628	Down
Tcf3	171046	0.030588	0.0397618	0.29617	708.24	0.13696	2.1624	Up
Ptprcap	499300	0.030636	0.0397904	1.4656	24.337	0.67798	2.1618	Up
Chp2	308965	0.030663	0.0397917	1.4208	27.173	0.65736	2.1614	Up
Vtn	29169	0.030737	0.0398266	1.7142	1200.3	0.79342	2.1605	Up
Hbb-b1	361619	0.030742	0.0398266	0.79665	416.11	0.36875	2.1604	Up
Il33	361749	0.0308	0.0398369	0.36739	1007.7	0.17011	2.1597	Up
Tbc1d2b	315880	0.030802	0.0398369	0.36374	773.84	0.16843	2.1596	Up
Slc9a6	302863	0.030885	0.039865	-0.26596	4179.4	0.12321	-2.1586	Down
Lmln2	361039	0.030932	0.039865	2.0121	15.257	0.93242	2.1579	Up
Rack1	83427	0.030938	0.039865	0.23008	6519.6	0.10662	2.1579	Up
Ppp1r16b	680616	0.030953	0.039865	-0.44072	2513.1	0.20426	-2.1577	Down
Bambi	83837	0.030954	0.039865	0.83481	58.553	0.3869	2.1577	Up
Pxmp2	29533	0.03104	0.0399421	0.41368	313.45	0.19182	2.1566	Up
Prepl	298771	0.031093	0.0399496	-0.34776	5945.3	0.16131	-2.1559	Down
Scrn2	360612	0.031098	0.0399496	0.48465	174.82	0.22481	2.1558	Up
RGD1560015	499018	0.031204	0.0400521	-0.29502	12433	0.13694	-2.1545	Down
Tln1	313494	0.031253	0.0400814	0.53129	2527.6	0.24667	2.1538	Up
Dio3	29475	0.031317	0.0401298	1.1786	41.204	0.54742	2.153	Up
Fmo5	246248	0.031347	0.0401347	0.71834	81.944	0.3337	2.1526	Up
Nt5c	100360582	0.031557	0.0403697	0.72035	78.896	0.33505	2.15	Up
Cacna2d1	25399	0.031635	0.0404357	-0.34065	2541.5	0.15851	-2.149	Down
Olfml2a	296708	0.031722	0.0404863	0.84162	539.55	0.39184	2.1479	Up
Scn2a	24766	0.031739	0.0404863	-0.31297	8804.2	0.14573	-2.1477	Down
Tns2	315326	0.031754	0.0404863	0.5843	1227	0.27208	2.1475	Up
Erbb3	29496	0.031804	0.0405163	-0.89279	1022.7	0.41586	-2.1469	Down
Ywhaz	25578	0.031928	0.0406296	-0.24368	36097	0.11359	-2.1453	Down
Ltc4s	114097	0.031946	0.0406296	0.82637	98.537	0.38524	2.1451	Up
Eng	497010	0.032009	0.0406759	0.36361	1013.8	0.16957	2.1443	Up
Mapk9	50658	0.032074	0.0407247	-0.25744	5176.1	0.1201	-2.1435	Down
Cd44	25406	0.032364	0.0410588	1.1308	336.38	0.52845	2.1399	Up
Phldb2	685611	0.032548	0.041258	0.80029	233.27	0.37439	2.1376	Up
Tbc1d30	299824	0.032684	0.0413961	-0.41729	555	0.19537	-2.1359	Down
Slc35f3	679321	0.032752	0.0414352	-0.3178	699.95	0.14885	-2.1351	Down
Wasf1	294568	0.032769	0.0414352	-0.25478	16011	0.11934	-2.1349	Down
LOC680875	680875	0.032833	0.0414818	0.75053	277.91	0.35168	2.1341	Up
Fads6	303671	0.032886	0.0415145	-0.3699	693.08	0.17338	-2.1335	Down
Cd276	315716	0.032972	0.0415888	0.31187	420.72	0.14625	2.1324	Up
Tbc1d10b	365372	0.033014	0.0416074	-0.20447	3926.9	0.095908	-2.1319	Down
Sardh	114123	0.033082	0.0416588	0.39156	585.97	0.18373	2.1311	Up
Adamts2	287899	0.033195	0.0417667	1.1189	212.59	0.52538	2.1297	Up
Ndfip2	361089	0.033284	0.0418443	-0.26908	2964.8	0.12641	-2.1286	Down
Grm6	24419	0.033325	0.0418615	-0.54365	226.83	0.25546	-2.1281	Down
Opa1	171116	0.033393	0.0419125	-0.26927	2983.7	0.12658	-2.1273	Down
Otub1	293705	0.033609	0.0421395	-0.24754	6274.9	0.1165	-2.1247	Down
Usp31	308959	0.033629	0.0421395	-0.45103	1504.3	0.2123	-2.1245	Down
Dmxl2	315676	0.033761	0.0422532	-0.39264	8141.8	0.18495	-2.1229	Down
Cacul1	365493	0.033825	0.0422532	-0.25992	1466.3	0.12248	-2.1222	Down
Zc3h12a	313587	0.033829	0.0422532	0.86565	90.563	0.40792	2.1221	Up
Strbp	84476	0.033854	0.0422532	-0.2669	2219.5	0.12579	-2.1218	Down
Pabpc1	171350	0.033886	0.0422532	0.27061	5185.7	0.12756	2.1214	Up
Sulf1	171396	0.033892	0.0422532	1.145	217.74	0.53976	2.1214	Up
Slc29a1	63997	0.033913	0.0422532	0.47867	211.96	0.22567	2.1211	Up
Pvalb	25269	0.034027	0.0423607	-0.5231	1130.8	0.24677	-2.1197	Down
Ccr5	117029	0.034102	0.0424013	0.60895	290.29	0.28739	2.1189	Up
Mbnl2	680445	0.034115	0.0424013	-0.28435	5492	0.13421	-2.1187	Down
Btbd19	100361234	0.034219	0.042496	0.46817	445.47	0.2211	2.1175	Up
Mid1ip1	404280	0.034305	0.0425613	0.27359	2397.9	0.12927	2.1165	Up
Slc29a3	353307	0.034337	0.0425613	0.48998	925.28	0.23155	2.1161	Up
Tmem41b	361626	0.034355	0.0425613	-0.26845	1762	0.12687	-2.1159	Down
Calm3	24244	0.034493	0.0426976	-0.25673	34686	0.12143	-2.1143	Down
LOC498368	498368	0.03464	0.0428252	0.49923	329.17	0.23632	2.1125	Up
Hps1	114638	0.034678	0.0428252	0.27757	647.65	0.13142	2.1121	Up
Hba-a2	360504	0.03468	0.0428252	0.68104	3016.2	0.32245	2.1121	Up
Ank3	361833	0.034769	0.0428806	-0.39019	8385.6	0.18483	-2.111	Down
Chm	24942	0.034784	0.0428806	-0.34487	679.82	0.16338	-2.1109	Down
Ubxn2b	312965	0.034809	0.0428806	-0.31895	1334.3	0.15112	-2.1106	Down
Serinc1	294421	0.034915	0.0429519	-0.34341	17486	0.1628	-2.1093	Down
Col18a1	85251	0.034923	0.0429519	1.6193	721.27	0.76774	2.1093	Up
Trip10	116717	0.035123	0.0431632	0.41658	301.22	0.19772	2.1069	Up
LOC103693323	103693323	0.035218	0.0432228	0.52549	342.38	0.24954	2.1058	Up
Gstk1	297029	0.035228	0.0432228	0.30458	545.14	0.14465	2.1057	Up
Jak3	25326	0.035309	0.0432375	0.46383	345.85	0.22037	2.1048	Up
Wasf2	313024	0.035314	0.0432375	0.54607	456.17	0.25945	2.1047	Up
Rem1	366232	0.03534	0.0432375	0.81066	64.771	0.38521	2.1044	Up
Nsdhl	309262	0.035353	0.0432375	-0.30129	1156.9	0.14318	-2.1043	Down
Ppp4r4	500711	0.035593	0.0434823	-0.37516	984.44	0.17851	-2.1015	Down
Cnppd1	316530	0.03561	0.0434823	0.25805	1055.3	0.1228	2.1014	Up
LOC298795	298795	0.035662	0.0435111	-0.66209	208.05	0.31517	-2.1008	Down
Myo1g	289785	0.03572	0.0435301	1.3434	41.85	0.63966	2.1001	Up
Egfem1	310269	0.035761	0.0435301	-0.81973	81.908	0.39042	-2.0996	Down
Grm7	81672	0.035763	0.0435301	-0.31684	881.06	0.1509	-2.0996	Down
Mindy3	291320	0.035796	0.0435357	-0.24315	1886.6	0.11583	-2.0992	Down
Vldlr	25696	0.035901	0.0435723	-0.37165	1469.3	0.17714	-2.098	Down
Trim37	360592	0.035932	0.0435723	-0.25472	4275.2	0.12143	-2.0977	Down
LOC100365839	100365839	0.035933	0.0435723	-6.1756	212.11	2.944	-2.0977	Down
Tmem255a	313453	0.03594	0.0435723	-0.46183	469.32	0.22017	-2.0976	Down
Plcb3	29322	0.035994	0.0436032	0.40452	476.09	0.1929	2.097	Up
Prrt2	361651	0.03608	0.0436504	-0.29187	5108.5	0.13925	-2.096	Down
LOC100911625	100911625	0.03609	0.0436504	-0.6775	2984.3	0.32325	-2.0959	Down
P4hb	25506	0.036215	0.0437669	0.30094	3889.8	0.14368	2.0945	Up
Itfg1	171083	0.036351	0.0438108	-0.22589	7779.2	0.10793	-2.093	Down
Ipo13	116458	0.036389	0.0438108	-0.25347	3625.4	0.12113	-2.0926	Down
Ranbp3l	294789	0.036421	0.0438108	1.3412	171.19	0.64107	2.0922	Up
Rassf3	362886	0.036443	0.0438108	0.68431	340.94	0.32712	2.0919	Up
Col4a6	363458	0.036466	0.0438108	1.2449	103.62	0.59517	2.0917	Up
Prkaca	25636	0.036493	0.0438108	-0.25353	5153.6	0.12123	-2.0914	Down
LOC102548286	102548286	0.036505	0.0438108	-0.26289	2593.6	0.12571	-2.0913	Down
Pgf	94203	0.036506	0.0438108	1.2699	40.436	0.60727	2.0912	Up
Ppp1r3c	309513	0.036509	0.0438108	0.23982	1813.2	0.11468	2.0912	Up
Csnk1g3	64823	0.036606	0.0438928	-0.31469	740.16	0.15056	-2.0901	Down
Armcx3	367902	0.036713	0.0439866	-0.32893	3242.1	0.15746	-2.0889	Down
Cers6	366065	0.036786	0.0440396	-0.41222	524.46	0.19741	-2.0881	Down
Nptn	56064	0.036817	0.0440422	-0.23208	16087	0.11116	-2.0878	Down
Tnip2	305451	0.037002	0.0441647	0.62952	162.38	0.30182	2.0857	Up
Tapbp	25217	0.037005	0.0441647	0.41736	475.45	0.2001	2.0857	Up
Prss50	100910205	0.037006	0.0441647	0.8757	52.621	0.41986	2.0857	Up
Cacna2d2	300992	0.037275	0.0444164	-0.5507	971.54	0.26441	-2.0827	Down
LOC102555453	102555453	0.037288	0.0444164	0.33567	2742	0.16118	2.0826	Up
Utrn	25600	0.037304	0.0444164	0.46083	1629.1	0.2213	2.0824	Up
LOC100362814	100362814	0.037386	0.044458	-0.41094	1132.4	0.19742	-2.0815	Down
Plcd4	140693	0.037397	0.044458	0.36767	864.24	0.17664	2.0814	Up
Rap1gds1	310909	0.037539	0.0445658	-0.36136	6319.1	0.17374	-2.0799	Down
RGD1563861	498828	0.037546	0.0445658	0.2395	6930.4	0.11516	2.0798	Up
Gpx8	294744	0.037589	0.0445823	0.3666	596.45	0.17631	2.0793	Up
Adamts9	312566	0.037632	0.0445987	0.56448	265.95	0.27154	2.0788	Up
Asns	25612	0.037669	0.044608	-0.34324	2015.5	0.16514	-2.0784	Down
Stk39	54348	0.037761	0.0446824	-0.2891	2267.5	0.13916	-2.0774	Down
Iqsec1	686590	0.037815	0.0447117	-0.2422	4600	0.11662	-2.0769	Down
Acsl4	113976	0.037893	0.0447364	-0.34307	4281.8	0.16525	-2.076	Down
Dap	64322	0.037972	0.0447364	0.4386	443.47	0.21136	2.0752	Up
Tbc1d19	289657	0.037991	0.0447364	-0.41444	611.78	0.19973	-2.075	Down
Irak4	300177	0.038007	0.0447364	0.40516	278.71	0.19528	2.0748	Up
Zfp710	293044	0.03801	0.0447364	0.38868	427.04	0.18734	2.0747	Up
Prg4	289104	0.038049	0.0447364	1.1368	66.84	0.54805	2.0743	Up
Clic6	304081	0.038072	0.0447364	-2.1689	65.307	1.0457	-2.0741	Down
Susd4	289335	0.038091	0.0447364	-0.25741	3311.2	0.12412	-2.0739	Down
Plcb1	24654	0.038099	0.0447364	-0.26961	4065.8	0.13001	-2.0738	Down
S100a1	295214	0.038186	0.0447745	0.28221	631.2	0.13614	2.0728	Up
Col25a1	687064	0.03819	0.0447745	-0.42663	1297.4	0.20582	-2.0728	Down
Usp33	310960	0.038247	0.0447809	-0.23397	4723.2	0.11291	-2.0722	Down
Plac8	360914	0.038254	0.0447809	0.90781	79.18	0.4381	2.0721	Up
Dhcr7	64191	0.038349	0.0448578	-0.31022	945.47	0.14979	-2.0711	Down
Rtn4	83765	0.038478	0.0449743	-0.28446	20172	0.13744	-2.0697	Down
Nckap1	58823	0.038593	0.0450743	-0.3071	16685	0.14847	-2.0685	Down
Npr3	25339	0.038677	0.0451379	1.3913	31.493	0.67292	2.0676	Up
Pak7	311450	0.038753	0.0451921	-0.35889	890.31	0.17365	-2.0668	Down
Akt3	29414	0.038909	0.0453395	-0.31212	2412.3	0.15113	-2.0652	Down
Pafah1b1	83572	0.039018	0.0453742	-0.27855	19093	0.13496	-2.064	Down
Scn5a	25665	0.039039	0.0453742	-1.7173	62.768	0.83211	-2.0638	Down
Oas1k	494198	0.039041	0.0453742	0.51972	293.34	0.25183	2.0638	Up
Mis18a	288272	0.039075	0.0453742	0.57429	154.9	0.27832	2.0634	Up
Nap1l3	170914	0.039113	0.0453742	-0.26035	1745	0.1262	-2.063	Down
Ebpl	361054	0.039126	0.0453742	0.41274	229.05	0.20008	2.0629	Up
Col4a5	363457	0.039214	0.0453742	0.83141	662.31	0.40322	2.0619	Up
Tstd1	100359478	0.039218	0.0453742	0.81818	116.08	0.39681	2.0619	Up
Rasd2	171099	0.039237	0.0453742	-0.47509	2888.9	0.23044	-2.0617	Down
Xylb	316067	0.039245	0.0453742	0.32447	401.84	0.15739	2.0616	Up
Ttc3	360702	0.039265	0.0453742	-0.19087	16302	0.092594	-2.0614	Down
Ccdc9	684934	0.039362	0.045425	0.33769	2176.7	0.1639	2.0604	Up
Ccdc88b	293698	0.039376	0.045425	0.76818	262.77	0.37286	2.0602	Up
Adamts10	314655	0.039398	0.045425	0.42991	1055	0.2087	2.06	Up
Atcay	362826	0.039444	0.0454438	-0.25708	8502.9	0.12482	-2.0595	Down
Ephb4	686310	0.039568	0.0455273	0.72691	184.36	0.35317	2.0582	Up
Pou2f2	117058	0.039576	0.0455273	0.62513	268.78	0.30374	2.0581	Up
Mad2l2	313702	0.039667	0.0455614	0.35409	297.69	0.17212	2.0572	Up
Asl	59085	0.039693	0.0455614	0.32264	396.07	0.15685	2.0569	Up
Fgfr1op	683722	0.039695	0.0455614	0.31061	399.8	0.15101	2.0569	Up
Irs2	29376	0.039778	0.045602	-0.29442	2427.4	0.1432	-2.056	Down
Tspan6	302313	0.03979	0.045602	0.32087	743.19	0.15607	2.0559	Up
Kcnj8	25472	0.040032	0.0458418	0.58163	134.99	0.28325	2.0534	Up
Ppfibp1	312855	0.040076	0.0458418	0.72655	1493.6	0.3539	2.053	Up
Kcnma1	83731	0.040116	0.0458418	-0.45287	1624.1	0.22064	-2.0526	Down
Etv4	360635	0.04016	0.0458418	-0.44145	230.14	0.21512	-2.0521	Down
Myof	309499	0.040162	0.0458418	0.77801	313.12	0.37913	2.0521	Up
Tubb3	246118	0.040179	0.0458418	-0.2994	9256.6	0.14591	-2.0519	Down
Vegfa	83785	0.040315	0.0459627	-0.28614	2824.2	0.13955	-2.0505	Down
Exoc5	60627	0.040427	0.0460508	-0.22216	2192.9	0.10841	-2.0494	Down
Klhl11	287706	0.040473	0.0460508	-0.37376	1073.9	0.18242	-2.0489	Down
Sncg	64347	0.040503	0.0460508	0.78466	256.11	0.38303	2.0486	Up
Gnai3	25643	0.040549	0.0460508	0.28947	1490.8	0.14133	2.0481	Up
Luzp2	100910839	0.040562	0.0460508	-0.46987	1188	0.22943	-2.048	Down
Sfrp1	84402	0.040577	0.0460508	1.7391	440	0.84923	2.0478	Up
Scrt2	366229	0.040603	0.0460508	-0.49372	236.65	0.24112	-2.0476	Down
Kremen1	114107	0.040652	0.0460723	0.51421	339.54	0.25119	2.0471	Up
Plod1	116552	0.040735	0.0461147	0.40681	1038.1	0.19881	2.0462	Up
Trim21	308901	0.040775	0.0461147	0.61514	200.55	0.30068	2.0458	Up
Rpsa	29236	0.040798	0.0461147	0.243	10891	0.11879	2.0456	Up
Dixdc1	363062	0.04081	0.0461147	-0.48575	2042.5	0.23748	-2.0455	Down
LOC679149	679149	0.040912	0.0461958	1.32	22.341	0.64565	2.0444	Up
Dux4	306226	0.040944	0.0461979	0.53969	193.75	0.26402	2.0441	Up
Tmem119	304581	0.041232	0.0464712	0.5714	864.57	0.27993	2.0412	Up
Wdr7	66031	0.041247	0.0464712	-0.32177	5828.8	0.15765	-2.041	Down
Rpl12	499782	0.041325	0.0464841	0.30278	2280.8	0.1484	2.0402	Up
Fchsd2	308864	0.041352	0.0464841	0.30238	1111	0.14823	2.04	Up
Srpk2	296753	0.041367	0.0464841	-0.20641	4458.5	0.10119	-2.0398	Down
Tmeff2	363228	0.04138	0.0464841	-0.25124	2855.6	0.12317	-2.0397	Down
PCOLCE2	684050	0.041431	0.046501	1.6208	81.384	0.79484	2.0392	Up
Arrdc1	366001	0.041482	0.046501	0.40147	354.41	0.19693	2.0387	Up
Gna13	303634	0.041505	0.046501	0.34922	1721.2	0.17132	2.0385	Up
Zfp57	361783	0.041517	0.046501	-0.39939	533.51	0.19594	-2.0383	Down
Cyb5b	80773	0.041547	0.046501	-0.19889	3345.3	0.097591	-2.038	Down
Arap3	361314	0.04164	0.0465711	0.35312	438.29	0.17335	2.0371	Up
Phgdh	58835	0.041712	0.0465804	0.29257	3361.8	0.14367	2.0364	Up
Nucb2	59295	0.041726	0.0465804	0.37724	856.83	0.18526	2.0362	Up
Pdpk1	81745	0.041774	0.0465804	-0.42855	999.24	0.21051	-2.0358	Down
Gpr68	314386	0.041809	0.0465804	-0.45444	448.93	0.22327	-2.0354	Down
Cntn1	117258	0.041827	0.0465804	-0.38491	8319.7	0.18912	-2.0352	Down
Atf2	81647	0.041831	0.0465804	-0.38306	1421.6	0.18822	-2.0352	Down
Sav1	299116	0.042117	0.0468618	0.35051	574.61	0.17246	2.0324	Up
Ece1	94204	0.042145	0.0468618	0.31502	1683.1	0.15503	2.0321	Up
Nlrp3	287362	0.042225	0.046886	0.88756	138.17	0.43694	2.0313	Up
Fam107a	361018	0.042228	0.046886	0.19896	16387	0.09795	2.0313	Up
Zfp955a	314600	0.042302	0.0468997	-0.26643	1206.6	0.13121	-2.0305	Down
Prkaa1	65248	0.042334	0.0468997	-0.36239	1081.6	0.1785	-2.0302	Down
Abhd17b	309399	0.042339	0.0468997	-0.28342	1535.5	0.1396	-2.0302	Down
Grm3	24416	0.042363	0.0468997	-0.6276	1559.7	0.30917	-2.0299	Down
Larp6	315731	0.042483	0.0469986	-0.35102	922.34	0.17302	-2.0288	Down
Scamp1	29521	0.042574	0.0470652	-0.27293	6982.7	0.13459	-2.0279	Down
Notch1	25496	0.042662	0.0471284	0.38785	1816.1	0.19134	2.027	Up
Lss	81681	0.042775	0.0471829	-0.25717	1903.2	0.12694	-2.0259	Down
Fcgr1a	295279	0.0428	0.0471829	0.60082	100.18	0.29661	2.0257	Up
Pcnx2	307949	0.042854	0.0471829	-0.28198	2211.5	0.13924	-2.0251	Down
Stmn2	84510	0.042862	0.0471829	-0.30875	15118	0.15246	-2.025	Down
Hid1	287822	0.042893	0.0471829	-0.23188	5158.9	0.11452	-2.0247	Down
LOC108350502	108350502	0.042935	0.0471829	0.32323	3914.5	0.15967	2.0243	Up
Rgs7bp	294715	0.042941	0.0471829	-0.53516	512.4	0.26437	-2.0243	Down
Lama1	316758	0.042958	0.0471829	0.9526	267.55	0.47062	2.0241	Up
Hspa4l	294993	0.043016	0.0472127	-0.31044	3279.7	0.15341	-2.0236	Down
Cdh18	310174	0.04318	0.0473281	-0.45823	469.38	0.22663	-2.022	Down
Ctsk	29175	0.043183	0.0473281	0.70789	464.78	0.35011	2.0219	Up
Snx13	362731	0.04332	0.0474442	-0.37455	1296.9	0.18536	-2.0206	Down
Kcne4	367302	0.043393	0.0474529	1.1166	28.777	0.5528	2.0199	Up
Homer1	29546	0.043416	0.0474529	-0.34579	1022.2	0.17121	-2.0197	Down
Gmfg	113940	0.043435	0.0474529	0.66747	105.82	0.33051	2.0195	Up
Large1	361368	0.043452	0.0474529	-0.24034	6052.2	0.11902	-2.0193	Down
Map3k1	116667	0.04354	0.0475151	0.56916	135.55	0.28198	2.0185	Up
Kcnv1	60326	0.043725	0.0476772	-0.36183	1224.4	0.17941	-2.0167	Down
Emilin2	316736	0.043782	0.0476772	-0.66096	127.57	0.32783	-2.0162	Down
Rasl12	315762	0.043782	0.0476772	0.70706	165.46	0.35069	2.0162	Up
Plscr2	315883	0.043858	0.0476973	0.94263	152.42	0.4677	2.0154	Up
Eif5a2	310261	0.043891	0.0476973	-0.36851	2405.9	0.18287	-2.0151	Down
Opa3	308409	0.043894	0.0476973	-0.24734	948.33	0.12274	-2.0151	Down
Spred1	296072	0.043948	0.0476992	-0.40066	709.42	0.19888	-2.0146	Down
Serpina11	362774	0.044029	0.0476992	-1.1182	29.107	0.55528	-2.0138	Down
S100a10	81778	0.044037	0.0476992	0.69494	454.33	0.3451	2.0137	Up
Macc1	314539	0.044039	0.0476992	-1.6139	51.169	0.80147	-2.0137	Down
Nol9	313744	0.044053	0.0476992	-0.28129	554.44	0.13969	-2.0136	Down
Isy1	362394	0.044104	0.0476992	0.33142	422.76	0.16463	2.0131	Up
Apc2	299611	0.044114	0.0476992	-0.246	7269.3	0.12221	-2.013	Down
Nfkb1	81736	0.044277	0.0478417	0.40882	806.05	0.20324	2.0115	Up
Eln	25043	0.044349	0.0478857	1.5962	472.29	0.7938	2.0108	Up
Lsp1	361680	0.044434	0.0479436	0.72088	215.31	0.35865	2.01	Up
Slc25a46	291709	0.044485	0.0479447	-0.24853	2324.1	0.12368	-2.0095	Down
Agtpbp1	290986	0.044526	0.0479447	-0.25111	7085.1	0.12498	-2.0091	Down
Relb	100360982	0.044529	0.0479447	0.73203	118.55	0.36436	2.0091	Up
Cdk16	81741	0.044645	0.0480358	-0.19924	5412.5	0.099225	-2.008	Down
Lonrf2	301361	0.044762	0.0480834	-0.23258	7559	0.11589	-2.0069	Down
Bdh2	295458	0.044783	0.0480834	0.84928	83.951	0.42323	2.0067	Up
Serpinb9	361241	0.044801	0.0480834	0.4172	424.58	0.20792	2.0065	Up
100909593	100909593	0.044815	0.0480834	0.31199	778.67	0.1555	2.0064	Up
Hsph1	288444	0.044919	0.048148	-0.26067	10031	0.12998	-2.0054	Down
Pdha1l1	685778	0.044985	0.048148	-0.4524	490.42	0.22566	-2.0048	Down
Shroom2	317435	0.044998	0.048148	-0.3793	3145	0.18921	-2.0047	Down
Tnfrsf19	290300	0.045035	0.048148	0.27372	1261.6	0.13657	2.0043	Up
Slc24a2	84550	0.045056	0.048148	-0.52353	16247	0.26123	-2.0041	Down
Gramd2b	307288	0.045064	0.048148	0.31298	1562.9	0.15617	2.0041	Up
Fzd2	64512	0.04523	0.0482699	0.46926	367.96	0.23433	2.0025	Up
Cyp7b1	25429	0.045277	0.0482699	0.42827	1574.4	0.21391	2.0021	Up
Glrb	25456	0.045353	0.0482699	-0.31947	4302.1	0.15963	-2.0014	Down
Pcdhb5	291654	0.045415	0.0482699	-0.79846	159.01	0.39907	-2.0008	Down
Ndrg2	171114	0.045416	0.0482699	0.25768	32097	0.12879	2.0008	Up
Ccdc93	304743	0.045432	0.0482699	0.49609	576.34	0.24797	2.0006	Up
Six5	308406	0.045438	0.0482699	0.72486	77.126	0.36233	2.0006	Up
Hhip	291936	0.045457	0.0482699	-1.1394	194.55	0.5696	-2.0004	Down
Aff3	363220	0.045462	0.0482699	-0.30607	1215.1	0.15301	-2.0003	Down
Slc16a14	316578	0.045505	0.048282	-0.31253	1596.9	0.15627	-2	Down
Tmem178a	362691	0.045619	0.0483336	-0.35486	2423.9	0.17753	-1.9989	Down
Ythdc2	307446	0.04562	0.0483336	-0.29472	503.93	0.14744	-1.9989	Down
LOC103694506	103694506	0.045679	0.0483336	-0.33114	1356.1	0.16571	-1.9983	Down
Gemin6	362688	0.04568	0.0483336	-0.35638	320.78	0.17834	-1.9983	Down
Zfp804a	295695	0.045745	0.048337	-0.45703	476.67	0.22878	-1.9977	Down
Ddr2	685781	0.045761	0.048337	0.59176	328.19	0.29624	1.9976	Up
Rassf1	363140	0.045778	0.048337	0.3066	394.76	0.1535	1.9974	Up
Kcnq3	29682	0.045822	0.0483453	-0.47178	1224.2	0.23624	-1.997	Down
Lrrc32	293135	0.045849	0.0483453	1.1674	204.47	0.58463	1.9968	Up
Loxl3	312478	0.045892	0.0483493	0.41648	178.97	0.20862	1.9964	Up
Arfgef3	292947	0.045916	0.0483493	-0.34555	1318.9	0.17311	-1.9962	Down
Clstn2	171394	0.046019	0.0483667	-0.58052	3651.1	0.29095	-1.9952	Down
Hbb	24440	0.046021	0.0483667	0.67952	2942.3	0.34058	1.9952	Up
Cubn	80848	0.04604	0.0483667	1.3487	52.446	0.67603	1.995	Up
Kif2a	84391	0.046059	0.0483667	-0.27462	2116.2	0.13766	-1.9948	Down
Tmem243	499990	0.046148	0.048414	0.44661	263.95	0.22397	1.994	Up
Cacna1a	25398	0.046191	0.048414	-0.3755	6482.3	0.18835	-1.9936	Down
Nrbp2	680451	0.046199	0.048414	0.313	7604.8	0.157	1.9936	Up
Agps	84114	0.046284	0.0484388	-0.42314	406.97	0.21233	-1.9928	Down
Ccdc71	498678	0.046286	0.0484388	-0.24695	753.42	0.12392	-1.9928	Down
Cux1	116639	0.046454	0.0485814	0.31885	867.73	0.16013	1.9912	Up
Pcdhb6	291653	0.046529	0.0486266	-1.357	42.509	0.6817	-1.9906	Down
Tp53i13	287550	0.046642	0.0487114	0.43384	198.22	0.21806	1.9895	Up
Slc25a20	117035	0.046704	0.0487203	0.23865	927.82	0.11999	1.989	Up
Gata2	25159	0.04674	0.0487203	0.5564	139.96	0.27979	1.9887	Up
Cldn5	65131	0.046746	0.0487203	0.51636	2222.3	0.25966	1.9886	Up
Tacc3	360962	0.046848	0.0487934	0.55215	116.67	0.27779	1.9877	Up
Necap1	312694	0.046926	0.0488134	-0.25661	6061.8	0.12914	-1.987	Down
Slc44a2	363024	0.04695	0.0488134	0.29883	2150.4	0.15041	1.9868	Up
Aprt	292072	0.046963	0.0488134	0.29239	1071.9	0.14718	1.9866	Up
Klhl29	298867	0.047046	0.0488365	-0.39375	1256.4	0.19828	-1.9859	Down
Ano3	311287	0.047049	0.0488365	-0.49598	4634.2	0.24976	-1.9859	Down
Shisa8	315163	0.047163	0.0489216	0.94753	55.775	0.47739	1.9848	Up
Krt1	300250	0.047243	0.0489714	1.1363	20.155	0.57271	1.9841	Up
Slc4a10	295645	0.047332	0.0490304	-0.25531	5886.9	0.12873	-1.9833	Down
LOC102549542	102549542	0.047449	0.0490744	-0.3817	690.9	0.19256	-1.9823	Down
Arap1	361617	0.047457	0.0490744	0.3997	1102.1	0.20165	1.9822	Up
Herc3	362377	0.04754	0.0490744	-0.24041	4594.3	0.12133	-1.9815	Down
Fkrp	308390	0.047547	0.0490744	-0.25395	1543.6	0.12816	-1.9814	Down
Creg1	289185	0.047579	0.0490744	0.36122	709.43	0.18233	1.9811	Up
NEWGENE_1304700	103690051	0.047589	0.0490744	-5.2317	66.359	2.6409	-1.981	Down
Map6	29457	0.047599	0.0490744	-0.24487	2150	0.12362	-1.9809	Down
Trhde	366894	0.047649	0.0490929	-0.58199	1266.3	0.29386	-1.9805	Down
Wipf2	360620	0.047781	0.049173	-0.2657	923.33	0.13424	-1.9793	Down
Ddah2	294239	0.047791	0.049173	0.35367	1560.7	0.17869	1.9792	Up
Tpd52	294900	0.047831	0.0491811	-0.28036	2818	0.14168	-1.9789	Down
Tbx15	295315	0.048073	0.0493666	1.7861	35.836	0.90358	1.9767	Up
Scrn3	311731	0.048076	0.0493666	0.58301	883.56	0.29494	1.9767	Up
Rasgrp1	29434	0.048194	0.0494399	-0.4787	9669	0.2423	-1.9757	Down
Slc32a1	83612	0.048212	0.0494399	-0.3646	2218.3	0.18456	-1.9755	Down
Gal3st4	498166	0.048259	0.049455	0.5115	297.23	0.25897	1.9751	Up
Cdk2ap1	360804	0.048294	0.0494577	0.24325	1774.7	0.12318	1.9748	Up
Rictor	310131	0.048357	0.0494891	-0.37229	680.05	0.18858	-1.9742	Down
Atp2c1	170699	0.04839	0.0494898	-0.31509	3851.2	0.15963	-1.9739	Down
Kif5c	311024	0.048469	0.0495374	-0.23274	22435	0.11795	-1.9732	Down
Wdr17	364653	0.048563	0.0496004	-0.32378	561.41	0.16415	-1.9724	Down
Lmod1	304816	0.048612	0.0496022	0.73364	550.99	0.37203	1.972	Up
Whamm	293057	0.048652	0.0496022	0.35413	272.04	0.17961	1.9716	Up
Aspnl1	103690027	0.048662	0.0496022	1.8308	82.437	0.92862	1.9715	Up
Apba1	83589	0.048739	0.0496476	-0.24724	3007	0.12545	-1.9709	Down
Ctdsp1	363249	0.048837	0.0497022	0.36734	1608	0.18647	1.97	Up
Tcaf2c	680422	0.048901	0.0497022	2.2648	21.167	1.15	1.9695	Up
Hpgds	58962	0.048937	0.0497022	1.1152	28.508	0.56636	1.9691	Up
Alg2	313231	0.048994	0.0497022	-0.21819	5246.3	0.11083	-1.9686	Down
Nfrkb	315523	0.049016	0.0497022	0.2576	1652.3	0.13087	1.9685	Up
Plekhd1	500685	0.049053	0.0497022	0.33601	724.89	0.17073	1.9681	Up
Prkaa2	78975	0.049067	0.0497022	-0.55143	304.49	0.2802	-1.968	Down
Elp1	140934	0.049074	0.0497022	-0.1945	2161.3	0.098835	-1.9679	Down
Mical2	365352	0.049085	0.0497022	-0.22375	12599	0.1137	-1.9678	Down
Scara3	364405	0.049322	0.0498627	0.34995	2817.3	0.17802	1.9658	Up
Blvra	116599	0.049335	0.0498627	-0.33129	861.47	0.16854	-1.9657	Down
Ptprk	360302	0.049388	0.0498627	-0.21299	1395.9	0.10838	-1.9652	Down
Msr1	498638	0.049402	0.0498627	1.1183	29.025	0.56909	1.9651	Up
Tgfbr1	29591	0.049419	0.0498627	0.56469	1526.9	0.28738	1.965	Up
Cdk14	362316	0.049439	0.0498627	-0.33158	6777.9	0.16876	-1.9648	Down
Atp1b3	25390	0.049575	0.0498868	0.32611	3510.6	0.16607	1.9636	Up
Nol3	85383	0.049578	0.0498868	0.31562	572.54	0.16074	1.9636	Up
Cd163	312701	0.049623	0.0498868	0.96507	65.229	0.49158	1.9632	Up
Emb	114511	0.049652	0.0498868	-0.39213	467.46	0.19977	-1.963	Down
Gulp1	314543	0.04971	0.0498868	0.47647	182.67	0.24279	1.9624	Up
Kcnj13	94341	0.049747	0.0498868	2.8644	29.314	1.4598	1.9621	Up
Vps45	64516	0.049761	0.0498868	-0.24447	1436	0.1246	-1.962	Down
Gnaz	25740	0.049763	0.0498868	-0.29933	1929.9	0.15256	-1.962	Down
Slc7a14	499587	0.049771	0.0498868	-0.38472	1747.5	0.19609	-1.9619	Down
Rapgef2	310533	0.049789	0.0498868	-0.35265	4367	0.17976	-1.9618	Down
Ubfd1	293454	0.049897	0.0499623	-0.27398	555.21	0.13973	-1.9608	Down
Akna	362530	0.049936	0.0499687	0.55182	453.95	0.28147	1.9605	Up
Tmem114	501675	0.049991	0.049991	-0.69522	95.624	0.3547	-1.96	Down
Hipk4	308449	0.050017		-0.29865	1986.6	0.15239	-1.9598	Down
Kif7	293047	0.050037		0.54005	210.5	0.27558	1.9596	Up
Ppp1r13b	314465	0.050067		-0.21951	3054.7	0.11203	-1.9594	Down
Aldh9a1	64040	0.050195		0.33431	2005.1	0.17072	1.9583	Up
Arl8b	500282	0.050224		-0.24782	9788.5	0.12656	-1.9581	Down
Cttnbp2nl	310760	0.050236		0.40509	1137	0.2069	1.9579	Up
Fam169a	310013	0.050345		-0.33746	718.77	0.17243	-1.957	Down
Nfatc1	100361818	0.050428		0.45425	231.26	0.2322	1.9563	Up
LOC103689996	103689996	0.050467		1.2932	38.265	0.66116	1.956	Up
Rarres1	310486	0.050564		0.63856	93.602	0.3266	1.9552	Up
Rtn3	140945	0.050613		-0.26088	33792	0.13346	-1.9547	Down
Syt13	80977	0.050676		-0.31373	5450.7	0.16054	-1.9542	Down
Cps1	497840	0.050786		-0.58759	84.728	0.30082	-1.9533	Down
Myo7a	266714	0.050842		1.0278	131.53	0.52634	1.9528	Up
Anks1b	314721	0.050844		-0.33254	3050.6	0.17029	-1.9528	Down
Cd14	60350	0.050844		0.79518	76.789	0.4072	1.9528	Up
Jkamp	299127	0.050989		-0.24424	1233.9	0.12515	-1.9516	Down
Rnf14	619577	0.051038		-0.33743	16580	0.17294	-1.9512	Down
Vcpip1	286761	0.051218		-0.46702	1200.2	0.23954	-1.9497	Down
Paqr4	302967	0.051253		-0.30201	1910.2	0.15493	-1.9494	Down
Ripk1	306886	0.051291		0.35761	375.5	0.18348	1.949	Up
Calm1	24242	0.051291		-0.22201	49147	0.11391	-1.949	Down
Ret	24716	0.051345		0.65665	432.82	0.33699	1.9486	Up
Pcdh1	307481	0.051538		-0.35894	8275.5	0.18436	-1.947	Down
Stx2	25130	0.051713		0.37391	660.87	0.19219	1.9455	Up
Sectm1a	287885	0.051873		1.169	29.071	0.60126	1.9442	Up
Pde4d	24627	0.051942		-0.41399	552.33	0.213	-1.9436	Down
Rps3a	29288	0.05197		0.34919	9305.8	0.17968	1.9434	Up
RGD1563349	502727	0.052051		-0.5912	632.37	0.30432	-1.9427	Down
Trim2	361970	0.052336		-0.3437	16346	0.17713	-1.9404	Down
Cop1	360860	0.0524		-0.24678	1957	0.12722	-1.9398	Down
Mien1	360617	0.05246		-0.24465	1573	0.12615	-1.9393	Down
Emp1	25314	0.052461		0.92633	169.68	0.47765	1.9393	Up
Gmfb	81661	0.052485		-0.37015	1599.6	0.19088	-1.9391	Down
Hspb8	113906	0.052697		0.52146	585.59	0.26915	1.9374	Up
Cdkl2	305242	0.052902		-0.26318	3010.5	0.13596	-1.9357	Down
Frmpd4	302656	0.052974		-0.44254	1896.7	0.22869	-1.9351	Down
Ywhag	56010	0.052982		-0.34083	37650	0.17613	-1.9351	Down
Dok3	306760	0.053046		0.73561	63.879	0.38025	1.9345	Up
Pla2g15	361401	0.053056		0.27223	621.35	0.14073	1.9345	Up
Tmcc2	305095	0.053061		-0.27373	7235.5	0.1415	-1.9344	Down
Tnfrsf13c	500910	0.05308		1.0061	52.389	0.52014	1.9343	Up
Aplp1	502317	0.053147		-0.22511	44102	0.11641	-1.9337	Down
Nr3c2	25672	0.053175		-0.36296	1824.8	0.18772	-1.9335	Down
Zfr	365703	0.053219		-0.24161	8122.2	0.12498	-1.9331	Down
Mfsd4b	499462	0.053436		-0.26291	596.4	0.13612	-1.9314	Down
Pi4ka	64161	0.053478		-0.30496	9078.1	0.15793	-1.931	Down
Ptpn7	246781	0.053541		0.73075	123.73	0.37852	1.9305	Up
B4galt1	24390	0.053622		0.97379	108.95	0.50459	1.9299	Up
Cops7b	363273	0.053678		-0.26132	814	0.13544	-1.9294	Down
Npepps	50558	0.053692		-0.20511	6205.4	0.10631	-1.9293	Down
Unc80	689991	0.053845		-0.3421	5715.9	0.17743	-1.9281	Down
Arse	310326	0.053891		0.26041	551.69	0.13509	1.9277	Up
Fam227a	300074	0.053953		0.44827	430.9	0.2326	1.9272	Up
Cds1	81925	0.053957		-0.29804	1327.4	0.15465	-1.9272	Down
Lgi1	252892	0.053958		-0.27926	8168.4	0.1449	-1.9272	Down
Srl	302948	0.053982		1.2873	66.028	0.66803	1.927	Up
Cela3b	298567	0.053993		2.233	22.247	1.1589	1.9269	Up
Nexmif	302396	0.054051		-0.34355	1054.4	0.17833	-1.9264	Down
Oxr1	117520	0.05414		-0.29936	8490.2	0.15546	-1.9257	Down
Xrcc4	309995	0.054174		-0.39123	288.68	0.20319	-1.9254	Down
Lmtk2	304286	0.054247		-0.26805	4164.2	0.13926	-1.9249	Down
Farp1	306183	0.054251		0.29964	1434.2	0.15567	1.9248	Up
Calr4	689537	0.054322		0.51009	233.05	0.26508	1.9243	Up
Rgs8	54297	0.054377		-0.3913	3365.9	0.2034	-1.9238	Down
Dbi	25045	0.054502		0.23149	3856.4	0.12039	1.9228	Up
Casq2	29209	0.054555		1.0259	64.807	0.53365	1.9224	Up
Gstt1	25260	0.054574		0.67298	128.23	0.3501	1.9223	Up
Gpc2	171517	0.054676		0.55174	106.94	0.28715	1.9214	Up
Usp32	303394	0.054722		-0.30577	3583.2	0.15917	-1.9211	Down
LOC100911519	100911519	0.054748		0.61126	105.39	0.31822	1.9209	Up
Faah	100911581	0.054749		-0.25109	3133.2	0.13072	-1.9209	Down
Rps5	25538	0.054852		0.26373	4264.9	0.13735	1.92	Up
Esyt1	29579	0.05487		0.51486	410.89	0.26817	1.9199	Up
Sstr1	25033	0.054991		0.42773	517.7	0.2229	1.9189	Up
Pappa2	680415	0.055206		0.76369	126.65	0.39833	1.9173	Up
Trim33	365894	0.055284		-0.28635	704.21	0.1494	-1.9166	Down
Chrm3	24260	0.055297		-0.42357	1778.1	0.22101	-1.9165	Down
Manba	310864	0.055424		0.4916	394.45	0.25664	1.9155	Up
Slc12a4	29501	0.055444		0.42804	799.1	0.22347	1.9154	Up
Kcna6	64358	0.05553		-0.52709	2219.6	0.27528	-1.9147	Down
Gmip	306357	0.055597		0.60308	341.4	0.31506	1.9142	Up
Septin7	64551	0.055656		-0.28907	10067	0.15105	-1.9137	Down
Ankra2	294679	0.055661		-0.40947	518.41	0.21397	-1.9137	Down
Dlg2	64053	0.055769		-0.37232	2772.3	0.19464	-1.9128	Down
Opcml	116597	0.055774		-0.52362	3363.7	0.27375	-1.9128	Down
Arid5a	316327	0.055811		0.44458	294.57	0.23246	1.9125	Up
Itpkb	54260	0.055884		0.31069	1033.5	0.1625	1.9119	Up
Cyld	312937	0.056102		-0.32717	1663	0.17127	-1.9102	Down
Sall1	307740	0.05612		0.64168	1118.1	0.33594	1.9101	Up
Nkiras1	305751	0.056279		-0.28686	3554.1	0.15028	-1.9089	Down
Ctbs	81652	0.056402		0.29076	531.09	0.1524	1.9079	Up
Klf4	114505	0.056446		0.78858	320.11	0.4134	1.9076	Up
Slc38a4	170573	0.056602		1.0339	100.69	0.54234	1.9064	Up
Abcc6	81642	0.05674		0.81982	174.7	0.43028	1.9053	Up
RGD1565355	499985	0.056755		0.7861	56.34	0.41261	1.9052	Up
Abra	286965	0.056918		-1.825	9.3332	0.95856	-1.9039	Down
Cep68	289822	0.056996		-0.22299	798.37	0.11716	-1.9033	Down
Usp46	289584	0.057044		-0.23799	3398.9	0.12506	-1.903	Down
Mapt	29477	0.057192		-0.2998	19495	0.15764	-1.9018	Down
LOC100363502	100363502	0.057194		-0.21291	7014.6	0.11195	-1.9018	Down
Fn1	25661	0.057239		1.2345	1787.8	0.64925	1.9015	Up
Celf2	29428	0.057303		-0.28413	2533.6	0.14946	-1.901	Down
Arel1	299197	0.057315		-0.18917	5273.5	0.099517	-1.9009	Down
298316	298316	0.057365		-0.33	344.63	0.17364	-1.9005	Down
Cap2	116653	0.057365		-0.31571	4844.8	0.16612	-1.9005	Down
Shisa6	497926	0.057421		-0.48654	1010.8	0.25606	-1.9001	Down
Sv2a	117559	0.057567		-0.23353	12187	0.12298	-1.899	Down
Mertk	65037	0.057655		0.39545	1380.6	0.20832	1.8983	Up
Tmem151b	301253	0.05766		-0.22934	1183.4	0.12082	-1.8983	Down
Col4a4	301562	0.057898		0.538	496.06	0.28368	1.8965	Up
Khnyn	498517	0.058181		0.6321	143.45	0.33368	1.8943	Up
Ap3d1	314633	0.058181		-0.17542	8189.6	0.092601	-1.8943	Down
Ccdc184	500925	0.058184		-0.39219	341.56	0.20704	-1.8943	Down
Atp1b1	25650	0.058219		-0.25175	60835	0.13292	-1.894	Down
Dnajc6	313409	0.058232		-0.37502	10993	0.19801	-1.8939	Down
Slx4	302953	0.058265		0.23489	1110.8	0.12404	1.8937	Up
Slc41a1	363985	0.058311		0.27986	3532.5	0.14781	1.8934	Up
Ston2	314349	0.058353		-0.60632	605.2	0.32029	-1.893	Down
LOC103693563	103693563	0.058384		0.8672	107.24	0.45816	1.8928	Up
Chek2	114212	0.058533		0.50762	528.89	0.26834	1.8917	Up
Nlgn3	171297	0.058581		-0.20583	3668.6	0.10883	-1.8913	Down
Kif3c	85248	0.058587		-0.25191	5311.3	0.1332	-1.8913	Down
Pde9a	191569	0.058644		0.59178	643.86	0.31297	1.8909	Up
Ccdc42	303234	0.05866		-0.95985	46.007	0.50766	-1.8907	Down
Mov10	310756	0.058668		0.42618	446.51	0.22541	1.8907	Up
Arhgap29	310833	0.058746		0.77199	414.1	0.40844	1.8901	Up
Cst6	171096	0.058763		-0.49289	1974.5	0.26079	-1.89	Down
Hsd17b1	25322	0.05892		0.90285	58.854	0.478	1.8888	Up
Tomm40l	304971	0.058941		-0.28273	687.07	0.1497	-1.8886	Down
Coa5	503252	0.058987		-0.25449	4321.3	0.13477	-1.8883	Down
Mfng	315119	0.05902		0.40999	226.75	0.21715	1.888	Up
108348287	108348287	0.059158		0.27749	1255.8	0.14705	1.887	Up
Acvrl1	25237	0.059163		0.56747	403.32	0.30073	1.887	Up
Usp14	291796	0.059388		-0.27053	5525	0.14349	-1.8853	Down
LOC103692976	103692976	0.059397		-0.75416	78.911	0.40003	-1.8852	Down
Wnk4	287715	0.05946		-0.32783	1063.5	0.17394	-1.8848	Down
G3bp2	305240	0.059625		-0.24897	3705.6	0.13218	-1.8836	Down
Gpr176	117257	0.059682		-0.43543	695.13	0.23123	-1.8831	Down
Rassf5	54355	0.059767		0.50503	446.77	0.26827	1.8825	Up
Pax6	25509	0.059887		0.55428	218.5	0.29458	1.8816	Up
Pcdh9	306091	0.059967		-0.56248	1448.7	0.29903	-1.881	Down
Dnm3	171574	0.060037		-0.43628	1042.3	0.232	-1.8805	Down
Epm2aip1	316021	0.060134		-0.28591	4961.7	0.15209	-1.8798	Down
Scn1a	81574	0.060255		-0.36164	2500.9	0.19247	-1.8789	Down
Slitrk6	290467	0.06028		-1.1291	118.84	0.60099	-1.8787	Down
Tmx4	296182	0.060337		-0.22307	6019.6	0.11876	-1.8783	Down
RGD1566137	301299	0.0605		0.43141	2047.2	0.22982	1.8771	Up
Tnfaip6	84397	0.060554		0.71314	70.643	0.37999	1.8767	Up
Schip1	295105	0.060665		-0.21695	4172.7	0.11565	-1.8759	Down
Enoph1	305177	0.06073		-0.29201	2126	0.1557	-1.8755	Down
Nipsnap2	498174	0.06081		-0.22285	1962.2	0.11886	-1.8749	Down
Bcl2l2	60434	0.060883		-0.22707	6141.2	0.12114	-1.8743	Down
Cmklr1	60669	0.060934		0.85253	190	0.45493	1.874	Up
Ppp2r2c	117256	0.060937		-0.31664	7036.4	0.16897	-1.874	Down
Catsperd	680264	0.060948		0.64152	59.989	0.34235	1.8739	Up
Gfpt2	360518	0.061087		0.49908	124.56	0.26648	1.8729	Up
Hiatl3	100134827	0.061092		-0.18539	1918.7	0.098988	-1.8728	Down
Bzw1	363232	0.061131		-0.21478	2858.6	0.1147	-1.8725	Down
S1pr5	60399	0.06116		-0.68417	1001	0.36541	-1.8723	Down
LOC108348096	108348096	0.061188		-1.1099	1731.3	0.59285	-1.8721	Down
Slc22a2	29503	0.061191		4.5886	32.341	2.451	1.8721	Up
Camsap2	289400	0.061294		-0.28628	6984.2	0.15298	-1.8714	Down
Paqr7	313615	0.061413		0.35998	1656.6	0.19245	1.8705	Up
Il2rg	140924	0.061428		1.0384	42.584	0.55518	1.8704	Up
Ralgps2	304887	0.061455		-0.32564	708.97	0.17412	-1.8702	Down
Sftpc	50683	0.061506		-1.4963	58.916	0.80021	-1.8698	Down
Thnsl2	297332	0.061591		0.38629	339.23	0.20666	1.8692	Up
Slc17a9	362287	0.06167		0.75616	81.031	0.40465	1.8687	Up
Nr2f1	81808	0.061677		0.29736	2116.3	0.15913	1.8686	Up
Fam219b	363070	0.061773		0.21294	1280.7	0.114	1.8679	Up
Nfkbiz	304005	0.061803		0.75156	122.1	0.4024	1.8677	Up
Tfap4	360482	0.06183		0.53884	93.214	0.28853	1.8675	Up
Syndig1	362235	0.061897		-0.33533	970.91	0.17961	-1.867	Down
Ttc37	294595	0.062024		-0.27255	959.79	0.14605	-1.8661	Down
Srr	303306	0.062175		-0.28157	669.45	0.15097	-1.865	Down
Asb1	316628	0.062233		-0.43477	714.43	0.23316	-1.8646	Down
Tmem179b	690263	0.06225		0.42874	159.31	0.22995	1.8645	Up
Napepld	296757	0.062272		-0.33235	296.95	0.17827	-1.8644	Down
Sema3a	29751	0.062277		1.2972	29.568	0.69578	1.8643	Up
Itgb1	24511	0.062359		0.41788	2909.1	0.22421	1.8637	Up
Rgs20	362477	0.062368		0.23214	800.48	0.12456	1.8637	Up
Fnbp4	311183	0.062416		0.23454	1546.4	0.12587	1.8633	Up
Nt5dc2	290558	0.062483		0.57669	209.11	0.30957	1.8629	Up
Dynll2	140734	0.062567		-0.16343	16959	0.087761	-1.8623	Down
St6galnac5	365984	0.062573		-0.27298	1686.8	0.14659	-1.8622	Down
Calcoco1	246047	0.062632		-0.63269	464.91	0.33983	-1.8618	Down
Cnbd2	296311	0.062648		-0.27194	3340.2	0.14607	-1.8617	Down
Agk	502749	0.062735		-0.27272	685.09	0.14654	-1.8611	Down
Got1	24401	0.062801		-0.25681	9840.2	0.13802	-1.8606	Down
LOC498316	498316	0.062871		1.1282	28.782	0.60654	1.8601	Up
Cyp4v3	266761	0.062883		0.3942	845.43	0.21193	1.86	Up
Bace1	29392	0.062957		-0.28477	2078.2	0.15314	-1.8595	Down
Fam107b	498796	0.062965		0.2665	462.37	0.14332	1.8594	Up
Zmynd8	296374	0.063034		-0.22733	4362.2	0.12229	-1.859	Down
Cxcl17	308436	0.063044		0.95102	33.685	0.51161	1.8589	Up
Pi4k2a	114554	0.063085		-0.28164	1377.3	0.15153	-1.8586	Down
Zfp36	79426	0.063088		0.71985	246.17	0.38732	1.8586	Up
Iqgap1	361598	0.063093		0.5158	741.48	0.27753	1.8585	Up
Nid1	25494	0.063136		1.2806	716.7	0.68918	1.8582	Up
Tpp2	81815	0.063159		-0.22766	2537.5	0.12252	-1.8581	Down
Mapk10	25272	0.063238		-0.31748	4905.9	0.17092	-1.8575	Down
Rbms2	288771	0.063332		0.40002	440.61	0.21543	1.8569	Up
Clmn	299285	0.063414		-0.55635	1462.5	0.29971	-1.8563	Down
Dock6	367039	0.063445		0.46135	401.28	0.24856	1.8561	Up
Smco4	363020	0.063463		-0.56522	218.81	0.30455	-1.8559	Down
Spryd7	290303	0.063467		-0.24515	1054.2	0.13209	-1.8559	Down
Ppp2r5e	299147	0.063519		-0.18597	3088.6	0.10023	-1.8555	Down
Plscr3	360549	0.063541		0.31703	410.57	0.17087	1.8554	Up
Mast4	100912235	0.063548		-0.60117	1691.1	0.32402	-1.8553	Down
Fam135b	315069	0.063744		-0.42194	343.18	0.22759	-1.854	Down
Gga3	360658	0.063748		-0.20251	2874.5	0.10923	-1.8539	Down
Lcn2	170496	0.063857		1.0521	54.824	0.56773	1.8532	Up
Ero1a	171562	0.063858		-0.29982	1239.1	0.16179	-1.8532	Down
Mcart1	313241	0.063942		-0.62809	253.98	0.33904	-1.8526	Down
Ppp1r9a	84685	0.063947		-0.2908	1520.3	0.15697	-1.8526	Down
Ano5	308637	0.064056		0.92199	55.47	0.49789	1.8518	Up
Plekhg3	314249	0.064208		-0.44281	2603.6	0.23926	-1.8507	Down
Ptbp2	310820	0.064273		-0.21233	1678.7	0.11476	-1.8503	Down
Dpp6	29272	0.064348		-0.25038	9688.1	0.13536	-1.8498	Down
Gad1	24379	0.064384		-0.26379	6162	0.14263	-1.8495	Down
Kras	24525	0.064385		-0.27132	806.46	0.1467	-1.8495	Down
Col28a1	312115	0.0645		1.8282	31.172	0.98893	1.8487	Up
Gnai1	25686	0.064609		-0.39231	2643.1	0.2123	-1.848	Down
Nicn1	619581	0.064723		-0.19159	1998.4	0.10372	-1.8472	Down
Hipk3	83617	0.064789		-0.33181	871.14	0.17968	-1.8467	Down
Gli1	140589	0.064833		1.2039	73.543	0.65205	1.8464	Up
Parvg	689069	0.064989		0.67333	108.76	0.36488	1.8453	Up
Cdip1	360480	0.065267		-0.21575	9228.1	0.11704	-1.8434	Down
Malsu1	297082	0.065321		-0.29228	412.29	0.15858	-1.8431	Down
Lcat	24530	0.065393		0.64549	575.79	0.35032	1.8426	Up
Usp12	360763	0.065406		-0.23653	922.48	0.12838	-1.8425	Down
100362119	100362119	0.0657		0.48696	258.1	0.26458	1.8405	Up
Rbfox1	302920	0.06586		-0.28709	11931	0.15608	-1.8394	Down
Zc3h12b	296864	0.065924		-0.41238	242.59	0.22425	-1.8389	Down
Pom121	113975	0.066024		-0.21763	2881.6	0.11839	-1.8383	Down
Clec7a	502902	0.066046		1.8725	45.346	1.0187	1.8381	Up
Arl4a	29308	0.066091		0.48793	330.75	0.26549	1.8378	Up
Kif21a	300158	0.066159		-0.31142	4147	0.16949	-1.8373	Down
Ltbp2	59106	0.066179		0.62091	117.28	0.33796	1.8372	Up
Cadps	26989	0.066323		-0.4494	5376.9	0.24474	-1.8362	Down
Etnk2	360843	0.066327		0.5425	289.97	0.29545	1.8362	Up
Rgs17	308118	0.066353		-0.37831	413.46	0.20605	-1.836	Down
Gbf1	309451	0.066414		-0.21107	3183.9	0.11498	-1.8356	Down
Serpini1	116459	0.066438		-0.28292	6410.4	0.15414	-1.8355	Down
Ubr3	311115	0.06652		-0.33993	2763.8	0.18526	-1.8349	Down
Vps13a	309243	0.066582		-0.41626	733.3	0.22691	-1.8345	Down
Kcnip4	259243	0.066668		-0.23098	1684.2	0.12595	-1.8339	Down
Stk10	29398	0.066716		0.56992	208.92	0.31082	1.8336	Up
A2m	24153	0.066729		0.71004	1480.4	0.38726	1.8335	Up
Dxo	361799	0.066739		0.37206	313.15	0.20293	1.8334	Up
Tmem143	308593	0.066804		-0.28817	532.01	0.15721	-1.833	Down
Exoc6	50556	0.066846		-0.28294	1355.4	0.15438	-1.8327	Down
Eef1g	293725	0.066889		0.21008	9191.7	0.11464	1.8324	Up
Gstm3	108348148	0.066939		0.29988	2017.7	0.16368	1.8321	Up
100911911	100911911	0.067004		-0.60287	489.16	0.32914	-1.8316	Down
LOC100134871	100134871	0.067037		0.61043	2042.6	0.33331	1.8314	Up
Ppp3cb	24675	0.067048		-0.29061	12734	0.15868	-1.8314	Down
Tns1	301509	0.067076		0.73322	849.67	0.40042	1.8312	Up
Shoc2	309548	0.067108		-0.25371	1026.1	0.13857	-1.8309	Down
Arl5a	117050	0.067166		-0.237	1111.6	0.12947	-1.8306	Down
Itprid2	311146	0.067249		0.31168	1611.6	0.17032	1.83	Up
Rad23b	298012	0.067463		-0.2161	7276.6	0.11818	-1.8286	Down
Ptgs2	29527	0.067539		-0.4071	1290.5	0.2227	-1.8281	Down
Ccdc92	100036765	0.067611		-0.22033	2950.7	0.12056	-1.8276	Down
Pcyox1	246302	0.067671		-0.26199	3386.7	0.14339	-1.8272	Down
Ppm1e	360593	0.067747		-0.38676	5795	0.21173	-1.8267	Down
Cacng7	140728	0.067754		-0.21545	3250.1	0.11795	-1.8266	Down
LOC100361087	100361087	0.067764		-0.27613	1314.4	0.15117	-1.8266	Down
Grin1	24408	0.067827		-0.24693	18595	0.13522	-1.8262	Down
Mtpn	79215	0.067854		-0.31052	4874.3	0.17006	-1.826	Down
Lsr	64355	0.067895		0.42766	344.54	0.23424	1.8257	Up
Rbp4	25703	0.068004		1.4421	441.44	0.79021	1.825	Up
Rps16	140655	0.068007		0.26036	8874.8	0.14267	1.825	Up
Ciao1	29231	0.068051		-0.23418	1200.7	0.12834	-1.8247	Down
Cklf	245978	0.068087		1.0664	25.866	0.58451	1.8244	Up
Smim17	499067	0.068098		-0.42903	282.43	0.23517	-1.8244	Down
Paqr8	316275	0.068111		-0.30333	1455.5	0.16627	-1.8243	Down
Ablim2	360958	0.068115		-0.2173	2073.4	0.11912	-1.8242	Down
Shroom1	287285	0.068127		-0.43769	329.43	0.23994	-1.8242	Down
Cav1	25404	0.068197		0.46044	1201	0.25248	1.8237	Up
LOC100364435	100364435	0.068268		0.41972	5317.2	0.23021	1.8232	Up
Gvin1	499229	0.068344		1.7761	17.47	0.97443	1.8227	Up
Phlda2	293637	0.06848		-0.78805	81.441	0.43256	-1.8218	Down
Pla1a	85311	0.068532		0.68997	131.8	0.37879	1.8215	Up
Tcf4	84382	0.068617		-0.37467	1969	0.20576	-1.8209	Down
Pacsin2	124461	0.068675		0.22581	1867.1	0.12404	1.8206	Up
Tnr	25567	0.068768		-0.30737	2474.5	0.16889	-1.8199	Down
Svop	171442	0.068858		-0.2738	5615.7	0.15049	-1.8193	Down
Clcn4	60586	0.068939		-0.3723	3672.4	0.2047	-1.8188	Down
Npff	60337	0.068968		0.73776	40.84	0.40567	1.8186	Up
Sgip1	313413	0.06912		-0.37219	1890.3	0.20476	-1.8176	Down
Ccs	84485	0.069217		0.26279	851.78	0.14463	1.817	Up
Epn3	360605	0.069452		-0.56983	111.93	0.31388	-1.8155	Down
Plp2	302562	0.069533		0.66611	150.95	0.36702	1.8149	Up
Ninj2	59115	0.069543		-0.66785	307.11	0.36799	-1.8149	Down
Ybx1	500538	0.069568		0.2468	2588.3	0.136	1.8147	Up
Trpc1	89821	0.06964		-0.24395	1216.7	0.13446	-1.8142	Down
Tram2	100361830	0.06974		0.85221	33.558	0.4699	1.8136	Up
Tgfbr3	29610	0.069949		0.54779	755.82	0.30227	1.8122	Up
Dkk3	171548	0.069998		-0.47279	14022	0.26093	-1.8119	Down
Map3k6	313022	0.070007		1.0711	56.821	0.59115	1.8119	Up
Prr18	361481	0.07004		-0.67359	316.54	0.37181	-1.8117	Down
Pik3ap1	294048	0.070142		0.68742	204.6	0.37958	1.811	Up
Mapk1	116590	0.070158		-0.32267	5871.1	0.17818	-1.8109	Down
Anks1a	309639	0.07034		0.24832	1191	0.13722	1.8097	Up
Cldn10	290485	0.070487		0.28364	949.71	0.15681	1.8088	Up
Desi1	315160	0.070613		-0.31391	2260.2	0.17363	-1.808	Down
Arhgap24	305156	0.070684		0.52201	172.92	0.2888	1.8075	Up
Ttc28	304558	0.07076		0.37557	563.53	0.20784	1.807	Up
Clvs1	366311	0.070872		-0.4618	312.36	0.25566	-1.8063	Down
Camk1d	307124	0.071029		-0.35404	3947.5	0.19611	-1.8053	Down
Nlrc4	298784	0.071061		1.0365	52.813	0.57421	1.8051	Up
Ubr7	314399	0.071119		0.22452	1427.9	0.1244	1.8047	Up
LOC498759	498759	0.071158		-0.8999	248.76	0.4987	-1.8045	Down
Usp40	316599	0.071209		0.3428	811.13	0.19001	1.8041	Up
Zdhhc17	366889	0.071339		-0.2724	1485.9	0.15105	-1.8033	Down
Cgnl1	315795	0.071343		0.63896	788.02	0.35433	1.8033	Up
Tfr2	288562	0.07136		0.69837	51.839	0.3873	1.8032	Up
Rerg	502916	0.071609		-0.47366	1827.9	0.26291	-1.8016	Down
Kctd18	301436	0.071615		0.29607	658.02	0.16434	1.8016	Up
Fbxw11	303024	0.07167		-0.20831	4476.1	0.11565	-1.8012	Down
Lama2	309368	0.071722		0.69369	359.97	0.3852	1.8009	Up
Myh9	100911597	0.071875		0.33388	3634.8	0.1855	1.7999	Up
679863	679863	0.071988		-0.27374	4238.8	0.15215	-1.7992	Down
Mvd	81726	0.072048		-0.32105	991.13	0.17848	-1.7988	Down
Plekha1	361659	0.072065		-0.38623	2199.2	0.21473	-1.7987	Down
Traf7	360491	0.072175		0.2108	1675.1	0.11724	1.798	Up
Mbd6	362892	0.072272		0.19672	1602.5	0.10944	1.7974	Up
Gpc1	58920	0.072315		-0.30142	7095.9	0.16772	-1.7971	Down
St6galnac2	303692	0.072341		0.92348	44.922	0.51391	1.797	Up
Dclre1c	259171	0.072364		0.37319	244.72	0.20769	1.7968	Up
Ppm1a	24666	0.072395		-0.23979	1621.3	0.13347	-1.7966	Down
Tuba1b	500929	0.072401		-0.254	25351	0.14138	-1.7966	Down
Ralgapb	362257	0.072407		-0.2425	4372.6	0.13498	-1.7965	Down
Chrm1	25229	0.072614		-0.33219	3457.7	0.18504	-1.7952	Down
Plau	25619	0.072706		0.87311	62.404	0.4865	1.7947	Up
Arhgap32	315530	0.072749		-0.26046	4930.8	0.14515	-1.7944	Down
Tpd52l3	293894	0.072761		0.80308	53.596	0.44757	1.7943	Up
Vps39	362199	0.072774		-0.22934	2762.7	0.12782	-1.7942	Down
Psmc3ip	140938	0.072792		0.41531	157.15	0.23148	1.7941	Up
Dock9	259237	0.072886		-0.30179	7475	0.16827	-1.7935	Down
Kcnj3	50599	0.072919		-0.34591	1229.7	0.19289	-1.7933	Down
Samd12	362910	0.072947		-0.36297	762.45	0.20242	-1.7932	Down
Adarb1	25367	0.073092		-0.25477	5957.6	0.14215	-1.7923	Down
Ptpn13	498331	0.073146		0.32472	768.73	0.18122	1.7919	Up
Tpm2	500450	0.073248		1.4319	702.12	0.79937	1.7913	Up
Zfand5	293960	0.073377		-0.17124	4979.6	0.095639	-1.7905	Down
Bhlhe41	117095	0.073431		0.36373	1024.6	0.20318	1.7901	Up
Engase	303702	0.073624		0.32528	595.41	0.18183	1.7889	Up
Nrn1	83834	0.073675		-0.32319	5783.1	0.18069	-1.7886	Down
Obsl1	363259	0.07372		0.49729	391.22	0.27807	1.7883	Up
RGD1311164	297607	0.073722		-0.23581	618.46	0.13186	-1.7883	Down
Muc1	24571	0.073728		0.62937	66.715	0.35194	1.7883	Up
Slc17a7	116638	0.073747		-0.29802	68045	0.16666	-1.7882	Down
Ncald	553106	0.073776		-0.27714	10201	0.155	-1.788	Down
Klf2	306330	0.073796		0.78777	407.05	0.44062	1.7879	Up
Col8a1	304021	0.073968		0.64766	174.76	0.36247	1.7868	Up
Alpk3	365298	0.074052		0.71906	180.65	0.40255	1.7863	Up
Bag3	293524	0.074092		0.3426	640.01	0.19182	1.786	Up
Casd1	678772	0.074094		-0.34945	1100.3	0.19565	-1.786	Down
Gabrb2	25451	0.074095		-0.41786	535.44	0.23396	-1.786	Down
Prkcd	170538	0.074173		0.76369	554.03	0.42771	1.7855	Up
Mbd5	311026	0.074253		-0.2185	1527.6	0.12241	-1.785	Down
Stat6	362896	0.074289		0.40078	511.01	0.22455	1.7848	Up
Gja4	25655	0.07433		0.73376	110.56	0.41117	1.7846	Up
Usp22	303201	0.074344		-0.35004	4156	0.19616	-1.7845	Down
Rhot1	303351	0.074443		-0.18423	2138.6	0.10328	-1.7839	Down
Heyl	313575	0.074534		0.51181	739.36	0.287	1.7833	Up
Ier3	294235	0.074553		0.84566	110.37	0.47424	1.7832	Up
Cacna2d3	306243	0.074643		-0.3676	5448.5	0.20621	-1.7826	Down
Dzank1	311486	0.074666		-0.3853	683.78	0.21616	-1.7825	Down
Chrnb2	54239	0.074788		-0.32627	1117.6	0.18312	-1.7818	Down
Cd302	295629	0.07485		0.31703	644.72	0.17797	1.7814	Up
Cops3	287367	0.074904		-0.19636	1918.3	0.11025	-1.7811	Down
Itpr3	25679	0.075		0.58118	244.34	0.32642	1.7805	Up
Tada1	360874	0.075021		-0.27996	565.16	0.15725	-1.7803	Down
100365697	100365697	0.075052		-0.37234	4042.5	0.20916	-1.7801	Down
Fam160a2	293343	0.075083		-0.22716	1190.9	0.12762	-1.78	Down
B3gat2	64544	0.075113		-0.4248	1052.1	0.23868	-1.7798	Down
Lamc1	117036	0.075167		0.42637	1091.2	0.23961	1.7794	Up
Slc44a3	295417	0.075321		0.98283	34.436	0.55261	1.7785	Up
Cdk5r1	116671	0.075429		-0.33824	1667.5	0.19025	-1.7778	Down
Nid2	302248	0.075526		0.73578	412.93	0.414	1.7773	Up
Egfl7	245963	0.075576		0.43784	560.67	0.2464	1.777	Up
100909752	100909752	0.075719		0.91342	107.03	0.51429	1.7761	Up
RT1-DOb	365542	0.075731		1.555	15.615	0.87555	1.776	Up
RGD1311946	309145	0.075827		-0.2649	577.49	0.14921	-1.7754	Down
Cbfa2t2	296293	0.075829		-0.24305	900.18	0.1369	-1.7754	Down
Mfsd6	301388	0.075854		-0.35416	3807.1	0.1995	-1.7753	Down
Gpr37	117549	0.076059		-0.58478	3876.6	0.32964	-1.774	Down
Acadm	24158	0.076095		0.26173	875.55	0.14755	1.7738	Up
Fam171b	499821	0.076158		-0.21071	3355.6	0.11882	-1.7734	Down
Cpsf2	299256	0.076242		-0.1758	1915	0.099161	-1.7729	Down
Fam222b	497960	0.076265		-0.25497	1287	0.14382	-1.7728	Down
Thnsl1	498805	0.076271		-0.33591	343.67	0.18949	-1.7727	Down
Adam22	57033	0.076307		-0.41885	785.73	0.2363	-1.7725	Down
Zswim1	311631	0.076325		-0.33208	356.81	0.18736	-1.7724	Down
Tert	301965	0.076462		0.58606	95.979	0.33081	1.7716	Up
Mgmt	25332	0.076508		0.59431	68.698	0.33552	1.7713	Up
Dnajc16	362652	0.076699		-0.27492	1221.5	0.1553	-1.7702	Down
Ulk2	303206	0.076716		-0.27892	2599.6	0.15758	-1.7701	Down
Stxbp1	25558	0.076976		-0.28662	26741	0.16207	-1.7685	Down
Ldlrad4	679578	0.076988		0.2877	499.79	0.16269	1.7684	Up
Rai14	294804	0.077007		0.62289	116.23	0.35225	1.7683	Up
Ccdc92b	360567	0.077327		-0.42326	137.61	0.23962	-1.7664	Down
Pxn	360820	0.077422		0.21569	1402.8	0.12214	1.7658	Up
Nrcam	497815	0.077516		-0.22786	17235	0.12908	-1.7653	Down
Gnb5	83579	0.077579		-0.21976	1686.6	0.12452	-1.7649	Down
Cpeb4	303010	0.077666		-0.24151	2194.4	0.13688	-1.7644	Down
Bsn	29138	0.07767		-0.28348	11945	0.16067	-1.7644	Down
Hcn1	84390	0.077767		-0.40776	898.35	0.23119	-1.7638	Down
Tomm70	304017	0.078059		-0.29521	1980.3	0.16754	-1.7621	Down
Plxna4	312213	0.078105		-0.37849	1809.4	0.21483	-1.7618	Down
Plscr4	300900	0.07813		0.63483	160.39	0.36036	1.7616	Up
Lrfn5	314164	0.078153		-0.23651	1583.6	0.13427	-1.7615	Down
Rps24	81776	0.078213		0.21148	4338.9	0.12008	1.7611	Up
Fxyd2	29639	0.078263		1.6583	12.335	0.94176	1.7609	Up
Vps50	312083	0.078265		-0.29115	2246.5	0.16535	-1.7608	Down
Cpne3	313087	0.078328		0.49018	346.38	0.27844	1.7605	Up
Dync1i1	29564	0.078398		-0.29782	5850.4	0.16921	-1.7601	Down
Jakmip3	365380	0.078424		-0.3366	939.77	0.19126	-1.7599	Down
Tuba1a	64158	0.078465		-0.17268	34136	0.098133	-1.7597	Down
Stx1b	24923	0.078615		-0.21572	10564	0.12265	-1.7588	Down
Epha5	79208	0.078646		-0.5012	4099.4	0.285	-1.7586	Down
Cdkl5	100362725	0.078654		-0.48576	692.58	0.27623	-1.7586	Down
Bco2	315644	0.07869		0.61008	87.033	0.34697	1.7583	Up
B4galnt1	64828	0.078753		-0.23335	3195.9	0.13274	-1.758	Down
Rnf214	363056	0.07876		-0.24855	983.18	0.14139	-1.7579	Down
Dip2c	307067	0.078898		-0.31955	1817.6	0.18186	-1.7571	Down
Dbndd2	499941	0.078917		-0.3032	3192.6	0.17257	-1.757	Down
Ttc7a	362696	0.07893		0.33769	561.57	0.19221	1.7569	Up
Jmjd4	287359	0.078959		-0.36982	182.01	0.21051	-1.7568	Down
Evi5l	304201	0.079011		-0.19779	3047.2	0.11261	-1.7565	Down
Osbp2	305475	0.079039		-0.26311	3063.7	0.14981	-1.7563	Down
Tgfa	24827	0.07904		-0.44032	627.43	0.25071	-1.7563	Down
Mex3d	299613	0.079098		-0.2668	417.12	0.15194	-1.7559	Down
Evi2b	100910940	0.07915		0.88212	84.587	0.50245	1.7556	Up
Mamdc4	252882	0.079175		0.68811	51.696	0.39198	1.7555	Up
RGD1307100	294978	0.079187		-0.27493	6503.2	0.15662	-1.7554	Down
Fam168a	361614	0.079193		-0.23985	5871.9	0.13664	-1.7554	Down
Tnpo2	304670	0.079211		-0.2208	5656.3	0.12579	-1.7553	Down
LOC680039	680039	0.079212		-0.18562	4247.7	0.10575	-1.7553	Down
Decr1	117543	0.07923		0.30611	603.46	0.1744	1.7552	Up
RGD1306556	288744	0.079495		-0.30276	4904.6	0.17265	-1.7536	Down
Yipf4	362699	0.079524		-0.19429	1523.9	0.1108	-1.7535	Down
Tp53inp2	362246	0.079644		-0.38793	4150.8	0.22132	-1.7528	Down
Cpm	314855	0.07979		-0.53671	1012.1	0.30636	-1.7519	Down
Evc2	289711	0.079998		0.64902	96.727	0.37072	1.7507	Up
Chordc1	315447	0.08001		-0.32134	1491.5	0.18356	-1.7506	Down
Slc4a8	315311	0.080276		-0.34491	919.49	0.1972	-1.7491	Down
LOC100912566	100912566	0.080294		-0.23413	1358.2	0.13386	-1.749	Down
LOC108349548	108349548	0.080314		0.2584	700.27	0.14775	1.7489	Up
Rbm27	361317	0.080397		-0.37939	649.86	0.21699	-1.7484	Down
Gk	79223	0.080415		-0.25697	608.04	0.14698	-1.7483	Down
Fmo4	246247	0.080498		0.51062	87.789	0.29215	1.7478	Up
Psmb10	291983	0.080511		0.24887	718.89	0.1424	1.7477	Up
LOC100360413	100360413	0.080592		0.19052	25003	0.10904	1.7473	Up
Cep126	315409	0.080616		-0.391	409.95	0.2238	-1.7471	Down
R3hdml	366245	0.08065		-0.86758	41.509	0.49663	-1.7469	Down
Tlk1	311118	0.080734		-0.1854	2964.7	0.10616	-1.7464	Down
Ccl9	360579	0.080782		0.29393	608.77	0.16833	1.7462	Up
Rpl34	362041	0.080896		0.40409	1701.2	0.2315	1.7455	Up
Scarf1	303313	0.08117		0.57962	88.543	0.33236	1.7439	Up
Nrip3	361625	0.081485		-0.41808	18085	0.23998	-1.7421	Down
Fgfr3	84489	0.081526		0.25161	2560.8	0.14444	1.7419	Up
Zdhhc20	305923	0.08154		-0.50389	634.57	0.28929	-1.7418	Down
Fndc5	260327	0.081551		-0.18332	3774.2	0.10525	-1.7418	Down
Gnb1	24400	0.081713		-0.17567	10602	0.10091	-1.7408	Down
[truncated: 12,167 more rows]

## Sheet: Microglia 1
#Microglia 1 Cluster	p_val	q-val	avg_log2FC	pct.1 (TBI)	pct.2 (Cntrl)	Up/Downregulation in TBI
AC134224.3	4.66356e-53	7.10184e-50	-0.293709	1	1	Down
AABR07000398.1	5.63846e-37	4.29768e-34	0.932809	0.662	0.497	Up
Rpl10	8.7967e-21	4.4704e-18	-0.31672	0.012	0.014	Down
Lrrtm4	3.35548e-19	1.28016e-16	0.366745	0.813	0.633	Up
C1qa	1.72183e-17	5.24256e-15	-1.2721	0.184	0.328	Down
Il1rapl1	2.98501e-17	7.5946e-15	0.424599	0.664	0.532	Up
Oplah	1.0335e-16	2.24246e-14	-1.02497	0.183	0.331	Down
Fam102b	2.6813e-15	5.1054e-13	-0.833248	0.24	0.392	Down
Inpp5d	8.38555e-14	1.42071e-11	-0.554577	0.485	0.636	Down
Calr	1.48457e-13	2.25552e-11	-1.23672	0.113	0.25	Down
C1qc	3.22373e-13	4.46116e-11	-1.39195	0.054	0.142	Down
Ano5	1.02385e-12	1.2954e-10	-1.524	0.055	0.136	Down
Ssh2	1.23282e-12	1.44194e-10	-0.614963	0.543	0.671	Down
Axl	1.40914e-12	1.53489e-10	3.96693	0.065	0.006	Up
Nrxn3	1.82284e-12	1.84912e-10	0.225279	0.811	0.632	Up
C1qb	8.72063e-12	8.3058e-10	-1.07303	0.157	0.271	Down
Frmd4b	1.91665e-11	1.72122e-09	0.885755	0.273	0.172	Up
Ctss	2.47249e-11	2.09127e-09	-0.644695	0.304	0.444	Down
AC134224.2	8.68622e-11	6.97029e-09	0.556074	0.453	0.383	Up
Ctsl	1.88326e-10	1.43256e-08	-1.21753	0.064	0.14	Down
Med12l	3.92971e-10	2.72935e-08	-0.621426	0.299	0.428	Down
Spata22	3.93862e-10	2.72935e-08	-2.20659	0.013	0.059	Down
Edil3	6.46371e-10	4.1783e-08	0.557114	0.294	0.207	Up
Olfm1	6.57504e-10	4.1783e-08	0.581898	0.319	0.253	Up
Atp1b1	1.6663e-09	1.01803e-07	0.568501	0.299	0.224	Up
Ophn1	1.8151e-09	1.0668e-07	-0.54825	0.385	0.508	Down
Cpeb3	2.38883e-09	1.34902e-07	0.978748	0.166	0.098	Up
Kmo	4.18183e-09	2.27511e-07	-1.85314	0.016	0.059	Down
Itgav	4.35494e-09	2.286e-07	-0.948631	0.068	0.144	Down
Vav3	4.50235e-09	2.286e-07	0.598441	0.286	0.211	Up
Ets1	8.50139e-09	4.17871e-07	-0.998352	0.081	0.159	Down
AABR07053771.1	8.98149e-09	4.27672e-07	-1.03764	0.06	0.128	Down
Rbfox2	9.63005e-09	4.43305e-07	0.639662	0.242	0.157	Up
Ptpra	9.88818e-09	4.43305e-07	0.768228	0.273	0.197	Up
Mertk	1.05495e-08	4.572e-07	-0.518177	0.452	0.572	Down
Alox5	1.09851e-08	4.65667e-07	-1.23341	0.036	0.091	Down
LOC108348175	1.53664e-08	6.34314e-07	-0.81062	0.122	0.222	Down
Lrfn5	2.2086e-08	8.86326e-07	0.237996	0.575	0.477	Up
Nt5e	2.28198e-08	8.90954e-07	1.44555	0.076	0.032	Up
Mrc2	3.16004e-08	1.2e-06	-0.766257	0.119	0.206	Down
Mbp	3.3512e-08	1.25e-06	0.682977	0.245	0.19	Up
Plekhm3	3.92404e-08	1.42e-06	1.00389	0.2	0.121	Up
Grxcr1	5.63318e-08	2e-06	1.19024	0.158	0.087	Up
Grm1	6.09856e-08	2.11e-06	0.434599	0.43	0.359	Up
Hsp90b1	6.22447e-08	2.11e-06	-0.88475	0.129	0.228	Down
Atxn7l1	7.10588e-08	2.36e-06	-0.678465	0.179	0.288	Down
Slc9a9	8.15592e-08	2.55e-06	-0.362147	0.574	0.698	Down
Mef2a	8.20332e-08	2.55e-06	-0.461326	0.374	0.498	Down
Slc11a1	8.20562e-08	2.55e-06	-1.24769	0.029	0.077	Down
Tmem176a	1.28922e-07	3.93e-06	-0.858109	0.101	0.177	Down
Slfn13	2.37042e-07	7.08e-06	1.45009	0.093	0.041	Up
Alpk1	2.54071e-07	7.44e-06	-0.603518	0.167	0.266	Down
Itga9	2.88803e-07	8.31e-06	-0.672943	0.121	0.202	Down
Tmem176b	4.11939e-07	1.163e-05	-0.569503	0.26	0.372	Down
Tanc1	4.69714e-07	1.302e-05	0.408077	0.196	0.162	Up
AABR07001573.2	5.22555e-07	1.423e-05	1.48447	0.109	0.049	Up
Ppp3ca	5.40483e-07	1.444e-05	0.235068	0.741	0.696	Up
Gli2	5.75228e-07	1.511e-05	-1.29363	0.035	0.082	Down
Camk2d	5.99834e-07	1.55e-05	-0.563804	0.228	0.331	Down
Gria2	6.63299e-07	1.684e-05	0.25556	0.643	0.596	Up
Nrp1	7.39939e-07	1.849e-05	0.54851	0.265	0.204	Up
Rnf150	8.58722e-07	2.078e-05	0.625734	0.174	0.12	Up
Plxna4	8.59195e-07	2.078e-05	0.305736	0.372	0.322	Up
Ldlrad3	1.38984e-06	3.31e-05	1.03638	0.117	0.062	Up
Slfn4	1.45138e-06	3.4e-05	3.40871	0.054	0.014	Up
P2rx7	1.59833e-06	3.695e-05	-0.510587	0.289	0.394	Down
Cntn5	1.81344e-06	4.101e-05	0.339893	0.251	0.2	Up
Erc2	1.83275e-06	4.101e-05	0.535078	0.231	0.171	Up
Ncoa7	1.8695e-06	4.13e-05	0.76859	0.164	0.107	Up
Apba1	1.97156e-06	4.289e-05	0.587128	0.186	0.133	Up
Map2	2.19739e-06	4.722e-05	0.28515	0.392	0.339	Up
Snx29	2.3578e-06	4.969e-05	0.351001	0.536	0.487	Up
Mx1	2.37759e-06	4.969e-05	3.28009	0.034	0.004	Up
Rfx3	2.54152e-06	5.231e-05	0.297734	0.516	0.469	Up
Celf5	2.82347e-06	5.73e-05	0.524044	0.121	0.087	Up
Trpc6	3.58389e-06	7.105e-05	-0.53994	0.282	0.389	Down
Dscam	3.58598e-06	7.105e-05	0.890098	0.113	0.063	Up
Lrp4	3.74127e-06	7.234e-05	-0.40262	0.257	0.356	Down
Marc1	3.74517e-06	7.234e-05	4.72214	0.025	0.001	Up
Tmem154	4.43612e-06	8.458e-05	-1.51141	0.011	0.039	Down
Fkbp1a	4.81086e-06	9.05e-05	0.772678	0.112	0.07	Up
Eef1a2	5.02965e-06	9.348e-05	1.05607	0.05	0.026	Up
Gls	5.22462e-06	9.585e-05	0.445316	0.279	0.229	Up
S100b	5.90913e-06	0.00010722	0.933426	0.135	0.087	Up
LOC100364435	6.30446e-06	0.00011296	7.77233	0.019	0	Up
Gpnmb	6.695e-06	0.00011855	4.27403	0.026	0.002	Up
Mt-co3	7.50987e-06	0.00013075	0.419125	0.112	0.08	Up
Kcnma1	7.54566e-06	0.00013075	0.282067	0.387	0.331	Up
Cd74	7.92392e-06	0.00013562	1.83892	0.048	0.016	Up
Tspan7	8.24232e-06	0.0001385	0.895597	0.11	0.069	Up
Sema4c	8.26644e-06	0.0001385	-0.913609	0.052	0.103	Down
Disc1	9.01859e-06	0.00014942	-0.405148	0.282	0.383	Down
Prox1	9.72185e-06	0.00015928	0.793501	0.142	0.09	Up
Mt-nd2	1.01451e-05	0.00016375	0.582095	0.119	0.079	Up
Hspa5	1.08394e-05	0.00017325	-1.09746	0.083	0.16	Down
Dapk1	1.15322e-05	0.00018256	0.734623	0.116	0.076	Up
Nptn	1.18717e-05	0.00018696	0.315892	0.348	0.3	Up
Soga1	1.39441e-05	0.00021616	-0.51157	0.179	0.263	Down
Chsy3	1.40605e-05	0.00021705	0.406277	0.252	0.196	Up
Ist1	1.42532e-05	0.00021793	0.834253	0.091	0.056	Up
Scn8a	1.4592e-05	0.0002203	0.573242	0.163	0.114	Up
Camk2b	1.52927e-05	0.0002286	0.400544	0.243	0.206	Up
Dock4	1.66842e-05	0.0002471	-0.278574	0.592	0.713	Down
Pitpnm2	1.82488e-05	0.0002667	0.59192	0.102	0.071	Up
Ncoa3	1.85975e-05	0.00026997	-0.529982	0.22	0.303	Down
Rbms3	1.91017e-05	0.00027461	0.702432	0.187	0.13	Up
Slc17a7	1.93608e-05	0.00027631	0.475082	0.174	0.138	Up
Ccdc93	2.04318e-05	0.00028662	-0.536623	0.171	0.251	Down
Tnpo1	2.05363e-05	0.00028662	0.832196	0.111	0.069	Up
Foxred1	2.1836e-05	0.00030203	-2.02997	0.011	0.038	Down
Cyfip2	2.24574e-05	0.00030892	0.521479	0.153	0.117	Up
Ptpn18	2.29567e-05	0.00031296	-0.873575	0.043	0.084	Down
Elf2	2.41573e-05	0.00032638	0.844615	0.13	0.078	Up
Zdhhc14	2.60462e-05	0.00034721	0.577701	0.214	0.159	Up
Blnk	2.61702e-05	0.00034721	-0.477109	0.345	0.431	Down
Susd3	2.73484e-05	0.00035867	-0.751199	0.068	0.12	Down
Zbtb20	2.96073e-05	0.00038556	0.231778	0.714	0.673	Up
Ryr2	3.04991e-05	0.00039317	0.218843	0.433	0.388	Up
RGD1561143	3.06896e-05	0.00039317	4.2974	0.02	0.001	Up
Ssr4	3.22565e-05	0.00041021	-2.92715	0.003	0.027	Down
Mt3	3.58696e-05	0.0004497	0.591144	0.174	0.137	Up
Nedd9	3.5983e-05	0.0004497	0.852239	0.156	0.101	Up
Dlg2	3.65806e-05	0.00045348	0.133826	0.477	0.419	Up
Arhgap26	3.83221e-05	0.00047072	-0.598651	0.191	0.268	Down
Smap2	4.03973e-05	0.00049256	-0.598441	0.176	0.256	Down
She	4.5953e-05	0.00055638	-2.04066	0.006	0.026	Down
P2ry6	5.27319e-05	0.0006324	-0.499413	0.155	0.223	Down
Slfn2	5.53724e-05	0.00065961	1.9187	0.052	0.018	Up
Apbb1ip	5.8829e-05	0.00069466	-0.41394	0.363	0.454	Down
Pgm2l1	6.09597e-05	0.00071511	0.776692	0.16	0.104	Up
Pak3	6.62256e-05	0.00077014	0.646049	0.125	0.086	Up
Stat1	7.09541e-05	0.00081973	1.77173	0.053	0.019	Up
Myo1e	7.33588e-05	0.00084106	1.43002	0.066	0.03	Up
Aldh2	7.48702e-05	0.00085185	-1.39643	0.014	0.043	Down
LOC102546648	7.75996e-05	0.00087602	1.43972	0.053	0.021	Up
Myo19	8.3935e-05	0.00092964	-1.3254	0.013	0.033	Down
Spred1	8.41104e-05	0.00092964	-0.594557	0.13	0.209	Down
Ptgs1	8.46905e-05	0.00092964	-0.54969	0.107	0.167	Down
Tbc1d9	8.52466e-05	0.00092964	1.2753	0.055	0.027	Up
Notch4	8.54205e-05	0.00092964	-1.02911	0.027	0.059	Down
Adam19	8.77398e-05	0.00094552	1.90229	0.034	0.01	Up
Ubash3b	8.81089e-05	0.00094552	-0.539324	0.238	0.329	Down
Opcml	8.89463e-05	0.00094744	0.161317	0.474	0.431	Up
Padi2	9.29023e-05	0.00098319	0.99072	0.106	0.063	Up
Ncdn	9.52792e-05	0.00100164	0.69357	0.145	0.109	Up
Fh	9.68248e-05	0.00101043	-1.01291	0.025	0.054	Down
Tcf4	0.000100601	0.00104296	0.171047	0.629	0.594	Up
Gria4	0.000102375	0.00105424	0.285658	0.331	0.29	Up
Rilpl1	0.000105111	0.00107508	-0.614635	0.072	0.124	Down
Zfp365	0.000106154	0.00107848	1.94396	0.026	0.007	Up
Zfp710	0.000108981	0.0010999	-0.309385	0.519	0.609	Down
Dnm1	0.000111469	0.00111763	0.385474	0.218	0.193	Up
Srgap2	0.0001149	0.00114005	-0.224836	0.832	0.851	Down
Etv1	0.000115774	0.00114005	-0.740922	0.065	0.116	Down
Camkk1	0.00011595	0.00114005	0.952318	0.047	0.024	Up
Dst	0.000122943	0.00120103	0.2765	0.529	0.496	Up
Myo5a	0.000124096	0.00120464	0.669382	0.135	0.096	Up
Lrrc7	0.000125871	0.00121409	0.121564	0.443	0.386	Up
Usp54	0.000130331	0.00124654	0.471843	0.129	0.101	Up
Rps6ka2	0.000130871	0.00124654	0.77752	0.118	0.077	Up
Alcam	0.000136867	0.00129063	0.397136	0.32	0.27	Up
Ank3	0.000137893	0.00129063	0.240343	0.345	0.3	Up
Zeb2	0.000138043	0.00129063	0.251745	0.665	0.67	Up
Prpf18	0.000141178	0.00131194	-0.843211	0.056	0.103	Down
Upf2	0.000142242	0.00131378	-0.697345	0.12	0.197	Down
Celf2	0.000145035	0.00133157	0.128796	0.737	0.687	Up
Ptprm	0.000149301	0.00136247	0.66031	0.168	0.117	Up
Kif26b	0.000150738	0.00136743	0.898175	0.09	0.057	Up
Brd4	0.000153597	0.0013723	0.550592	0.189	0.139	Up
AC109660.1	0.000153739	0.0013723	-0.847458	0.041	0.08	Down
E2f3	0.0001546	0.0013723	-0.590937	0.067	0.116	Down
Rbfox1	0.000155833	0.0013723	0.188963	0.469	0.424	Up
Sparc	0.000155863	0.0013723	-0.562355	0.149	0.216	Down
Ppargc1b	0.000156675	0.0013723	1.20524	0.048	0.023	Up
Cdh13	0.000163352	0.00142255	0.280303	0.289	0.253	Up
Tspan5	0.00017624	0.00152608	0.6209	0.188	0.149	Up
Tmc7	0.000177775	0.00153063	-0.659565	0.066	0.112	Down
Bsn	0.0001832	0.00156286	0.625279	0.12	0.082	Up
Vps13c	0.000184545	0.00156286	0.405077	0.287	0.242	Up
Gnas.1	0.000184586	0.00156286	1.40497	0.058	0.026	Up
Nfat5	0.000191899	0.00161578	0.428154	0.186	0.157	Up
Slc30a3	0.000202455	0.00169524	0.993659	0.056	0.032	Up
Pstpip2	0.000217001	0.00180602	-1.43197	0.019	0.05	Down
Bcl2	0.000219267	0.00180602	-1.01899	0.045	0.086	Down
Ahcyl2	0.000220519	0.00180602	0.214801	0.406	0.369	Up
Cntnap5b	0.000221327	0.00180602	0.340573	0.213	0.178	Up
Nr3c2	0.000222319	0.00180602	0.331427	0.309	0.269	Up
Pde4dip	0.000223311	0.00180602	0.547605	0.15	0.106	Up
Prdm2	0.000224978	0.00180602	0.691423	0.125	0.082	Up
Ormdl1	0.00022516	0.00180602	-1.35642	0.017	0.047	Down
Psap	0.000229933	0.00183462	0.48808	0.235	0.196	Up
Irf8	0.000236334	0.00187587	0.903772	0.119	0.077	Up
Ifngr1	0.000240572	0.00189235	-0.451935	0.261	0.337	Down
Plcb1	0.000240893	0.00189235	0.454377	0.2	0.157	Up
Lsm7	0.000250521	0.00195476	-1.26667	0.02	0.05	Down
Rbm39	0.000251404	0.00195476	0.782581	0.067	0.043	Up
Gfap	0.000256539	0.00197828	0.705294	0.124	0.091	Up
Cnksr3	0.000257019	0.00197828	1.4116	0.053	0.022	Up
Hnrnpdl	0.000271685	0.00208068	-1.48304	0.014	0.044	Down
Bcl11b	0.000275228	0.00209725	0.674359	0.091	0.059	Up
LOC100360841	0.000280569	0.00212731	1.04113	0.042	0.02	Up
Sirpa	0.000282273	0.0021296	0.55563	0.209	0.164	Up
Ccdc77	0.000288668	0.00216716	2.08495	0.029	0.008	Up
Adgrl3	0.000295753	0.00220943	0.203682	0.307	0.27	Up
Rpl37a	0.000306045	0.00226739	0.641543	0.108	0.078	Up
Patj	0.0003074	0.00226739	1.27179	0.056	0.028	Up
Kcnq3	0.000308303	0.00226739	0.20525	0.363	0.331	Up
Rnf13	0.000309455	0.00226739	-0.421313	0.135	0.198	Down
Sptbn2	0.000324888	0.00236759	0.511371	0.077	0.056	Up
Ntrk3	0.00032658	0.00236759	0.139955	0.398	0.376	Up
Igf1	0.000328532	0.00236759	1.39492	0.056	0.023	Up
LOC498154	0.00032935	0.00236759	-0.690937	0.106	0.17	Down
Son	0.000338511	0.00242202	0.34918	0.354	0.328	Up
Epb41l2	0.000341531	0.0024306	-0.364907	0.23	0.308	Down
Inpp5b	0.000342905	0.0024306	1.94616	0.031	0.009	Up
LOC680227	0.000348119	0.00245618	-3.26236	0.001	0.013	Down
Bin2	0.000349804	0.00245666	-0.399639	0.33	0.412	Down
Aak1	0.000351664	0.00245839	0.437878	0.209	0.174	Up
Gigyf2	0.000355523	0.00247403	0.532828	0.176	0.14	Up
Mt-co1	0.000358184	0.00248121	0.47314	0.146	0.111	Up
AABR07029651.1	0.000363079	0.00250377	-2.15916	0.004	0.02	Down
Vps13d	0.000367293	0.0025214	0.331818	0.163	0.13	Up
B3galt2	0.000371933	0.0025418	-1.17704	0.011	0.027	Down
Rnmt	0.000378425	0.00256946	1.09666	0.06	0.029	Up
Rasal2	0.00037935	0.00256946	0.383987	0.363	0.322	Up
AABR07051882.2	0.000382554	0.00257967	1.97399	0.024	0.007	Up
Cacna1e	0.000385526	0.00258305	0.180827	0.225	0.201	Up
Lmbr1l	0.000386439	0.00258305	-0.787663	0.042	0.073	Down
Rnf19b	0.000388544	0.00258574	-1.07478	0.027	0.054	Down
Lsp1	0.000392827	0.00260293	-1.54897	0.01	0.029	Down
Nono	0.000399576	0.00262837	-1.10826	0.044	0.097	Down
Rims1	0.000400118	0.00262837	0.110936	0.428	0.39	Up
LOC103694082	0.00041774	0.00271473	-1.67681	0.007	0.023	Down
Hmgn3	0.000418136	0.00271473	-1.67629	0.02	0.064	Down
Map1b	0.00041861	0.00271473	0.199253	0.471	0.431	Up
Ssr3	0.000429479	0.00275551	1.11993	0.039	0.016	Up
Alg9	0.000430716	0.00275551	1.33768	0.05	0.02	Up
Card14	0.000431032	0.00275551	7.65634	0.013	0	Up
Adpgk	0.000432129	0.00275551	-0.68528	0.035	0.068	Down
Pnpla7	0.000444861	0.00282486	0.889534	0.098	0.06	Up
Peak1	0.000452597	0.00286208	-0.413443	0.206	0.289	Down
Pnn	0.000459627	0.00289453	-0.463747	0.131	0.188	Down
Cnpy3	0.000464053	0.00291034	-0.841958	0.035	0.068	Down
Rnf112	0.000468604	0.00292683	0.340147	0.035	0.03	Up
Pam	0.000477425	0.00296975	-0.796122	0.12	0.189	Down
Ddx39b	0.000481257	0.00298146	0.411891	0.164	0.133	Up
Syf2	0.000484004	0.00298458	-1.25176	0.015	0.04	Down
Cdk17	0.000485677	0.00298458	0.506044	0.129	0.096	Up
Klc1	0.000499187	0.00305528	0.564582	0.129	0.1	Up
Il6r	0.000505005	0.00307848	-0.367038	0.266	0.346	Down
Snx24	0.00053307	0.00323665	0.399916	0.176	0.139	Up
Slc25a5	0.000538696	0.00325785	1.58118	0.035	0.013	Up
Lamp2	0.00054681	0.00329383	-0.563032	0.119	0.179	Down
Il1a	0.000556397	0.0033384	-1.22737	0.014	0.034	Down
Rimbp2	0.000558618	0.00333858	0.245244	0.163	0.146	Up
Stk38	0.000581698	0.00346066	0.558782	0.137	0.104	Up
Gucy1b2	0.000584541	0.00346066	-3.77636	0.001	0.01	Down
Slit1	0.000585855	0.00346066	0.375102	0.092	0.074	Up
Pabpn1	0.00060513	0.00356069	0.341858	0.182	0.157	Up
Cfh	0.000612891	0.00358847	-0.371378	0.308	0.389	Down
Rpl14	0.00061456	0.00358847	0.509671	0.075	0.057	Up
Cecr2	0.000620276	0.00360804	1.13666	0.071	0.038	Up
Cst3	0.000626737	0.00363176	-0.610722	0.625	0.636	Down
Laptm5	0.000632811	0.00365304	-0.648128	0.054	0.093	Down
Alpk3	0.000645725	0.00370922	1.88022	0.027	0.008	Up
Ctsh	0.00064741	0.00370922	-0.615601	0.078	0.127	Down
Fam160b2	0.000652946	0.00372695	1.07272	0.04	0.02	Up
Cd276	0.000712902	0.00405395	-0.752385	0.046	0.08	Down
Arhgap15	0.000735596	0.00415578	-0.278223	0.581	0.663	Down
Arap3	0.000736258	0.00415578	-0.772717	0.035	0.066	Down
AABR07027581.1	0.000768009	0.00431899	-0.667592	0.064	0.103	Down
AABR07043564.1	0.000777733	0.00435758	-1.67756	0.007	0.026	Down
Metrn	0.000781621	0.00436333	7.65521	0.016	0	Up
Gal3st4	0.000786931	0.00437694	-0.840335	0.039	0.073	Down
Rpl41	0.000794324	0.00439149	0.50756	0.116	0.089	Up
Uqcrh	0.000796808	0.00439149	0.561571	0.065	0.044	Up
Zmym4	0.000798195	0.00439149	0.523845	0.193	0.158	Up
Nmnat2	0.000814811	0.0044668	0.160374	0.178	0.152	Up
Adcy4	0.000818983	0.00447357	1.46742	0.037	0.014	Up
Map1a	0.000843793	0.00458485	0.643072	0.122	0.092	Up
Apoe	0.000845371	0.00458485	-0.355813	0.554	0.606	Down
Arhgap44	0.000848463	0.00458529	0.509318	0.103	0.072	Up
Syn2	0.000856398	0.0046043	0.272857	0.287	0.254	Up
Zwint	0.000858021	0.0046043	0.53857	0.178	0.143	Up
Rab32	0.000907695	0.00485375	2.95826	0.019	0.003	Up
Selenot	0.000916115	0.0048817	-1.12298	0.028	0.06	Down
Snap25	0.000924141	0.00489458	0.308427	0.387	0.354	Up
Gpr84	0.000924963	0.00489458	-0.784009	0.038	0.069	Down
Lpxn	0.000933449	0.00492241	-0.895462	0.025	0.054	Down
Rnf213	0.000965302	0.00507282	1.00052	0.097	0.063	Up
Rplp1	0.000992768	0.00518867	0.454175	0.08	0.061	Up
Vopp1	0.000995273	0.00518867	1.38223	0.028	0.01	Up
Cntrl	0.000997558	0.00518867	-0.41059	0.19	0.253	Down
Acsl3	0.00102099	0.00529248	-0.791626	0.056	0.102	Down
Cdc14a	0.001027	0.00530559	-1.03611	0.02	0.042	Down
AABR07051892.1	0.00104654	0.00538827	0.903641	0.065	0.038	Up
Apobr	0.00105494	0.00541323	-2.42836	0.002	0.011	Down
Jph3	0.00106543	0.00544871	1.05316	0.035	0.016	Up
Gpatch8	0.00107257	0.00546688	0.313915	0.261	0.232	Up
Tmem106a	0.00107731	0.00547273	7.4016	0.011	0	Up
Pnpt1	0.00108775	0.00549261	-0.815409	0.029	0.052	Down
Fam126b	0.00108843	0.00549261	0.694335	0.089	0.064	Up
Tmem150a	0.00109616	0.00551336	2.38072	0.013	0.002	Up
Hpcal4	0.00110966	0.0055629	0.491435	0.087	0.066	Up
Casp4	0.00114704	0.00573144	1.49485	0.044	0.019	Up
RGD1561590	0.00118636	0.00590854	-1.13051	0.025	0.057	Down
Il7r	0.00119066	0.00591064	-0.81197	0.024	0.048	Down
Mmd2	0.00120094	0.00594085	0.961294	0.073	0.042	Up
Pttg1ip	0.00120835	0.00594085	0.83848	0.05	0.03	Up
Pcsk2	0.00120844	0.00594085	0.252653	0.232	0.213	Up
Trpm3	0.00122939	0.00602441	0.455433	0.146	0.112	Up
Traf3ip3	0.00123813	0.00604779	-0.883861	0.026	0.051	Down
Trem2	0.00125129	0.00609254	-0.589307	0.081	0.124	Down
Bmp2k	0.00125686	0.00610017	-0.316707	0.228	0.3	Down
Dot1l	0.00126204	0.00610587	1.30572	0.046	0.02	Up
Mef2c	0.00126698	0.00611037	-0.270203	0.572	0.664	Down
Clock	0.00127466	0.00612802	0.64403	0.099	0.066	Up
Grik5	0.00128134	0.00614076	0.547699	0.098	0.066	Up
Rnaset2	0.00129303	0.00617736	-0.559947	0.115	0.163	Down
Ssx2ip	0.0013131	0.00625364	1.75583	0.02	0.007	Up
Nup214	0.00132992	0.0063024	0.546767	0.088	0.063	Up
Serinc5	0.00133161	0.0063024	-0.734231	0.059	0.101	Down
Dgkh	0.00135718	0.00640354	0.318486	0.16	0.137	Up
Slc12a5	0.00136913	0.00643998	0.884622	0.04	0.023	Up
AC134204.1	0.00140246	0.00657646	0.691712	0.055	0.033	Up
Mapk10	0.00141778	0.00662059	0.268976	0.222	0.18	Up
Fermt1	0.00142056	0.00662059	-7.85534	0	0.01	Down
Tmlhe	0.00143294	0.00665793	0.555438	0.06	0.043	Up
Clasp2	0.00143945	0.00666785	0.258383	0.295	0.268	Up
Cbfb	0.00145214	0.00670625	-0.624695	0.058	0.101	Down
Ppil3	0.00146894	0.0067633	-1.57507	0.006	0.021	Down
Mon1b	0.00147337	0.0067633	-1.26676	0.012	0.03	Down
RGD1359508	0.0015056	0.00684358	-2.16699	0.003	0.017	Down
Arvcf	0.00150584	0.00684358	1.63889	0.02	0.007	Up
AABR07033249.1	0.00150663	0.00684358	0.630931	0.042	0.03	Up
Ldlrad4	0.00150882	0.00684358	-0.231598	0.505	0.586	Down
Trim24	0.00152234	0.00688441	0.932832	0.058	0.033	Up
Slc1a1	0.001533	0.00691211	0.431002	0.079	0.063	Up
Vav2	0.00153855	0.00691425	0.638033	0.14	0.102	Up
Mx2	0.00154255	0.00691425	7.31282	0.011	0	Up
Gdi1	0.00155443	0.00694707	0.73748	0.089	0.063	Up
Kcnab2	0.00156844	0.00698919	0.683053	0.075	0.044	Up
Map3k5	0.00157396	0.00699334	-0.508462	0.107	0.159	Down
Atp2b1	0.0015848	0.00701097	0.308347	0.318	0.296	Up
Cx3cr1	0.00158713	0.00701097	-0.424608	0.198	0.256	Down
Dazap2	0.0015984	0.00704035	-0.917501	0.027	0.054	Down
Fkbp11	0.00161548	0.00709426	0.478541	0.154	0.126	Up
Nxf1	0.00161995	0.00709426	0.843502	0.069	0.041	Up
Ccdc174	0.00163973	0.00714747	-1.03923	0.024	0.053	Down
AABR07072236.1	0.00164263	0.00714747	0.697144	0.065	0.044	Up
Rubcnl	0.00165213	0.00714747	0.922084	0.075	0.044	Up
Rps28	0.00165325	0.00714747	0.930642	0.078	0.044	Up
Cdc42ep3	0.00165555	0.00714747	-0.921013	0.038	0.071	Down
Oaf	0.00166654	0.0071746	-0.774971	0.038	0.062	Down
Atp1a1	0.00168369	0.00722801	0.567811	0.113	0.08	Up
Shisa7	0.00170209	0.00728648	0.633303	0.053	0.037	Up
Vamp2	0.00171	0.00729983	0.583324	0.086	0.062	Up
Heg1	0.00173326	0.00737846	0.781504	0.054	0.033	Up
Baz1b	0.00174402	0.00740358	0.493981	0.152	0.123	Up
Ccdc66	0.00176731	0.00748161	0.584304	0.078	0.054	Up
Msi2	0.00178598	0.00753971	0.387041	0.243	0.202	Up
Tep1	0.00180429	0.00759596	-0.623204	0.074	0.114	Down
Tbcel	0.00181354	0.00761387	0.698803	0.053	0.032	Up
Bsdc1	0.00184812	0.00773773	0.963563	0.048	0.026	Up
Slc8a2	0.00189866	0.00789577	0.197197	0.15	0.136	Up
Ano3	0.00190114	0.00789577	0.243578	0.24	0.212	Up
Cacnb2	0.00190141	0.00789577	0.153734	0.289	0.254	Up
Hira	0.00190711	0.00789792	1.0174	0.034	0.017	Up
LOC103689965	0.00192935	0.00792476	-1.26825	0.014	0.037	Down
Cobl	0.00193466	0.00792476	1.00125	0.048	0.028	Up
Stxbp6	0.00193513	0.00792476	0.231875	0.237	0.208	Up
Fam133b	0.00193554	0.00792476	-0.716803	0.056	0.097	Down
Slc35b3	0.00193959	0.00792476	-1.14735	0.011	0.027	Down
AABR07024769.1	0.00195521	0.00796722	1.10464	0.038	0.019	Up
Neurl1	0.00196327	0.00797873	0.76501	0.046	0.028	Up
Fam151b	0.00197382	0.00799975	0.9951	0.045	0.024	Up
Polr2b	0.00197894	0.00799975	-1.1843	0.021	0.049	Down
Tfec	0.00199217	0.00801797	7.18181	0.011	0	Up
Dennd3	0.00199397	0.00801797	-0.513442	0.083	0.126	Down
Adrb2	0.00202185	0.00810868	-1.28059	0.012	0.029	Down
Aplp1	0.00203561	0.00814244	0.480631	0.115	0.099	Up
Slco3a1	0.00205425	0.00819549	0.448569	0.078	0.057	Up
Cmya5	0.00206321	0.00820974	-1.45325	0.011	0.028	Down
Ttc7b	0.00207679	0.00824226	0.581386	0.088	0.062	Up
Naa80	0.00211187	0.00835113	3.32971	0.011	0.001	Up
Asap1	0.00211518	0.00835113	-0.466498	0.107	0.15	Down
Impdh1	0.00212956	0.00838617	2.97819	0.011	0.001	Up
Fstl4	0.00216887	0.00851896	0.336252	0.076	0.062	Up
Tent4a	0.00217863	0.0085353	1.31572	0.032	0.013	Up
Slc24a2	0.00219976	0.00859599	0.148936	0.284	0.261	Up
Arhgap10	0.00220893	0.00860974	0.539122	0.083	0.06	Up
Colec12	0.00221666	0.00861783	-1.19434	0.013	0.032	Down
Pde7a	0.00224793	0.00871716	0.791963	0.078	0.049	Up
Usp18	0.00227022	0.00878126	1.86988	0.026	0.009	Up
Slc15a3	0.00228784	0.00882701	-1.28823	0.014	0.033	Down
Srsf2	0.00232559	0.00891646	0.305661	0.232	0.202	Up
Ca12	0.00232834	0.00891646	0.571391	0.121	0.089	Up
Fes	0.00233703	0.00891646	1.69786	0.032	0.012	Up
Cox6c	0.0023375	0.00891646	0.549905	0.098	0.076	Up
Nrg2	0.00234421	0.00891646	0.443894	0.096	0.077	Up
Arpc2	0.00234955	0.00891646	0.269907	0.17	0.146	Up
Rspo3	0.00235198	0.00891646	0.732334	0.041	0.026	Up
Arsb	0.0023678	0.00895416	0.487307	0.185	0.152	Up
Dlg1	0.00239409	0.00899834	0.528961	0.15	0.111	Up
Arhgef3	0.00239794	0.00899834	0.726256	0.05	0.031	Up
Skap1	0.00239981	0.00899834	1.98824	0.018	0.004	Up
LOC100911847	0.0024031	0.00899834	7.95574	0.022	0	Up
Pnkp	0.00245472	0.00915831	-0.935667	0.016	0.036	Down
Ap3b1	0.00246205	0.00915831	0.388768	0.217	0.179	Up
Dgki	0.00246385	0.00915831	0.183105	0.305	0.29	Up
Tsc22d1	0.00253169	0.00938758	0.309897	0.302	0.256	Up
Retsat	0.00254754	0.00942342	-1.71639	0.006	0.023	Down
Foxn3	0.00258325	0.00952467	0.246342	0.422	0.381	Up
Lrrc4c	0.00259232	0.00952467	0.187531	0.255	0.227	Up
AABR07002969.1	0.00259366	0.00952467	-0.85494	0.03	0.057	Down
Ndrg4	0.00262873	0.00961447	0.2824	0.144	0.133	Up
Septin5	0.00263073	0.00961447	0.678599	0.054	0.038	Up
Tubb4b	0.00266774	0.0097264	0.877966	0.035	0.021	Up
Stam2	0.00267846	0.00974218	-0.83134	0.035	0.063	Down
Aatk	0.00270168	0.00980324	0.709753	0.053	0.033	Up
Zfp51	0.00271325	0.00982184	7.05369	0.01	0	Up
Med17	0.00272298	0.0098337	-1.38823	0.007	0.021	Down
Dapk2	0.00274435	0.00987811	-1.60281	0.007	0.022	Down
Crls1	0.00274824	0.00987811	1.46554	0.022	0.01	Up
Atp6v0e1	0.00276557	0.00990024	0.817067	0.037	0.02	Up
Grin2b	0.00276739	0.00990024	0.104614	0.451	0.431	Up
AC096473.3	0.00278548	0.00992071	-1.01827	0.024	0.054	Down
Clstn1	0.00279212	0.00992071	0.457766	0.112	0.09	Up
Kif5c	0.00280154	0.00992071	0.284015	0.14	0.12	Up
Camta2	0.00280191	0.00992071	0.656745	0.086	0.058	Up
Sema3c	0.00280566	0.00992071	0.74923	0.076	0.048	Up
Fxyd6	0.0028384	0.00996703	7.06221	0.01	0	Up
Tifa	0.00284001	0.00996703	-0.641885	0.05	0.082	Down
Papola	0.00284041	0.00996703	0.307749	0.184	0.163	Up
Eif3f	0.00284962	0.00996703	0.421003	0.034	0.028	Up
Map7d2	0.00285146	0.00996703	0.527632	0.061	0.044	Up
Plcg2	0.00285844	0.00996856	-0.437277	0.078	0.116	Down
Fth1	0.0028678	0.00997837	0.233363	0.158	0.157	Up
LOC108351137	0.00289556	0.0100062	0.765627	0.038	0.027	Up
Tuba1a	0.00290065	0.0100062	0.488585	0.108	0.093	Up
Sh2d4b	0.0029018	0.0100062	-0.618457	0.05	0.081	Down
Uckl1	0.00290207	0.0100062	1.14786	0.021	0.011	Up
Dusp3	0.00290869	0.0100064	1.62388	0.025	0.009	Up
Ttf2	0.00291715	0.0100129	-1.09225	0.008	0.022	Down
Sh3bp2	0.0029402	0.0100611	-0.309455	0.208	0.269	Down
Gal3st3	0.00294439	0.0100611	1.04388	0.047	0.026	Up
Galns	0.00296627	0.0101132	1.0254	0.056	0.032	Up
Cybb	0.00297907	0.0101342	-2.08911	0.004	0.014	Down
Pdcd4	0.00299573	0.0101681	0.346169	0.119	0.1	Up
Mapt	0.00303121	0.0102657	0.192532	0.168	0.154	Up
Psmd6	0.00304069	0.0102659	-1.15091	0.019	0.043	Down
Rnf169	0.00304475	0.0102659	-0.485949	0.082	0.128	Down
Wdr45b	0.00307883	0.0103579	-0.686011	0.042	0.076	Down
Srsf7	0.00309075	0.0103751	-0.649217	0.094	0.154	Down
Efhd1	0.00310502	0.0103959	-2.45934	0.002	0.016	Down
AABR07054400.1	0.00311754	0.0103959	-0.870185	0.04	0.074	Down
Errfi1	0.00311798	0.0103959	-1.1064	0.027	0.059	Down
Ccdc92b	0.00312422	0.0103959	2.97397	0.016	0.002	Up
Cxadr	0.0031599	0.0104917	0.559758	0.078	0.056	Up
Borcs8	0.00317837	0.0105202	2.16845	0.014	0.003	Up
AABR07030521.1	0.00318646	0.0105202	0.681792	0.037	0.021	Up
Fam227a	0.00318919	0.0105202	1.60124	0.029	0.01	Up
Mier2	0.00322293	0.0106085	2.49528	0.015	0.003	Up
Mpdu1	0.00324078	0.0106233	2.11145	0.017	0.004	Up
Marchf1	0.00324136	0.0106233	-0.50033	0.14	0.193	Down
Ppp2r5e	0.00325586	0.0106479	0.497245	0.182	0.148	Up
Tm9sf3	0.0032736	0.0106721	-0.962284	0.045	0.082	Down
Tshz3	0.00327725	0.0106721	1.43725	0.018	0.007	Up
Id3	0.00329768	0.0107157	-1.74552	0.007	0.028	Down
AABR07002898.1	0.00331936	0.0107632	-1.24358	0.006	0.017	Down
AABR07028902.1	0.00333054	0.0107765	0.210703	0.214	0.19	Up
Exoc3l2	0.00334094	0.0107873	-0.635469	0.026	0.049	Down
Tmem208	0.00337555	0.010876	-1.20356	0.018	0.046	Down
Susd4	0.00345182	0.0110983	0.754616	0.052	0.03	Up
Ptpre	0.00346384	0.0111135	-0.327077	0.246	0.312	Down
Ptprn	0.00348355	0.0111251	0.420284	0.068	0.053	Up
Depdc5	0.00348886	0.0111251	-0.444688	0.182	0.241	Down
Opalin	0.00348938	0.0111251	3.58549	0.011	0.001	Up
Mpp6	0.00350812	0.0111615	0.80493	0.069	0.041	Up
RT1-T24-3	0.00351753	0.0111682	2.7128	0.014	0.002	Up
RGD1565616	0.00355377	0.0112598	0.302828	0.166	0.139	Up
AABR07025140.1	0.003578	0.0113026	1.5191	0.035	0.014	Up
Lmo3	0.00358211	0.0113026	0.665363	0.084	0.061	Up
Chchd6	0.00361906	0.0113956	0.928885	0.053	0.031	Up
Dennd2c	0.00365833	0.0114642	-0.344567	0.142	0.192	Down
Nfib	0.00366887	0.0114642	0.151854	0.315	0.308	Up
Ankrd55	0.00366937	0.0114642	-0.315463	0.191	0.25	Down
Scd2	0.00367096	0.0114642	0.328491	0.178	0.159	Up
Ctsd	0.00368494	0.0114844	0.641406	0.14	0.106	Up
Fnip2	0.00373247	0.0116066	0.428672	0.199	0.16	Up
Fam20c	0.0037394	0.0116066	0.817616	0.074	0.048	Up
Rnf123	0.00375461	0.0116301	0.92705	0.045	0.026	Up
Ptprk	0.00377003	0.0116542	0.249251	0.151	0.128	Up
Tmem150c	0.00379958	0.0117218	0.515405	0.12	0.092	Up
Primpol	0.00388651	0.0119509	-1.14593	0.011	0.027	Down
Trip6	0.00388952	0.0119509	2.38227	0.015	0.003	Up
Lrrn1	0.00391815	0.0120146	1.82923	0.024	0.008	Up
Tef	0.00395291	0.0120738	0.582363	0.077	0.053	Up
Eng	0.00395329	0.0120738	-0.632768	0.042	0.068	Down
Orai1	0.00400802	0.0122096	-0.904794	0.022	0.042	Down
Nrip3	0.00401378	0.0122096	0.752844	0.063	0.043	Up
Vgll4	0.00403966	0.0122398	-0.469321	0.183	0.246	Down
Dok6	0.00405391	0.0122398	0.119961	0.291	0.266	Up
Crppa	0.00405473	0.0122398	0.671489	0.056	0.037	Up
Aldoa	0.00405585	0.0122398	0.429289	0.135	0.114	Up
Cped1	0.00406983	0.0122577	-0.362407	0.182	0.237	Down
Gabra4	0.00408877	0.0122905	0.279633	0.178	0.153	Up
Mycbp2	0.00412571	0.0123666	0.286918	0.208	0.181	Up
Atp6v1b2	0.00413775	0.0123666	0.581281	0.087	0.062	Up
Rab7b	0.00413844	0.0123666	2.61779	0.018	0.003	Up
Tmem126b	0.00418172	0.0124674	2.43831	0.019	0.003	Up
Lrrc4b	0.00418851	0.0124674	0.414398	0.053	0.04	Up
B4galt6	0.00419802	0.0124713	0.561855	0.108	0.082	Up
Sema4a	0.00422333	0.0125221	-0.393814	0.096	0.136	Down
LOC689757	0.00428707	0.0126864	-0.904927	0.027	0.051	Down
Mag	0.0043229	0.0127676	1.68377	0.013	0.004	Up
Atp5f1e	0.00436888	0.0128651	0.352268	0.08	0.067	Up
Idh2	0.00437279	0.0128651	-0.383763	0.13	0.181	Down
Dennd6a	0.00438297	0.0128702	0.663807	0.089	0.062	Up
Abca1	0.00443916	0.0130101	0.499447	0.188	0.151	Up
Ino80e	0.00445574	0.0130337	-0.528765	0.045	0.071	Down
Mki67	0.00449517	0.0131238	-7.65897	0	0.01	Down
Fbxl2	0.00450402	0.0131245	1.25615	0.014	0.006	Up
Ankrd49	0.00452391	0.0131573	-1.39091	0.011	0.029	Down
Nav3	0.00455407	0.0132198	-0.180547	0.664	0.739	Down
Fyn	0.00457416	0.0132529	0.491704	0.123	0.096	Up
Mettl4	0.00459091	0.0132762	-2.68373	0.001	0.01	Down
Eif2ak2	0.00459975	0.0132765	1.03466	0.045	0.023	Up
Ube2i	0.00464786	0.0133715	-1.35186	0.008	0.022	Down
Tmem132a	0.0046502	0.0133715	0.998256	0.033	0.018	Up
Utp3	0.00468636	0.0134501	-0.985735	0.016	0.036	Down
Tex2	0.00471729	0.0135084	0.565025	0.092	0.064	Up
Slc49a4	0.00472443	0.0135084	0.677431	0.08	0.056	Up
Fbxo22	0.00473324	0.0135084	0.963797	0.019	0.01	Up
Ireb2	0.00474423	0.0135144	-0.696788	0.056	0.096	Down
Sarm1	0.00477161	0.0135426	2.32907	0.011	0.002	Up
Zfp280c	0.00477906	0.0135426	0.834717	0.051	0.033	Up
Sarnp	0.0047808	0.0135426	0.399719	0.119	0.099	Up
Cnrip1	0.0047993	0.0135698	0.805646	0.04	0.023	Up
LOC100361854	0.00481033	0.0135753	1.5785	0.022	0.008	Up
Vps53	0.00482752	0.0135753	0.449197	0.126	0.1	Up
Zfp131	0.00482796	0.0135753	0.948741	0.038	0.02	Up
Ptgr2	0.00483913	0.0135817	-1.10175	0.012	0.029	Down
Gpr137b	0.00489636	0.0137138	-0.560649	0.048	0.079	Down
Tns3	0.00491277	0.0137138	0.441756	0.24	0.207	Up
Eif4a2	0.00491699	0.0137138	0.411043	0.092	0.076	Up
Vps33b	0.00493078	0.0137138	1.20801	0.03	0.014	Up
Casp2	0.0049312	0.0137138	1.01438	0.038	0.019	Up
Pak4	0.00494112	0.0137163	1.95913	0.023	0.007	Up
Ltc4s	0.00506764	0.0140302	0.523138	0.191	0.159	Up
AABR07057997.1	0.00507259	0.0140302	1.2064	0.038	0.018	Up
Syt11	0.00509514	0.014067	0.39026	0.125	0.106	Up
Gask1b	0.00518727	0.0142744	1.45107	0.032	0.013	Up
Jak2	0.005189	0.0142744	0.567139	0.092	0.063	Up
Lpp	0.00522182	0.0143133	0.450858	0.194	0.158	Up
Bicd1	0.00523256	0.0143133	0.229012	0.134	0.118	Up
Rnf149	0.00523497	0.0143133	0.866231	0.058	0.033	Up
F10	0.00524068	0.0143133	2.33219	0.015	0.003	Up
Mov10	0.00525899	0.0143205	1.12355	0.037	0.02	Up
B4galt4	0.00526213	0.0143205	-1.00484	0.014	0.029	Down
Foxo3	0.00528009	0.0143438	0.554944	0.114	0.084	Up
Ccr5	0.00530572	0.0143877	-0.521897	0.065	0.096	Down
Tafa2	0.00534587	0.0144484	0.524697	0.103	0.079	Up
Arhgap6	0.00534705	0.0144484	-1.75618	0.007	0.019	Down
Oxr1	0.00537583	0.0144966	-0.203062	0.673	0.759	Down
Acvr2a	0.00538392	0.0144966	0.418606	0.112	0.088	Up
Pld5	0.00540029	0.0145046	2.11177	0.016	0.004	Up
Dbnl	0.00540591	0.0145046	-0.393581	0.114	0.161	Down
Wdr17	0.00543984	0.0145448	-1.96957	0.009	0.03	Down
AC134224.1	0.00543997	0.0145448	0.106109	0.816	0.818	Up
Cep57	0.00547095	0.0145985	-1.07143	0.019	0.043	Down
Tnfsf13b	0.00547922	0.0145985	-1.78741	0.002	0.011	Down
Mapk14	0.00550285	0.0146359	0.429337	0.146	0.113	Up
AABR07043748.2	0.00551369	0.0146391	1.69752	0.017	0.006	Up
Hsph1	0.00553045	0.0146581	0.545378	0.094	0.071	Up
Adap2	0.00555887	0.014691	-0.413165	0.084	0.121	Down
Naip2	0.00556309	0.014691	0.740109	0.098	0.068	Up
Tnks	0.00557177	0.014691	0.299069	0.125	0.097	Up
Abracl	0.00559283	0.014721	1.77965	0.019	0.006	Up
Kalrn	0.00561534	0.0147548	0.130378	0.487	0.471	Up
Dglucy	0.00562613	0.0147577	1.39196	0.027	0.011	Up
Dvl1	0.00566321	0.0148197	1.63725	0.015	0.004	Up
Ncs1	0.00566922	0.0148197	0.613996	0.053	0.037	Up
Paxip1	0.0057199	0.014889	0.712414	0.045	0.03	Up
Rtn2	0.00573182	0.014889	1.42709	0.012	0.004	Up
Satb1	0.00574493	0.014889	0.736869	0.04	0.026	Up
Rab33a	0.00574622	0.014889	-4.14726	0.001	0.012	Down
Acvr1c	0.00574922	0.014889	1.23582	0.016	0.007	Up
Dclk2	0.0057568	0.014889	0.51988	0.077	0.053	Up
Piga	0.00577899	0.014889	-2.16787	0.004	0.017	Down
Slc33a1	0.00578718	0.014889	0.887304	0.046	0.029	Up
Fn3k	0.00578803	0.014889	1.04948	0.034	0.018	Up
Tbxas1	0.00579341	0.014889	-0.319312	0.2	0.259	Down
Bcat1	0.00581846	0.0149282	0.231429	0.152	0.136	Up
Sptbn1	0.00584368	0.0149677	0.399404	0.172	0.147	Up
LOC100911248	0.00586458	0.014996	-1.96361	0.003	0.011	Down
Dtnb	0.00593104	0.0151405	0.366122	0.149	0.127	Up
Slc8a1	0.005954	0.0151737	0.226042	0.454	0.44	Up
Ctsk	0.0059703	0.0151737	-1.54162	0.006	0.019	Down
Dgkg	0.00597475	0.0151737	0.386142	0.149	0.122	Up
Brsk1	0.00598384	0.0151737	1.06907	0.048	0.024	Up
Mettl6	0.00603108	0.0152681	-0.777376	0.03	0.053	Down
Ikbip	0.00608226	0.0153608	-1.63585	0.008	0.024	Down
AABR07004891.1	0.00608787	0.0153608	-0.87193	0.019	0.037	Down
Akap17a	0.00611621	0.0154068	1.01449	0.042	0.023	Up
Cdh10	0.00617602	0.0155318	-0.562727	0.099	0.15	Down
Tnfrsf21	0.00626228	0.0157228	0.524192	0.095	0.07	Up
Sulf2	0.00631267	0.0158232	0.791046	0.026	0.017	Up
Serinc2	0.00633909	0.0158546	0.695401	0.041	0.028	Up
Exoc4	0.00635195	0.0158546	0.227468	0.417	0.398	Up
Kptn	0.00635639	0.0158546	-2.30639	0.002	0.014	Down
Plp1	0.00640706	0.0159548	0.459735	0.088	0.072	Up
Slc4a10	0.00643118	0.0159888	0.158137	0.242	0.228	Up
Arpc1b	0.0064462	0.016	-0.651133	0.04	0.07	Down
Cox11	0.00650364	0.0161163	-0.753189	0.019	0.037	Down
Exosc5	0.00658435	0.0162899	-1.10105	0.008	0.022	Down
Atat1	0.00669004	0.0165038	-1.00979	0.016	0.038	Down
Ipp	0.00669438	0.0165038	-0.678981	0.034	0.062	Down
Slc36a4	0.00670332	0.0165038	-0.95366	0.013	0.029	Down
Dock3	0.00693912	0.0170568	0.254973	0.204	0.18	Up
Fkbp8	0.00699609	0.0171692	0.708786	0.058	0.037	Up
Ndst3	0.00702797	0.0172197	-0.878048	0.04	0.073	Down
Rasa3	0.00706356	0.0172791	-0.373006	0.208	0.267	Down
Naca	0.00707718	0.0172846	0.275612	0.033	0.028	Up
Cyp2d3	0.00713151	0.0173812	3.55813	0.01	0.001	Up
AABR07025272.1	0.00713991	0.0173812	3.3144	0.011	0.001	Up
RT1-Ba	0.00715092	0.0173812	2.28157	0.016	0.004	Up
Myl6	0.00720373	0.0174817	0.332632	0.091	0.081	Up
Srp9	0.00721858	0.0174899	1.32262	0.034	0.014	Up
Phrf1	0.00728493	0.0176226	0.598702	0.05	0.033	Up
Atp5f1b	0.00730038	0.017632	0.427985	0.135	0.12	Up
Crtc2	0.00734444	0.0176508	2.09132	0.016	0.003	Up
RT1-Db1	0.00734445	0.0176508	1.69658	0.019	0.006	Up
Trim35	0.00734921	0.0176508	0.682036	0.055	0.037	Up
Mpped2	0.00735449	0.0176508	0.180922	0.183	0.17	Up
Rundc3a	0.00739494	0.01772	0.244871	0.029	0.024	Up
Rpl35	0.00741521	0.0177406	0.539315	0.065	0.057	Up
Ptk2b	0.00746497	0.0178119	0.165208	0.236	0.224	Up
Nos1	0.00747453	0.0178119	1.15126	0.032	0.016	Up
Npdc1	0.00748864	0.0178119	1.7021	0.014	0.006	Up
Syt12	0.00749785	0.0178119	1.57792	0.016	0.004	Up
Tcta	0.00750343	0.0178119	1.09293	0.016	0.007	Up
Elapor1	0.00753906	0.0178686	0.57527	0.042	0.028	Up
Gnai2	0.00755296	0.0178738	0.559596	0.106	0.079	Up
AABR07028615.1	0.00760048	0.0179583	-0.30396	0.245	0.304	Down
Crtac1	0.00762972	0.0179784	0.485084	0.066	0.047	Up
Rprd1b	0.00763633	0.0179784	0.80907	0.043	0.024	Up
Elmod3	0.00764435	0.0179784	-0.856374	0.015	0.03	Down
Dync1h1	0.00768424	0.0180394	0.434834	0.089	0.072	Up
Rad17	0.00769397	0.0180394	0.921261	0.059	0.031	Up
Sik2	0.00774635	0.0181235	0.446003	0.089	0.07	Up
Ptpn6	0.00775431	0.0181235	1.22541	0.04	0.021	Up
Mrpl58	0.00777071	0.0181235	-1.9742	0.005	0.017	Down
Adgrg6	0.00777742	0.0181235	1.60659	0.024	0.008	Up
Ap2m1	0.00779571	0.0181384	0.5249	0.069	0.051	Up
Havcr2	0.0078193	0.0181384	-0.453988	0.091	0.129	Down
Itpa	0.00781951	0.0181384	0.470137	0.062	0.047	Up
Fzd3	0.00785092	0.0181545	0.478408	0.038	0.026	Up
Clk3	0.00786022	0.0181545	1.07728	0.043	0.023	Up
Baiap2	0.0078622	0.0181545	0.367478	0.13	0.113	Up
Tmem273	0.00790185	0.0182185	-0.666973	0.025	0.046	Down
Tnik	0.00806263	0.0185446	0.107179	0.31	0.284	Up
Larp4b	0.00807661	0.0185446	0.714943	0.073	0.052	Up
Kcnh8	0.00807979	0.0185446	-1.20538	0.018	0.038	Down
Dixdc1	0.00811749	0.0186031	0.72757	0.039	0.024	Up
Dpp8	0.00819669	0.0187564	-0.509242	0.072	0.112	Down
Itih3	0.00824657	0.0188174	-1.2138	0.012	0.029	Down
Apba2	0.00824806	0.0188174	0.268176	0.124	0.111	Up
Acsl4	0.00829909	0.0188815	0.488871	0.132	0.1	Up
Rpl18a	0.0083102	0.0188815	7.97844	0.022	0	Up
Ubc	0.0083133	0.0188815	0.301853	0.07	0.062	Up
Fam118b	0.00834357	0.018922	0.525627	0.099	0.077	Up
Wls	0.00837594	0.0189672	0.991452	0.051	0.03	Up
Sbno2	0.0083907	0.0189724	0.889886	0.031	0.019	Up
Sdf2l1	0.00843752	0.01905	-1.02226	0.012	0.023	Down
Hpca	0.00848444	0.0191163	0.264587	0.115	0.109	Up
Arrb2	0.00849197	0.0191163	-0.752711	0.032	0.056	Down
Gripap1	0.00859308	0.0193154	0.471369	0.092	0.076	Up
Mcph1	0.00861316	0.019332	-1.27455	0.014	0.038	Down
Scaf1	0.00862725	0.0193352	0.973583	0.028	0.014	Up
Nsg2	0.00866938	0.0193996	0.366959	0.141	0.121	Up
Grin2a	0.00868146	0.0193996	0.213577	0.177	0.168	Up
Cul4a	0.00874485	0.0194714	0.734399	0.055	0.034	Up
Galnt3	0.00875081	0.0194714	1.44181	0.025	0.011	Up
Efcab2	0.00876042	0.0194714	0.818686	0.042	0.027	Up
Tbc1d2b	0.00878735	0.0194714	0.663476	0.092	0.067	Up
Tnrc6c	0.00879293	0.0194714	0.375935	0.11	0.091	Up
Letm1	0.00880742	0.0194714	1.00238	0.027	0.013	Up
Fgd4	0.00881254	0.0194714	-0.311633	0.13	0.17	Down
Tom1l1	0.00882611	0.0194714	-0.556337	0.047	0.076	Down
Zfp622	0.00882883	0.0194714	-0.196197	0.357	0.433	Down
Ppp1r13b	0.00884952	0.0194714	0.426949	0.079	0.06	Up
Adam11	0.00885414	0.0194714	0.470469	0.086	0.064	Up
Fam222b	0.00892574	0.0195869	-0.449038	0.124	0.167	Down
Tgfbr2	0.00893235	0.0195869	0.367833	0.191	0.154	Up
Ybx3	0.00898052	0.0196642	0.780476	0.049	0.033	Up
Cend1	0.0090354	0.0197409	0.683951	0.023	0.014	Up
Daxx	0.00904143	0.0197409	1.46125	0.019	0.007	Up
Ubl3	0.00915754	0.0199658	0.459718	0.09	0.072	Up
Slc8b1	0.00919643	0.0200219	0.917476	0.04	0.023	Up
Pfdn5	0.00923033	0.0200671	-1.63017	0.02	0.061	Down
Slc18b1	0.00925019	0.0200816	1.03516	0.031	0.016	Up
Gabrd	0.00927793	0.020094	1.70261	0.014	0.004	Up
Apod	0.00928226	0.020094	0.957483	0.015	0.009	Up
Magohb	0.00930608	0.020117	-1.63185	0.006	0.02	Down
Atp6v0b	0.00934784	0.0201583	0.390577	0.148	0.127	Up
Slc30a10	0.00935167	0.0201583	1.80961	0.016	0.004	Up
Rabggtb	0.00940506	0.0202448	-0.550534	0.038	0.063	Down
Arhgef26	0.00943708	0.0202851	-1.14534	0.016	0.034	Down
Poglut3	0.00947096	0.0203094	-0.708833	0.024	0.043	Down
Rassf2	0.00947504	0.0203094	-0.534308	0.038	0.06	Down
Tal1	0.00967652	0.0207121	-0.364351	0.053	0.079	Down
Ccdc85a	0.00981986	0.0209894	0.140182	0.37	0.344	Up
Sgsm2	0.00983807	0.0209989	0.422311	0.057	0.042	Up
Ssb	0.00985609	0.021008	-0.623734	0.048	0.081	Down
Snta1	0.00995892	0.0211975	0.837744	0.043	0.027	Up
Ahsa2	0.0100058	0.0212406	-1.00717	0.019	0.04	Down
Ascc3	0.010007	0.0212406	0.348587	0.146	0.128	Up
Vcp	0.0100519	0.0213061	0.599985	0.084	0.062	Up
Slc24a4	0.0101022	0.021383	0.896044	0.045	0.028	Up
Ywhah	0.0101271	0.0213906	0.267371	0.314	0.297	Up
Parp1	0.0101339	0.0213906	0.66226	0.081	0.058	Up
Smc2	0.010173	0.0214435	-0.842738	0.033	0.056	Down
Ms4a6a	0.0102018	0.021457	-1.34927	0.007	0.019	Down
Dis3l	0.0102075	0.021457	-1.12186	0.015	0.031	Down
Akap11	0.0102452	0.0214835	0.341217	0.127	0.107	Up
Cacng7	0.0102602	0.0214835	1.13092	0.031	0.016	Up
Rbbp5	0.0102624	0.0214835	0.929666	0.047	0.027	Up
Ubr7	0.010298	0.0215141	1.30451	0.027	0.012	Up
Ntrk2	0.0103053	0.0215141	0.246667	0.204	0.19	Up
Kmt2c	0.0103461	0.021517	0.338995	0.239	0.214	Up
Dcakd	0.010347	0.021517	0.654252	0.047	0.032	Up
Lig3	0.0103796	0.021517	1.35483	0.027	0.012	Up
Tp53i11	0.010381	0.021517	-1.06132	0.017	0.039	Down
Lrpap1	0.0103889	0.021517	-0.63529	0.034	0.054	Down
Nbn	0.0103914	0.021517	-0.798577	0.023	0.043	Down
Wasf2	0.0104753	0.0216612	-0.21213	0.174	0.22	Down
Glul	0.0105222	0.0217289	0.662719	0.081	0.054	Up
Mt-cyb	0.0105477	0.021729	0.252863	0.057	0.043	Up
Cacng8	0.0105508	0.021729	0.377212	0.146	0.116	Up
Mical2	0.010567	0.0217328	0.237817	0.096	0.087	Up
Stk39	0.0106844	0.0219447	0.272725	0.092	0.081	Up
Kmt2d	0.0107194	0.021971	0.24833	0.104	0.098	Up
Ddx6	0.010726	0.021971	-0.375538	0.114	0.159	Down
Slc16a6	0.0107411	0.0219724	-0.608873	0.047	0.071	Down
Adam22	0.0107938	0.0220052	0.365567	0.106	0.089	Up
Upf3a	0.0107972	0.0220052	-0.998753	0.013	0.03	Down
Ntng2	0.0108005	0.0220052	1.27408	0.016	0.007	Up
Kcnd3	0.0108739	0.0221252	0.271518	0.107	0.099	Up
Prepl	0.0109144	0.0221362	0.649122	0.048	0.034	Up
Ralgps2	0.0109204	0.0221362	0.199501	0.096	0.083	Up
Rab8a	0.0109229	0.0221362	1.1226	0.033	0.017	Up
Cebpa	0.0109385	0.0221384	-1.25587	0.007	0.018	Down
Sesn3	0.0109799	0.0221929	-0.460465	0.071	0.1	Down
Epb41l4b	0.0109958	0.0221955	0.506325	0.05	0.036	Up
Atxn10	0.0110103	0.0221955	0.376786	0.119	0.093	Up
Tcf12	0.0110356	0.022217	0.141266	0.391	0.368	Up
Rnf128	0.0110773	0.0222716	0.922514	0.025	0.013	Up
Uqcc3	0.0111513	0.0223696	1.89914	0.019	0.006	Up
Osbp2	0.0111554	0.0223696	0.256655	0.092	0.078	Up
Irak1	0.0112002	0.0224298	0.689061	0.021	0.012	Up
Mia2	0.0112483	0.0224627	-0.455082	0.08	0.113	Down
Lrrk1	0.0112541	0.0224627	-0.362132	0.139	0.184	Down
Dctn6	0.011264	0.0224627	1.66334	0.027	0.009	Up
Agbl1	0.0112756	0.0224627	1.33407	0.02	0.009	Up
Cox10	0.0113189	0.0225195	-0.956076	0.026	0.05	Down
Atp2b3	0.0113402	0.0225326	0.41463	0.082	0.063	Up
Rab30	0.0113686	0.0225596	0.554971	0.073	0.049	Up
AABR07033720.1	0.01142	0.0225803	0.522195	0.121	0.093	Up
A3galt2	0.0114244	0.0225803	-1.46923	0.006	0.017	Down
Htr4	0.0114512	0.0225803	0.35714	0.135	0.103	Up
Jak3	0.0114529	0.0225803	2.72101	0.011	0.002	Up
Timd2	0.0114648	0.0225803	2.64963	0.012	0.002	Up
Tmco1	0.0114761	0.0225803	-0.495061	0.043	0.066	Down
Urm1	0.0114979	0.0225803	-2.6196	0.002	0.016	Down
Fxyd1	0.0114992	0.0225803	1.25267	0.024	0.011	Up
Tmem53	0.0115124	0.0225803	2.44283	0.011	0.002	Up
Gbe1	0.0115456	0.0226163	-0.617898	0.058	0.088	Down
Abi3	0.0116258	0.0227261	-0.455202	0.119	0.154	Down
Fam102a	0.0116315	0.0227261	2.04929	0.019	0.006	Up
Rcbtb2	0.0116497	0.0227325	0.787092	0.055	0.034	Up
AABR07035916.1	0.0117123	0.0228256	0.151776	0.309	0.298	Up
AABR07019449.1	0.011772	0.0228981	0.940602	0.052	0.031	Up
Pdgfd	0.0117857	0.0228981	-2.09175	0.004	0.014	Down
Litaf	0.0118076	0.0228981	1.21725	0.039	0.019	Up
Calm2.1	0.0118097	0.0228981	0.724741	0.096	0.064	Up
Srf	0.011881	0.0230072	0.77189	0.017	0.011	Up
Kcnc3	0.0119793	0.023148	0.222876	0.106	0.089	Up
Tec	0.0119841	0.023148	0.636957	0.096	0.07	Up
Ccs	0.0120075	0.0231638	-0.583609	0.022	0.04	Down
Nme7	0.0120304	0.0231787	0.600816	0.065	0.042	Up
Tmem144	0.0122401	0.0235229	0.944441	0.026	0.013	Up
Bscl2	0.0122508	0.0235229	1.29967	0.02	0.01	Up
Ipo4	0.0122554	0.0235229	1.42655	0.016	0.006	Up
Anxa4	0.0122946	0.0235433	2.5695	0.013	0.002	Up
Pikfyve	0.0122969	0.0235433	0.613344	0.089	0.068	Up
Ubr3	0.0123517	0.0236186	0.190177	0.238	0.224	Up
Mreg	0.0124898	0.0238528	-2.3227	0.002	0.011	Down
Spint2	0.0125134	0.0238678	-0.518353	0.036	0.057	Down
Ube2s	0.0125422	0.0238678	1.48815	0.024	0.01	Up
Iqcc	0.0125506	0.0238678	-2.35427	0.002	0.011	Down
Nrip2	0.0125668	0.0238678	-1.49224	0.005	0.014	Down
Arhgap24	0.0125821	0.0238678	-0.221305	0.446	0.514	Down
Rcsd1	0.0125917	0.0238678	-0.353843	0.112	0.152	Down
Nup98	0.0126823	0.0239934	0.459297	0.121	0.098	Up
Icam5	0.0127012	0.0239934	0.120423	0.079	0.071	Up
Plppr5	0.0127052	0.0239934	0.478462	0.089	0.072	Up
Nudcd1	0.0127455	0.0240039	1.12509	0.019	0.009	Up
Gdap1	0.0127499	0.0240039	0.649504	0.061	0.041	Up
Cysltr1	0.012758	0.0240039	-1.83468	0.003	0.011	Down
Frem2	0.012838	0.0241058	-1.93999	0.002	0.011	Down
Spryd7	0.0128438	0.0241058	1.2091	0.026	0.012	Up
Nptxr	0.0128899	0.0241546	0.836289	0.068	0.046	Up
Elovl5	0.0129015	0.0241546	-1.38	0.009	0.022	Down
Hacd1	0.012932	0.024182	1.35238	0.01	0.004	Up
Vps54	0.0129784	0.0242333	0.51655	0.156	0.12	Up
Retreg2	0.0129912	0.0242333	1.22101	0.029	0.013	Up
Fxn	0.0130668	0.0243124	-1.24365	0.014	0.034	Down
AABR07021536.1	0.0130738	0.0243124	0.127931	0.161	0.149	Up
Ubap2l	0.0130815	0.0243124	0.306113	0.133	0.116	Up
Flcn	0.0131187	0.0243451	0.829516	0.045	0.029	Up
Spock3	0.013131	0.0243451	0.235152	0.138	0.12	Up
Lonp2	0.0131691	0.0243861	0.404618	0.109	0.084	Up
AABR07030086.2	0.0132137	0.0244389	-0.772622	0.019	0.034	Down
Scaf8	0.0132423	0.0244529	0.508282	0.102	0.08	Up
Agpat4	0.0132731	0.0244529	0.329335	0.083	0.074	Up
Tgfb1	0.0132851	0.0244529	-0.435162	0.076	0.109	Down
Mrpl21	0.0132854	0.0244529	-1.47584	0.008	0.022	Down
Stk17b	0.0133625	0.024565	-0.880242	0.016	0.031	Down
Erc1	0.0133955	0.0245851	0.205148	0.182	0.17	Up
Eml2	0.0134081	0.0245851	0.499952	0.032	0.027	Up
Lonrf3	0.0134218	0.0245851	0.992102	0.026	0.013	Up
Polr3k	0.0135008	0.0246819	-1.14567	0.009	0.022	Down
Azin1	0.013507	0.0246819	0.702065	0.048	0.034	Up
Pcbp3	0.013527	0.0246888	0.606015	0.05	0.032	Up
Ptk2	0.0135889	0.0247553	0.329174	0.141	0.123	Up
Rab28	0.0135959	0.0247553	0.571394	0.074	0.058	Up
Pgbd5	0.0136637	0.0248491	0.802201	0.018	0.011	Up
Ptprj	0.0136872	0.0248622	0.256224	0.259	0.239	Up
Ppm1h	0.0137439	0.0249353	0.324415	0.282	0.259	Up
Ptafr	0.0138393	0.0250786	-0.369022	0.112	0.151	Down
Hs2st1	0.0138558	0.0250787	0.546017	0.076	0.056	Up
Slc26a8	0.0139352	0.0251925	0.669861	0.034	0.02	Up
Arhgap21	0.0140733	0.0253731	0.318407	0.149	0.132	Up
Scarb1	0.0140866	0.0253731	0.538392	0.063	0.043	Up
Cttnbp2nl	0.0140888	0.0253731	-0.365414	0.157	0.208	Down
Myo9a	0.0141233	0.0253731	0.276183	0.195	0.172	Up
L3mbtl3	0.0141306	0.0253731	-0.801144	0.025	0.041	Down
Ralgapa1	0.0141459	0.0253731	0.37843	0.166	0.148	Up
Chka	0.0141517	0.0253731	0.436849	0.094	0.077	Up
Wsb2	0.0142503	0.0255199	1.32607	0.021	0.01	Up
Slc4a8	0.0142729	0.0255303	0.79497	0.04	0.024	Up
Rbm4b	0.0142935	0.0255372	-1.31464	0.012	0.029	Down
Wdr7	0.0144419	0.0257464	0.269606	0.201	0.186	Up
Galnt17	0.014451	0.0257464	0.17181	0.3	0.294	Up
Abl2	0.0144612	0.0257464	0.27328	0.203	0.186	Up
Scn1b	0.0145886	0.0259428	0.662527	0.04	0.029	Up
Capzb	0.0146411	0.0259863	0.482053	0.128	0.101	Up
Mtch1	0.0146536	0.0259863	0.284598	0.124	0.114	Up
Spag1	0.0146642	0.0259863	1.48057	0.017	0.007	Up
Cbfa2t3	0.0147412	0.0260925	1.04096	0.022	0.011	Up
Svop	0.0147835	0.026137	0.502002	0.047	0.037	Up
Mitd1	0.0148227	0.026176	-0.870507	0.009	0.018	Down
Nphp4	0.0148881	0.026261	0.810398	0.027	0.014	Up
Slc25a28	0.0149345	0.0262859	0.785113	0.052	0.034	Up
Mrtfa	0.0149367	0.0262859	0.150733	0.164	0.151	Up
Gmfg	0.0149644	0.0263042	-0.9889	0.009	0.02	Down
Phtf1	0.0150108	0.0263554	0.537401	0.085	0.063	Up
Tiam1	0.01505	0.0263939	0.296539	0.092	0.08	Up
Brwd1	0.0151406	0.0265222	0.390736	0.135	0.111	Up
Sorbs3	0.0152787	0.0267016	1.80379	0.017	0.006	Up
Zfp830	0.0152852	0.0267016	-1.04505	0.01	0.023	Down
Pxk	0.0152956	0.0267016	-0.334256	0.14	0.187	Down
Caln1	0.0154016	0.0268559	0.1491	0.157	0.148	Up
Dop1b	0.0155218	0.0270346	0.535449	0.079	0.059	Up
Lcp1	0.0156178	0.0271448	-0.291636	0.1	0.138	Down
Cdc42bpb	0.0156207	0.0271448	-0.323399	0.144	0.189	Down
Lrp8	0.0156861	0.0272061	0.99666	0.029	0.014	Up
Tmem130	0.0156917	0.0272061	0.144864	0.11	0.112	Up
Hivep3	0.0157679	0.0272868	0.502274	0.091	0.067	Up
Tcf25	0.0157741	0.0272868	0.314487	0.192	0.173	Up
Smg7	0.0158459	0.02738	0.649107	0.088	0.067	Up
Shisal1	0.015909	0.0274578	1.05174	0.024	0.011	Up
Sgpp2	0.0159438	0.0274868	0.575078	0.028	0.019	Up
Cradd	0.0160239	0.0275826	-0.619453	0.03	0.051	Down
Mrpl20	0.0160355	0.0275826	-1.50437	0.014	0.038	Down
Mutyh	0.0161467	0.0277227	-0.79799	0.025	0.044	Down
Ash1l	0.0161566	0.0277227	0.13777	0.366	0.347	Up
Dab1	0.0161716	0.0277227	0.208734	0.241	0.226	Up
Snx20	0.0161913	0.0277253	-0.645864	0.036	0.056	Down
Aldh9a1	0.0162273	0.0277388	-0.684632	0.032	0.054	Down
Mt-nd3	0.0162356	0.0277388	0.784475	0.013	0.008	Up
Ext1	0.0163021	0.0278213	-0.386515	0.171	0.229	Down
Abca2	0.0164082	0.0279436	0.784189	0.04	0.027	Up
Trim2	0.0164104	0.0279436	0.378464	0.119	0.102	Up
Zbtb1	0.0164353	0.0279546	0.725462	0.032	0.019	Up
Bckdha	0.0164853	0.0280084	-0.858863	0.034	0.061	Down
Mknk1	0.0165402	0.0280704	0.776402	0.062	0.042	Up
RGD1307100	0.0165663	0.0280835	0.19243	0.272	0.25	Up
Calm2	0.0166838	0.0281884	0.414104	0.125	0.113	Up
Pdzrn4	0.0166995	0.0281884	-1.43802	0.006	0.017	Down
Stard3	0.0167117	0.0281884	0.538147	0.073	0.056	Up
Hid1	0.0167188	0.0281884	0.62218	0.02	0.013	Up
Samd9	0.0167207	0.0281884	1.74909	0.013	0.004	Up
App	0.0167534	0.0282123	0.184808	0.323	0.326	Up
Brox	0.0168013	0.0282618	-1.00669	0.022	0.049	Down
Dusp8	0.0168433	0.0282919	1.29038	0.011	0.004	Up
Tmf1	0.0168563	0.0282919	-0.486421	0.041	0.066	Down
Cox8a	0.0168758	0.0282934	0.148335	0.066	0.057	Up
AABR07037995.1	0.0169013	0.028305	1.50443	0.012	0.004	Up
AABR07011857.2	0.0169519	0.0283586	-1.11182	0.019	0.039	Down
Skp1	0.0170192	0.0284399	0.570394	0.058	0.044	Up
Atp13a1	0.017069	0.0284919	0.734562	0.047	0.028	Up
Itsn2	0.0171013	0.0285147	-0.309542	0.227	0.287	Down
Rabac1	0.0172143	0.0286716	-0.70839	0.05	0.08	Down
Osbpl9	0.0173277	0.028829	0.423611	0.097	0.074	Up
Rnf44	0.0173557	0.0288441	0.703768	0.035	0.022	Up
Fam107b	0.0175283	0.0290992	-0.667676	0.035	0.059	Down
Fnbp1	0.0175548	0.0291091	-0.390102	0.134	0.179	Down
Poln	0.0175759	0.0291091	-0.732822	0.025	0.047	Down
Zfp292	0.0175915	0.0291091	-0.481112	0.116	0.169	Down
Chn1	0.0176133	0.0291135	0.189537	0.256	0.246	Up
Lhfpl2	0.0176567	0.0291536	-0.337276	0.148	0.192	Down
Drosha	0.0176935	0.0291827	0.661928	0.07	0.05	Up
Uba52	0.0177679	0.0292738	-0.206558	0.06	0.071	Down
LOC100361457	0.0178073	0.029307	0.330002	0.105	0.093	Up
Ece1	0.0178399	0.0293291	1.28291	0.027	0.011	Up
Gatc.1	0.0178905	0.0293804	1.17458	0.023	0.01	Up
Ndrg2	0.0180106	0.0295459	0.559104	0.081	0.062	Up
Slc25a3	0.0181011	0.0296625	0.302541	0.053	0.047	Up
Zdhhc20	0.0181207	0.0296626	0.350518	0.12	0.102	Up
AABR07006458.1	0.0181671	0.0297067	0.807251	0.025	0.016	Up
Sec14l1	0.0182412	0.0297959	0.394406	0.099	0.077	Up
Mtm1	0.0182997	0.0298594	-1.41816	0.006	0.018	Down
Ppm1j	0.0183967	0.0299763	-1.04283	0.011	0.022	Down
Kras	0.0184106	0.0299763	-0.837672	0.033	0.058	Down
AABR07004130.1	0.0185032	0.0300688	1.68108	0.017	0.006	Up
Kcng1	0.0185069	0.0300688	0.803655	0.024	0.017	Up
Dnttip2	0.0186095	0.0302032	-1.11732	0.013	0.031	Down
Slc18a1	0.0187313	0.0303686	1.50039	0.016	0.006	Up
Pgam1	0.0187956	0.0304406	0.784557	0.052	0.037	Up
Ankle2	0.0188476	0.0304923	0.517332	0.068	0.052	Up
Haus8	0.018887	0.0305237	-0.907081	0.011	0.023	Down
Atp6v1a	0.0189918	0.0306605	0.328104	0.107	0.093	Up
Glb1	0.0191737	0.0309215	0.466647	0.108	0.083	Up
Higd2a	0.0192264	0.0309736	-0.894373	0.022	0.042	Down
Cdk13	0.0193021	0.0310463	0.350166	0.181	0.16	Up
Cux1	0.0193123	0.0310463	0.306508	0.337	0.32	Up
Gabrb2	0.0194056	0.0311635	0.244012	0.125	0.106	Up
Zfp598	0.0194961	0.0312759	1.25251	0.02	0.01	Up
Ptpn4	0.0195564	0.03131	0.387307	0.117	0.094	Up
Abcb4	0.0195585	0.03131	-0.277522	0.218	0.272	Down
Twnk	0.0195991	0.0313421	1.82863	0.02	0.007	Up
Ppp2r3a	0.019706	0.0314084	-0.534458	0.068	0.103	Down
Fkbp1b	0.0197251	0.0314084	-1.32281	0.006	0.017	Down
Ttll5	0.0197398	0.0314084	0.327531	0.093	0.078	Up
Carnmt1	0.0197576	0.0314084	0.645669	0.027	0.018	Up
Lcp2	0.0197857	0.0314084	-0.260519	0.156	0.192	Down
Foxg1	0.0197903	0.0314084	0.90834	0.034	0.018	Up
Rad50	0.0197915	0.0314084	-0.403107	0.053	0.076	Down
Mrps16	0.0198349	0.0314084	1.65043	0.012	0.006	Up
Ptpn1	0.0198429	0.0314084	-0.39075	0.086	0.12	Down
Faap100	0.0198467	0.0314084	1.29012	0.022	0.01	Up
Prkd2	0.0198873	0.03144	0.726304	0.043	0.031	Up
Stx1b	0.0199428	0.0314951	0.282944	0.078	0.072	Up
Agap1	0.019995	0.0315059	0.24149	0.221	0.207	Up
Dnah8	0.0200202	0.0315059	1.06455	0.021	0.011	Up
AABR07007032.1	0.0200354	0.0315059	0.355324	0.074	0.063	Up
Mettl22	0.0200435	0.0315059	-0.958885	0.016	0.036	Down
Rere	0.020053	0.0315059	0.182059	0.361	0.368	Up
Creb1	0.0201044	0.0315542	0.383417	0.08	0.068	Up
Tspan12	0.0202425	0.0317171	1.18961	0.019	0.008	Up
Actb	0.0202578	0.0317171	0.285601	0.194	0.178	Up
Brd1	0.0202707	0.0317171	0.530786	0.089	0.066	Up
Hivep2	0.0203083	0.0317434	0.676823	0.037	0.024	Up
Hace1	0.0203498	0.0317551	0.482344	0.07	0.057	Up
Plxnc1	0.0203574	0.0317551	0.96023	0.034	0.019	Up
Mfsd11	0.0204226	0.0318043	0.629159	0.047	0.033	Up
AABR07066379.1	0.0204441	0.0318043	0.652508	0.034	0.022	Up
Dcps	0.0204516	0.0318043	0.74571	0.03	0.019	Up
RGD1308601	0.0204759	0.0318097	0.578158	0.058	0.043	Up
Spon1	0.0205494	0.0318914	0.28396	0.119	0.107	Up
Ankzf1	0.020598	0.031914	1.18819	0.016	0.006	Up
Rer1	0.0206245	0.031914	-0.443619	0.017	0.028	Down
Ly75	0.0206268	0.031914	1.66762	0.014	0.006	Up
Apoo	0.0206483	0.0319147	-1.14825	0.03	0.068	Down
Necab2	0.0207287	0.0320066	0.26309	0.024	0.021	Up
Dync2li1	0.0207686	0.0320358	0.528926	0.019	0.013	Up
Sf3b6	0.0209033	0.0321892	-1.06921	0.011	0.028	Down
Ppp3r1	0.0209103	0.0321892	0.480728	0.104	0.082	Up
Tfap4	0.0210413	0.032348	1.74662	0.014	0.004	Up
Nell2	0.0210559	0.032348	0.15284	0.292	0.268	Up
Kmt2e	0.0210961	0.0323771	-0.245126	0.222	0.286	Down
Anxa11	0.0211329	0.0324009	0.160719	0.078	0.072	Up
Parvg	0.0212033	0.0324762	-1.25445	0.006	0.016	Down
Syn1	0.021277	0.0325452	0.183894	0.088	0.082	Up
Klf6	0.0213134	0.0325452	-0.792227	0.016	0.033	Down
Sipa1l1	0.0213412	0.0325452	0.400291	0.099	0.083	Up
Gnb4	0.0213478	0.0325452	-0.634156	0.026	0.044	Down
Cyba	0.0213551	0.0325452	-0.497243	0.042	0.067	Down
Gabra1	0.0213809	0.0325519	0.444207	0.072	0.057	Up
Pdgfc	0.021477	0.0326656	-1.38809	0.006	0.019	Down
Afdn	0.0215279	0.0327103	0.404294	0.082	0.064	Up
Btk	0.0215771	0.0327525	-0.556392	0.026	0.042	Down
Gabbr2	0.0216067	0.0327647	0.244233	0.15	0.148	Up
Sh2d5	0.021656	0.0327959	0.750712	0.021	0.014	Up
Lyrm7	0.0217025	0.0327959	-1.24714	0.007	0.018	Down
Ino80c	0.0217048	0.0327959	1.31043	0.016	0.008	Up
AABR07054370.1	0.0217133	0.0327959	0.652077	0.065	0.044	Up
Col4a2	0.0217592	0.0328327	-2.35896	0.003	0.013	Down
Ajap1	0.0218432	0.0329226	2.28406	0.01	0.002	Up
Pam16	0.0218636	0.0329226	0.66716	0.02	0.013	Up
Mks1	0.0219034	0.0329226	1.90706	0.011	0.003	Up
Cdr2l	0.0219052	0.0329226	1.44278	0.016	0.006	Up
Sergef	0.02195	0.0329575	0.209464	0.082	0.074	Up
Ptger3	0.0219838	0.0329757	1.8208	0.011	0.003	Up
Cep95	0.0221642	0.0332136	0.624583	0.05	0.033	Up
Tusc3	0.022285	0.0333619	0.297076	0.112	0.097	Up
Plekhh2	0.0223551	0.0334233	0.353134	0.076	0.067	Up
Cdk14	0.02237	0.0334233	0.123473	0.261	0.242	Up
Frmd5	0.0224213	0.0334673	0.64974	0.047	0.031	Up
Akt1	0.0224834	0.0335271	0.84893	0.032	0.019	Up
Dnajc5	0.02251	0.033534	0.761189	0.064	0.044	Up
Parp16	0.0225887	0.0336183	-1.49456	0.004	0.013	Down
Fam163b	0.0226277	0.0336436	0.815465	0.03	0.019	Up
Abca8a	0.0226733	0.0336619	0.516049	0.061	0.046	Up
Klra2	0.0226842	0.0336619	0.645822	0.071	0.051	Up
Cacnb3	0.022731	0.0336822	0.743896	0.014	0.008	Up
Tacc2	0.0227421	0.0336822	-0.320429	0.107	0.148	Down
Ddhd1	0.0229887	0.0340144	0.220424	0.08	0.068	Up
Capza1	0.0231488	0.034218	-0.440734	0.062	0.089	Down
Rundc3b	0.0231923	0.0342491	0.322437	0.074	0.061	Up
Mapk8ip2	0.0232459	0.034295	0.601688	0.043	0.03	Up
Cd37	0.0233326	0.0343746	-0.401724	0.127	0.163	Down
M6pr	0.0233553	0.0343746	1.45375	0.027	0.011	Up
Ubtf	0.0233675	0.0343746	0.534555	0.027	0.02	Up
Sync	0.0234491	0.0344613	-1.50762	0.007	0.022	Down
Ablim2	0.0235774	0.0346165	0.288354	0.036	0.032	Up
Tubb4a	0.023631	0.0346619	0.497994	0.044	0.036	Up
Agk	0.0236734	0.0346907	-0.687349	0.025	0.044	Down
Fkbp5	0.0238125	0.0348377	0.976785	0.024	0.01	Up
Cdk11b	0.0238329	0.0348377	-0.365959	0.086	0.118	Down
Slc1a2	0.0238477	0.0348377	-0.441234	0.096	0.124	Down
Gga2	0.0238869	0.0348377	1.37286	0.013	0.006	Up
Fbxw5	0.0238894	0.0348377	0.972369	0.03	0.017	Up
Efr3a	0.0239194	0.0348377	0.310779	0.092	0.08	Up
AABR07024542.1	0.0239338	0.0348377	0.650527	0.033	0.022	Up
Itga4	0.023963	0.03484	-0.728742	0.018	0.034	Down
Dhdds	0.023981	0.03484	0.450702	0.07	0.052	Up
RGD1560034	0.0240781	0.0349411	-1.01067	0.017	0.037	Down
Pan3	0.0240965	0.0349411	0.248083	0.288	0.272	Up
Reep5	0.0241843	0.035035	0.3413	0.068	0.058	Up
Phf20	0.0242709	0.0351272	0.440638	0.097	0.08	Up
Fubp1	0.0243377	0.0351904	-0.474046	0.078	0.114	Down
Hsd17b4	0.0245146	0.0353948	0.552885	0.045	0.033	Up
Sema4f	0.0245355	0.0353948	1.39116	0.023	0.01	Up
Zfpm2	0.0245689	0.0353948	0.103347	0.345	0.332	Up
RGD1308706	0.024572	0.0353948	-0.774508	0.03	0.058	Down
Rab5c	0.0246558	0.035482	-0.735948	0.043	0.076	Down
Parp6	0.0246915	0.0354999	0.315267	0.08	0.064	Up
Rapgef2	0.0247944	0.0356142	0.175551	0.308	0.289	Up
Rbm26	0.0248532	0.035665	0.237458	0.249	0.242	Up
Rab36	0.0249454	0.0357522	0.815337	0.025	0.013	Up
Cflar	0.0249609	0.0357522	0.51002	0.079	0.058	Up
Opn3	0.0250862	0.0358981	-1.45014	0.004	0.012	Down
Mrpl3	0.0252515	0.0360485	0.896659	0.043	0.024	Up
Ksr2	0.0252573	0.0360485	0.210524	0.123	0.119	Up
Cep120	0.0252624	0.0360485	-0.648526	0.047	0.077	Down
Kazn	0.0253088	0.0360811	1.09152	0.02	0.01	Up
RGD1563365	0.0253352	0.0360849	1.83591	0.016	0.004	Up
Nup62	0.0253615	0.0360886	1.06125	0.019	0.01	Up
Synj1	0.0254125	0.0361275	0.221851	0.215	0.196	Up
Marcks	0.025452	0.0361499	0.387848	0.11	0.093	Up
AC095693.1	0.0255071	0.0361945	0.883182	0.017	0.01	Up
Atf1	0.0255884	0.0362462	0.74868	0.058	0.041	Up
Raf1	0.0255912	0.0362462	0.298901	0.074	0.062	Up
Prkch	0.0257149	0.0363876	0.661341	0.044	0.029	Up
Wipf2	0.0257887	0.0364583	0.821369	0.04	0.026	Up
Cplane1	0.0258585	0.0365231	0.457504	0.057	0.046	Up
Dcc	0.0259403	0.0366046	0.122198	0.292	0.274	Up
Wdr47	0.0260037	0.0366602	0.584004	0.073	0.054	Up
RGD1565033	0.0260904	0.0367483	-1.4015	0.003	0.01	Down
Pias4	0.0261439	0.0367898	0.976579	0.012	0.007	Up
Slc25a30	0.0262518	0.0369063	-0.769078	0.014	0.026	Down
Eif1b	0.0262767	0.0369063	-0.851396	0.024	0.042	Down
Rint1	0.0262994	0.0369063	0.869937	0.024	0.012	Up
Nsd2	0.0263705	0.0369721	-0.533701	0.053	0.086	Down
Ntng1	0.0264359	0.0369839	0.189553	0.12	0.107	Up
Pycard	0.0264689	0.0369839	-0.660101	0.016	0.03	Down
LOC108349594	0.0264829	0.0369839	-0.514299	0.052	0.077	Down
Zmynd11	0.0264971	0.0369839	0.22517	0.132	0.121	Up
AABR07007642.1	0.0265206	0.0369839	0.193521	0.114	0.102	Up
Alox12	0.0265245	0.0369839	1.21595	0.026	0.013	Up
Mylk	0.026616	0.0370775	-0.759498	0.03	0.05	Down
Clic4	0.0266674	0.0371152	2.37776	0.014	0.003	Up
Dennd1b	0.0267815	0.0372399	0.199039	0.137	0.122	Up
Arhgap30	0.0268115	0.0372477	-0.326085	0.048	0.068	Down
Bloc1s1	0.0268688	0.0372646	1.0599	0.023	0.012	Up
Plk2	0.0268968	0.0372646	1.31881	0.022	0.01	Up
Mrpl28	0.026897	0.0372646	-1.16717	0.006	0.017	Down
Srp68	0.0269722	0.0372959	1.10191	0.03	0.013	Up
Mt-atp8	0.0269798	0.0372959	0.663608	0.044	0.03	Up
Gramd1a	0.0270142	0.0372959	0.640248	0.058	0.04	Up
AABR07062583.1	0.027025	0.0372959	0.523186	0.068	0.049	Up
Top3a	0.0270834	0.0372959	-0.572854	0.023	0.04	Down
Lrrn2	0.0270895	0.0372959	0.363231	0.077	0.066	Up
Slc7a1	0.0271193	0.0372959	0.577946	0.043	0.03	Up
Aplf	0.0271374	0.0372959	0.888961	0.03	0.018	Up
Tead1	0.0271399	0.0372959	0.404994	0.072	0.061	Up
Rab34	0.0272787	0.0374334	1.57963	0.012	0.004	Up
Ints6l	0.0272962	0.0374334	0.433834	0.055	0.039	Up
Cklf	0.0273136	0.0374334	-0.902775	0.009	0.018	Down
RGD1306063	0.0273646	0.0374495	-0.752482	0.026	0.043	Down
Eif2s2	0.0273745	0.0374495	-0.562132	0.07	0.107	Down
Tnfaip8l2	0.0274397	0.037505	-0.965244	0.008	0.019	Down
Lrp12	0.0275488	0.0375214	0.357672	0.086	0.067	Up
Arhgap17	0.0275561	0.0375214	0.289122	0.182	0.161	Up
Hsh2d	0.0275673	0.0375214	1.10897	0.026	0.012	Up
Ctdsp1	0.0275746	0.0375214	-0.743935	0.011	0.022	Down
Ankrd17	0.0275991	0.0375214	0.166157	0.232	0.213	Up
Prdx4	0.0275994	0.0375214	-4.23059	0.001	0.012	Down
Usp32	0.0276856	0.0375349	0.302442	0.161	0.15	Up
Gm2a	0.0276877	0.0375349	-2.3903	0.004	0.018	Down
Itgb1	0.0277067	0.0375349	-0.290879	0.083	0.111	Down
Homer2	0.0277079	0.0375349	1.51481	0.017	0.006	Up
Ube2l3	0.0277573	0.0375684	0.156871	0.037	0.033	Up
Rpsa	0.0277909	0.0375806	0.580654	0.073	0.052	Up
Grm2	0.0278748	0.0376494	1.11885	0.016	0.008	Up
LOC102556967	0.0278912	0.0376494	1.29238	0.015	0.006	Up
Mlycd	0.0279958	0.0377531	0.941295	0.032	0.019	Up
Zcchc9	0.0280175	0.0377531	-0.427391	0.115	0.168	Down
Scn3a	0.0280799	0.0378037	1.1614	0.016	0.007	Up
Efnb3	0.0281334	0.0378166	0.521057	0.032	0.026	Up
Anapc7	0.0281391	0.0378166	-0.57791	0.032	0.053	Down
Cdip1	0.0282064	0.0378363	0.43791	0.079	0.063	Up
Ranbp1	0.0282105	0.0378363	0.917395	0.015	0.009	Up
Srfbp1	0.0282451	0.0378363	1.12567	0.021	0.01	Up
Mboat1	0.0282678	0.0378363	1.80806	0.014	0.004	Up
Capn2	0.0282779	0.0378363	1.34588	0.033	0.016	Up
Plcd4	0.0283297	0.0378724	-1.61729	0.005	0.013	Down
Mast3	0.0284565	0.0379837	0.465507	0.064	0.049	Up
Ubqln2	0.0284628	0.0379837	1.17162	0.023	0.011	Up
Rbm6	0.0285468	0.0380036	0.228813	0.238	0.222	Up
Senp1	0.0285518	0.0380036	1.67472	0.014	0.004	Up
Dtx4	0.0285877	0.0380036	1.05349	0.027	0.012	Up
Eefsec	0.0285972	0.0380036	0.638916	0.071	0.051	Up
Galk2	0.0286257	0.0380036	0.629906	0.068	0.05	Up
Cacnb1	0.0286726	0.0380036	0.531669	0.02	0.013	Up
Atp6v0a1	0.0286728	0.0380036	0.236539	0.209	0.19	Up
Cd34	0.0286796	0.0380036	2.22373	0.012	0.003	Up
Ccl27	0.0287266	0.0380036	0.901263	0.014	0.008	Up
Cacna1g	0.0287271	0.0380036	-1.57407	0.009	0.026	Down
Afmid	0.0287754	0.038031	-0.429618	0.068	0.094	Down
Uqcrc1	0.0288072	0.038031	0.579858	0.057	0.039	Up
Tenm4	0.0288227	0.038031	-0.452343	0.1	0.139	Down
Eif4e	0.028931	0.0381409	0.518214	0.05	0.037	Up
Ddx19b	0.0290043	0.0382044	0.842594	0.052	0.032	Up
Fam149a	0.0290624	0.038248	0.922254	0.042	0.026	Up
Zfp512b	0.0292239	0.0384272	0.433063	0.024	0.018	Up
Polk	0.0292949	0.0384875	-0.381129	0.035	0.056	Down
Fnbp4	0.029422	0.0386211	0.348319	0.158	0.137	Up
Pnma8b	0.0294587	0.0386237	0.623647	0.07	0.05	Up
Lmo4	0.0294987	0.0386237	0.475653	0.076	0.06	Up
Pcp4	0.0295	0.0386237	-0.65556	0.037	0.066	Down
Sec24c	0.0295673	0.0386659	1.33374	0.024	0.01	Up
Lsm6	0.029583	0.0386659	-1.14798	0.007	0.018	Down
Cyth1	0.029629	0.0386899	0.465247	0.086	0.064	Up
Prim2	0.0296521	0.0386899	-0.532796	0.055	0.08	Down
Txlng	0.0297548	0.0387744	-0.51185	0.045	0.064	Down
Mccc1	0.0297677	0.0387744	-0.55437	0.021	0.034	Down
Svil	0.0298423	0.0388382	0.68167	0.058	0.039	Up
Nhlrc2	0.0299247	0.0389071	0.554864	0.088	0.066	Up
Arhgap32	0.0299462	0.0389071	0.293163	0.083	0.072	Up
Nedd4l	0.03005	0.0390021	0.150215	0.302	0.284	Up
Cd53	0.0300824	0.0390021	-0.624517	0.034	0.056	Down
Rpl5	0.0300961	0.0390021	-0.849159	0.03	0.059	Down
Chmp7	0.0301905	0.0390696	1.48941	0.02	0.009	Up
RGD1562608	0.0301995	0.0390696	-0.399787	0.082	0.117	Down
Klhdc10	0.0302805	0.0391327	0.3221	0.137	0.116	Up
Peg3	0.0303596	0.0391327	0.232398	0.148	0.13	Up
Ttk	0.0303642	0.0391327	-0.724175	0.024	0.039	Down
Hnrnpa1	0.0303693	0.0391327	0.118399	0.068	0.066	Up
Prelid3a	0.0303766	0.0391327	0.647785	0.042	0.027	Up
Tspan33	0.0304149	0.0391489	0.691758	0.029	0.018	Up
Slc25a12	0.0304445	0.0391539	0.345624	0.092	0.078	Up
Klf12	0.0304808	0.0391676	-0.404051	0.158	0.211	Down
Clmp	0.030576	0.0391951	0.348866	0.047	0.04	Up
Map4k3	0.0305771	0.0391951	0.216404	0.217	0.206	Up
Arap1	0.0305793	0.0391951	0.904401	0.056	0.037	Up
Ttc21b	0.0306481	0.0392502	-1.09698	0.012	0.027	Down
Ccnt2	0.0308107	0.0393977	0.260445	0.152	0.132	Up
Smim14	0.030815	0.0393977	0.629005	0.067	0.048	Up
Gabra5	0.0308983	0.0394711	0.50529	0.042	0.029	Up
Cabp1	0.0309808	0.0395434	0.85077	0.017	0.01	Up
Zfp451	0.0310226	0.0395636	0.4979	0.091	0.073	Up
Tlr4	0.0310813	0.0396053	-0.532337	0.026	0.042	Down
Ttc3	0.031139	0.0396325	0.128197	0.409	0.419	Up
Fam168a	0.0311683	0.0396325	0.147663	0.215	0.204	Up
Ercc8	0.0311975	0.0396325	0.758915	0.032	0.021	Up
Lypla2	0.0312067	0.0396325	1.21993	0.02	0.008	Up
Usp31	0.031235	0.0396355	0.752995	0.032	0.019	Up
Aste1	0.0315414	0.0399909	-0.909396	0.011	0.022	Down
Gsap	0.0315694	0.0399931	-0.714545	0.011	0.022	Down
Cd180	0.0316212	0.0400254	0.862316	0.045	0.028	Up
Eif3b	0.0317933	0.0401999	0.544135	0.029	0.02	Up
Sc5d	0.0318117	0.0401999	0.787561	0.032	0.021	Up
Atp11b	0.0318625	0.0402049	0.471442	0.067	0.051	Up
Epha4	0.0318685	0.0402049	0.151821	0.218	0.21	Up
Ttc39c	0.0319223	0.0402395	0.270184	0.058	0.051	Up
Ddx10	0.0319791	0.0402591	0.433752	0.066	0.051	Up
Lrmp	0.032029	0.0402591	-0.300829	0.097	0.13	Down
Grik3	0.0320349	0.0402591	0.941296	0.018	0.009	Up
Ibtk	0.0320435	0.0402591	0.671346	0.048	0.034	Up
Cep19	0.0321487	0.0403581	-0.691597	0.012	0.02	Down
Nrp2	0.0322003	0.0403798	0.317467	0.121	0.107	Up
Sp3	0.0322298	0.0403798	0.602473	0.073	0.052	Up
Ints6	0.0322531	0.0403798	0.433278	0.111	0.092	Up
Tacc1	0.0322721	0.0403798	0.456368	0.074	0.059	Up
Mas1	0.0323026	0.0403849	0.722463	0.038	0.027	Up
Cnot10	0.0324021	0.040476	0.375108	0.05	0.038	Up
Zc3h3	0.0324593	0.0405143	0.713376	0.059	0.041	Up
Ints2	0.0325227	0.0405602	-0.834138	0.021	0.038	Down
Cacna1h	0.0326423	0.0406761	0.66636	0.018	0.011	Up
Adcy8	0.0327101	0.0407273	-0.772293	0.037	0.058	Down
Uri1	0.0328459	0.0408544	0.407446	0.118	0.101	Up
Mau2	0.0328833	0.0408544	-0.45726	0.088	0.126	Down
Nbl1	0.0328926	0.0408544	1.65778	0.013	0.004	Up
LOC100360087	0.0329521	0.0408781	1.26559	0.01	0.006	Up
Sv2a	0.0329653	0.0408781	0.485026	0.088	0.068	Up
Grk4	0.0330898	0.0409709	0.641939	0.065	0.046	Up
Ctdspl	0.033094	0.0409709	0.934869	0.03	0.017	Up
Spns1	0.0331811	0.0410455	0.142898	0.042	0.037	Up
Ndufa7	0.0332599	0.0410584	0.447665	0.033	0.027	Up
Herpud1	0.033269	0.0410584	1.09772	0.032	0.017	Up
Pou2f2	0.0332724	0.0410584	0.35857	0.171	0.146	Up
Tmcc3	0.0333484	0.04111	-0.115925	0.755	0.809	Down
Klhl5	0.033393	0.04111	0.375334	0.11	0.091	Up
Zfyve26	0.0334203	0.04111	0.675142	0.05	0.034	Up
Ap5m1	0.0334221	0.04111	0.951164	0.042	0.026	Up
Usp28	0.0335162	0.0411876	0.525409	0.06	0.041	Up
Rapgefl1	0.0335683	0.0411876	0.401865	0.025	0.021	Up
Oxct1	0.0335868	0.0411876	0.425785	0.094	0.073	Up
Map4k5	0.0335933	0.0411876	-0.417065	0.114	0.152	Down
Grina	0.0336532	0.0412279	0.316402	0.092	0.082	Up
LOC108348172	0.033922	0.0414674	0.89942	0.022	0.013	Up
Zadh2	0.0339227	0.0414674	-1.31005	0.01	0.026	Down
Nwd1	0.0339594	0.0414674	-1.80607	0.004	0.012	Down
Os9	0.0340139	0.0414674	-0.610754	0.027	0.048	Down
Timm22	0.0340427	0.0414674	-1.23704	0.009	0.027	Down
Mgat5b	0.0340667	0.0414674	0.665599	0.022	0.013	Up
Cops9	0.0340748	0.0414674	0.522056	0.016	0.012	Up
Dnmbp	0.0340877	0.0414674	0.813368	0.034	0.02	Up
Shroom3	0.0341126	0.0414674	-1.25661	0.009	0.023	Down
Sh3pxd2a	0.0341208	0.0414674	-2.5216	0.005	0.023	Down
AC133270.1	0.0341542	0.0414749	0.965648	0.025	0.016	Up
Brap	0.0341851	0.0414794	-0.96652	0.016	0.033	Down
Ikzf2	0.0343192	0.041609	0.307063	0.078	0.066	Up
LOC103693323	0.0343719	0.0416161	0.90149	0.038	0.023	Up
Lemd3	0.0344134	0.0416161	0.697001	0.043	0.031	Up
Zfp36l1	0.0344198	0.0416161	-0.454118	0.06	0.09	Down
Zeb1	0.0344344	0.0416161	-1.0336	0.027	0.053	Down
Angpt4	0.034525	0.0416927	-0.677805	0.02	0.034	Down
Ufl1	0.0347044	0.041843	-0.52704	0.037	0.057	Down
Dpp6	0.0347045	0.041843	0.145534	0.246	0.241	Up
Cyth4	0.0348201	0.0419493	-0.282748	0.144	0.181	Down
Sgsm1	0.0349101	0.0420245	0.440559	0.033	0.027	Up
Mctp1	0.0349601	0.0420514	-0.209862	0.399	0.48	Down
Pgghg	0.0350463	0.0420927	-0.898757	0.014	0.028	Down
Tmem38a	0.0350556	0.0420927	0.817388	0.032	0.018	Up
Pfas	0.0350773	0.0420927	1.00694	0.015	0.009	Up
Nipa1	0.0351148	0.0421046	-0.522499	0.033	0.053	Down
Tmem219	0.0351976	0.0421707	-0.962133	0.015	0.031	Down
Tfeb	0.0352315	0.0421781	1.94498	0.014	0.003	Up
Adipor1	0.0352624	0.042182	-0.627258	0.037	0.058	Down
Inpp5e	0.0352989	0.0421926	1.70997	0.014	0.004	Up
Srrm2	0.0354339	0.042297	-0.324372	0.205	0.258	Down
Selplg	0.0354487	0.042297	-1.02259	0.007	0.016	Down
Tango2	0.0354695	0.042297	0.287861	0.058	0.047	Up
Srebf2	0.0355391	0.0423185	0.290422	0.147	0.132	Up
Uchl3.1	0.0355802	0.0423185	-0.85477	0.006	0.012	Down
Lrp5	0.0355858	0.0423185	-0.954268	0.014	0.031	Down
Zfp24	0.0356249	0.0423185	-0.795101	0.016	0.03	Down
Nup210	0.0356444	0.0423185	1.15333	0.024	0.013	Up
Tiprl	0.0356542	0.0423185	0.529035	0.043	0.034	Up
Uqcc1	0.0357017	0.0423197	0.786243	0.049	0.034	Up
P4ha1	0.0357107	0.0423197	-0.280546	0.172	0.22	Down
Gpatch4	0.0357741	0.0423619	1.16904	0.011	0.006	Up
Dock1	0.0358633	0.0424345	-0.575695	0.053	0.086	Down
Sort1	0.0361207	0.0427059	0.288988	0.187	0.171	Up
Pccb	0.0361784	0.042741	-0.614214	0.021	0.037	Down
Mtx2	0.0363906	0.0429574	0.525095	0.068	0.052	Up
Plppr2	0.036418	0.0429574	0.370264	0.086	0.076	Up
Trpv3	0.0365784	0.0431103	-0.556226	0.03	0.047	Down
AABR07015057.1	0.0366323	0.0431103	0.809598	0.025	0.018	Up
Tent5c	0.0366324	0.0431103	0.960041	0.027	0.014	Up
Ing5	0.0368071	0.0432413	-0.700274	0.014	0.027	Down
Vangl2	0.0368228	0.0432413	0.851369	0.027	0.014	Up
Uqcr11	0.0368289	0.0432413	0.393027	0.092	0.084	Up
Smco4	0.0369374	0.0433279	-1.74268	0.004	0.012	Down
Map9	0.0369595	0.0433279	0.180121	0.06	0.052	Up
Fance	0.0370753	0.0434302	-0.834546	0.02	0.039	Down
Sestd1	0.0371048	0.0434314	1.15718	0.025	0.011	Up
RGD1561916	0.03716	0.0434626	2.35487	0.012	0.002	Up
AC141102.1	0.0372207	0.0435003	2.31446	0.012	0.002	Up
AABR07067076.1	0.0372805	0.0435047	-0.799418	0.016	0.028	Down
Trim17	0.0372816	0.0435047	1.80646	0.011	0.003	Up
Acaca	0.0373512	0.0435526	0.46181	0.106	0.088	Up
Grin1	0.0374565	0.043642	0.144337	0.133	0.13	Up
Arhgef11	0.0375652	0.0436859	0.175243	0.087	0.08	Up
Wdr3	0.0375918	0.0436859	-1.32106	0.009	0.026	Down
Lgmn	0.0375937	0.0436859	0.229835	0.361	0.33	Up
S1pr1	0.0376378	0.0436859	1.37166	0.017	0.007	Up
AABR07042733.1	0.0376792	0.0436859	1.22208	0.01	0.004	Up
Atp1a3	0.0376846	0.0436859	0.182842	0.139	0.131	Up
Cd82	0.0376949	0.0436859	0.930645	0.024	0.012	Up
Timp2	0.0377776	0.0437071	-0.178112	0.123	0.16	Down
Slc4a2	0.0378175	0.0437071	1.65666	0.014	0.006	Up
Fam104a	0.0378228	0.0437071	1.39356	0.025	0.011	Up
Zfp511	0.0378279	0.0437071	-1.33745	0.006	0.014	Down
Ndufa12	0.0379214	0.0437819	-1.16613	0.011	0.029	Down
Ccdc102a	0.0379561	0.0437889	2.60914	0.011	0.002	Up
Gle1	0.0380241	0.0438342	-0.45936	0.028	0.042	Down
Tcf3	0.0381042	0.0438832	-1.13395	0.016	0.031	Down
Pja2	0.0381243	0.0438832	0.243727	0.119	0.103	Up
LOC108348180	0.0382005	0.0439378	0.52968	0.077	0.058	Up
AABR07019254.2	0.0382368	0.0439464	-0.95854	0.015	0.029	Down
Mvb12b	0.0382724	0.0439542	0.203678	0.301	0.28	Up
Nrgn	0.038306	0.0439596	0.20489	0.27	0.28	Up
Slc6a8	0.0385977	0.0442149	1.28816	0.017	0.007	Up
NEWGENE-1308612	0.0386087	0.0442149	1.18605	0.016	0.008	Up
Prkag2	0.0386155	0.0442149	0.216496	0.176	0.167	Up
Fmo5	0.0386874	0.0442639	-0.926353	0.006	0.014	Down
Rap1gds1	0.0387206	0.0442687	0.348907	0.082	0.07	Up
Slc44a1	0.038809	0.0443365	0.219835	0.155	0.137	Up
Shank1	0.0388732	0.0443766	0.531502	0.035	0.027	Up
Ccdc50	0.0389598	0.0444112	-0.310693	0.125	0.168	Down
Fuca1	0.0389689	0.0444112	-0.357792	0.083	0.11	Down
Kcna2	0.0390409	0.0444112	0.985769	0.029	0.016	Up
Iqsec2	0.0390459	0.0444112	0.221388	0.15	0.14	Up
Rasal3	0.0390492	0.0444112	-0.972836	0.014	0.027	Down
Rrbp1	0.0390909	0.0444196	-0.28557	0.143	0.178	Down
Ube2k	0.0391227	0.0444196	0.215092	0.196	0.183	Up
Mib1	0.039144	0.0444196	-0.355956	0.138	0.182	Down
Reln	0.0391868	0.044435	-0.572165	0.027	0.044	Down
Utrn	0.0392212	0.0444391	-0.289048	0.126	0.159	Down
E2f4	0.0392487	0.0444391	0.871381	0.017	0.01	Up
Tsnax	0.0393083	0.0444694	0.746201	0.032	0.019	Up
R3hdm4	0.0393856	0.0444694	0.163122	0.036	0.036	Up
Cib1	0.0393908	0.0444694	-0.834071	0.014	0.029	Down
Nck1	0.0393922	0.0444694	-0.212517	0.081	0.106	Down
Suz12	0.0394802	0.0445358	-0.501702	0.039	0.064	Down
Lingo1	0.0395357	0.0445654	0.863296	0.014	0.007	Up
Mysm1	0.0396298	0.0446132	-0.373967	0.076	0.108	Down
Zfp362	0.0396427	0.0446132	-0.743862	0.012	0.021	Down
Siglec5	0.0396788	0.0446132	-0.52232	0.07	0.093	Down
Gad1	0.0396952	0.0446132	0.524601	0.045	0.036	Up
Myof	0.0397609	0.0446541	-2.53556	0.002	0.011	Down
Cul9	0.0398051	0.0446546	0.691209	0.04	0.027	Up
Nnat	0.03982	0.0446546	0.495415	0.017	0.01	Up
Fchsd2	0.0398957	0.0447066	-0.185233	0.506	0.57	Down
Mtmr4	0.0400246	0.0448181	-0.820775	0.029	0.052	Down
Arhgap18	0.0401609	0.0449377	-0.565522	0.037	0.052	Down
Reck	0.0402134	0.0449384	0.438248	0.036	0.029	Up
Pik3ip1	0.0402205	0.0449384	0.846688	0.028	0.016	Up
Btd	0.0403552	0.0449734	-0.758969	0.02	0.034	Down
Adgrl2	0.0403608	0.0449734	-1.82032	0.004	0.013	Down
Oxnad1	0.0403614	0.0449734	0.969243	0.03	0.017	Up
Gria1	0.0403972	0.0449734	0.104288	0.339	0.338	Up
Fam8a1	0.0404028	0.0449734	-0.938364	0.018	0.034	Down
mrpl24	0.0404445	0.0449734	-0.574917	0.019	0.033	Down
Syn3	0.0404584	0.0449734	0.258658	0.086	0.071	Up
Eif4b	0.0405275	0.0450174	-0.590307	0.055	0.086	Down
Dele1	0.0405899	0.0450539	0.877234	0.024	0.013	Up
Cep170b	0.0406855	0.0451271	0.775949	0.02	0.013	Up
Eepd1	0.0408028	0.0452243	0.485423	0.086	0.068	Up
Tada1	0.0408643	0.0452596	-0.890995	0.009	0.017	Down
Coq9	0.0410856	0.0454442	0.431244	0.013	0.01	Up
Alg14	0.0410906	0.0454442	0.438178	0.035	0.026	Up
Ctrc	0.0411484	0.0454751	-1.4873	0.004	0.013	Down
Rab14	0.0413567	0.0456722	0.424369	0.099	0.082	Up
Samd5	0.0415175	0.0458165	-0.649184	0.024	0.039	Down
Fzd6	0.0416564	0.0459366	-1.41105	0.004	0.013	Down
Dock11	0.0417079	0.0459602	0.199199	0.174	0.15	Up
Psmf1	0.0417406	0.0459629	0.939865	0.027	0.016	Up
Xpr1	0.0418039	0.0459716	0.358012	0.136	0.118	Up
Cops5	0.0418592	0.0459716	0.565672	0.041	0.028	Up
Bak1	0.0418799	0.0459716	-0.62695	0.009	0.016	Down
Tor1aip2	0.0418929	0.0459716	1.01037	0.023	0.012	Up
Trps1	0.0418993	0.0459716	-0.301626	0.312	0.37	Down
Adam17	0.0419781	0.0460249	-0.571594	0.04	0.061	Down
Shtn1	0.0420351	0.0460543	0.392973	0.107	0.091	Up
Brd9	0.0421357	0.0461313	-0.51174	0.072	0.104	Down
Notch2	0.0422423	0.0462148	0.487975	0.084	0.068	Up
Itpr2	0.0422944	0.0462278	-0.359426	0.125	0.161	Down
Akap13	0.042345	0.0462278	-0.215925	0.261	0.309	Down
Foxo1	0.0423492	0.0462278	0.314446	0.091	0.078	Up
Gprc5b	0.0423754	0.0462278	0.870045	0.034	0.019	Up
Kif1a	0.0424221	0.0462455	0.196141	0.05	0.04	Up
Rmi1	0.0425564	0.0463491	2.09092	0.018	0.004	Up
Csnk1g2	0.0425779	0.0463491	-0.590121	0.04	0.062	Down
Fam210a	0.0426265	0.0463689	-0.57151	0.035	0.054	Down
Sh3bgrl3	0.0426952	0.0464105	-0.982355	0.017	0.037	Down
Tbc1d1	0.0427653	0.0464535	0.339152	0.202	0.184	Up
Specc1	0.0428813	0.0465464	-0.216606	0.256	0.317	Down
Pnpla6	0.0432482	0.0468877	0.33023	0.041	0.031	Up
Herc6	0.0432762	0.0468877	0.967015	0.03	0.018	Up
Snrnp70	0.0432881	0.0468877	0.168753	0.32	0.309	Up
Gtpbp1	0.0433343	0.0469044	1.11107	0.021	0.01	Up
Jakmip3	0.0434934	0.0469908	0.844709	0.021	0.012	Up
Smarce1	0.0434955	0.0469908	-0.892146	0.03	0.054	Down
Ube2e2	0.0435065	0.0469908	-0.882366	0.023	0.043	Down
Ranbp9	0.0436478	0.04711	0.284961	0.166	0.153	Up
AABR07002068.1	0.0437243	0.0471592	-1.7276	0.004	0.017	Down
LOC100363531	0.0440069	0.0474303	-1.30509	0.004	0.01	Down
AABR07027979.1	0.0440687	0.0474634	-0.651257	0.038	0.063	Down
Sectm1a	0.0441677	0.0475364	-1.28655	0.005	0.012	Down
Ptms	0.0444938	0.0478402	0.194242	0.121	0.113	Up
Ephb3	0.0445127	0.0478402	-0.716055	0.013	0.023	Down
Nfatc2	0.0445974	0.0478974	-0.258808	0.155	0.19	Down
Wnk1	0.0446295	0.0478981	-0.282018	0.273	0.329	Down
Plppr4	0.0446925	0.047932	0.149062	0.155	0.143	Up
Phldb1	0.0447883	0.0480009	0.866747	0.016	0.009	Up
Tmed3	0.0448364	0.0480182	-1.02729	0.003	0.01	Down
Tuft1	0.0448674	0.0480182	-0.992384	0.009	0.017	Down
Pitpna	0.0449074	0.0480246	-0.514432	0.086	0.133	Down
Agl	0.0449672	0.0480246	-0.513651	0.047	0.07	Down
Srsf6	0.0449679	0.0480246	0.409693	0.082	0.067	Up
LOC102549869	0.0450468	0.0480451	-0.997642	0.009	0.018	Down
Fbxo8	0.0450665	0.0480451	0.214803	0.056	0.056	Up
Adcy10	0.0450817	0.0480451	-1.14176	0.005	0.012	Down
Gpr183	0.0451312	0.0480643	-0.27414	0.024	0.039	Down
Smarcc1	0.0452119	0.0481165	0.416464	0.089	0.074	Up
Hps3	0.0452583	0.0481324	-0.322628	0.076	0.102	Down
Pgam5	0.0453044	0.0481478	0.478128	0.018	0.011	Up
Pard3	0.0454239	0.0482363	0.199918	0.119	0.11	Up
Smpdl3b	0.045451	0.0482363	0.837337	0.027	0.017	Up
Eif1ad	0.0455637	0.0482886	1.72394	0.011	0.003	Up
Kcng2	0.0455767	0.0482886	-0.362689	0.06	0.083	Down
Utp14a	0.0455954	0.0482886	-0.631489	0.023	0.04	Down
Bzw1	0.0457577	0.0483713	-1.35633	0.009	0.024	Down
Rin3	0.0457901	0.0483713	-0.515022	0.035	0.053	Down
AABR07069466.1	0.0458439	0.0483713	0.712425	0.035	0.024	Up
Rcor3	0.0458473	0.0483713	0.872718	0.023	0.011	Up
Chgb	0.0458617	0.0483713	0.199024	0.103	0.1	Up
Slc35a3	0.045873	0.0483713	0.804203	0.035	0.02	Up
Lmo2	0.0458956	0.0483713	1.16474	0.025	0.014	Up
Nars2	0.0460199	0.0484059	-0.519753	0.034	0.05	Down
Syt17	0.046021	0.0484059	0.143105	0.029	0.027	Up
RGD1560883	0.0460237	0.0484059	0.218499	0.101	0.09	Up
Mospd2	0.0461185	0.0484561	0.671252	0.038	0.026	Up
Ly6h	0.046135	0.0484561	-0.431265	0.064	0.092	Down
Arhgap39	0.0462279	0.0485203	0.213652	0.234	0.229	Up
Hexb	0.0464376	0.0487068	-0.266971	0.193	0.239	Down
Babam2	0.0464856	0.0487211	-0.206945	0.238	0.297	Down
LOC100910944	0.0465152	0.0487211	1.56775	0.018	0.007	Up
Frs2	0.046748	0.0489013	-0.376437	0.074	0.1	Down
Nup107	0.046805	0.0489013	-1.33381	0.007	0.018	Down
Rhobtb1	0.0468255	0.0489013	-0.378143	0.066	0.089	Down
Cycs	0.0468458	0.0489013	0.84566	0.035	0.02	Up
Nap1l5	0.0468477	0.0489013	-0.793596	0.012	0.024	Down
Pstpip1	0.0469061	0.0489287	-0.486588	0.04	0.059	Down
Mmp2	0.0470067	0.0489583	-0.55417	0.021	0.034	Down
Abhd12	0.0470167	0.0489583	0.214894	0.259	0.227	Up
Fbxw4	0.0470497	0.0489583	0.365123	0.113	0.097	Up
Pin1	0.0470851	0.0489583	0.734376	0.03	0.021	Up
Armc6	0.0471177	0.0489583	0.543544	0.02	0.013	Up
Htr2c	0.0471272	0.0489583	-0.922264	0.019	0.033	Down
Tfdp1	0.0471649	0.0489641	1.37129	0.021	0.008	Up
Brca1	0.047247	0.0489686	-2.00497	0.002	0.011	Down
Clvs1	0.0472548	0.0489686	0.179446	0.074	0.061	Up
Eef2	0.0472832	0.0489686	0.385675	0.065	0.058	Up
Ift81	0.0472977	0.0489686	0.78089	0.036	0.022	Up
Thap1	0.0474274	0.0490462	-1.49645	0.004	0.011	Down
Wars2	0.0474371	0.0490462	-0.715854	0.018	0.03	Down
Arf2	0.0475261	0.0490534	-1.83721	0.005	0.016	Down
Zbtb34	0.0475359	0.0490534	-0.736526	0.016	0.03	Down
Ilf2	0.0475606	0.0490534	0.252668	0.052	0.041	Up
Klhdc3	0.0475934	0.0490534	0.341451	0.046	0.039	Up
Nrxn2	0.0476363	0.0490534	0.30077	0.068	0.056	Up
Ubl5	0.0476372	0.0490534	0.360864	0.035	0.028	Up
AABR07016578.2	0.0477901	0.049158	-1.19628	0.004	0.011	Down
Gars	0.0478201	0.049158	0.673339	0.049	0.033	Up
Mdga1	0.0478355	0.049158	0.920413	0.02	0.011	Up
AABR07054469.1	0.0479697	0.0492551	-1.92424	0.004	0.016	Down
Kcnip1	0.0479946	0.0492551	-0.931688	0.012	0.024	Down
Fam193b	0.0481639	0.0492844	0.391868	0.118	0.103	Up
Lipa	0.048174	0.0492844	0.641791	0.068	0.05	Up
Bphl	0.0482006	0.0492844	1.10713	0.019	0.01	Up
Zfp646	0.0482315	0.0492844	2.11366	0.012	0.003	Up
Osbpl1a	0.0482348	0.0492844	-0.221118	0.236	0.282	Down
Dgkq	0.0482445	0.0492844	1.27481	0.017	0.008	Up
Mblac2	0.048353	0.0492844	0.759319	0.038	0.027	Up
Yipf5	0.048406	0.0492844	0.449797	0.041	0.028	Up
Ube2o	0.048436	0.0492844	0.459628	0.041	0.03	Up
Pdk1	0.0484529	0.0492844	-0.550516	0.027	0.044	Down
Myo1f	0.0484558	0.0492844	-0.139068	0.163	0.208	Down
Gpc4	0.0484576	0.0492844	0.415946	0.047	0.037	Up
Chchd3	0.0484623	0.0492844	0.126984	0.227	0.222	Up
Scn2a	0.048476	0.0492844	0.159196	0.206	0.19	Up
Hnrnph1	0.0485106	0.0492867	0.277619	0.129	0.12	Up
Dnajb2	0.0485683	0.0493125	0.553111	0.024	0.016	Up
Gpd1l	0.048607	0.049319	1.23614	0.014	0.007	Up
Aff4	0.0486806	0.0493608	0.286402	0.149	0.131	Up
Hmox1	0.0487199	0.0493678	1.24886	0.025	0.012	Up
Diablo	0.0487748	0.0493906	1.53164	0.012	0.004	Up
AABR07005508.1	0.048931	0.0495046	1.37664	0.011	0.004	Up
Armcx3	0.0489523	0.0495046	0.973867	0.016	0.009	Up
Extl3	0.0490118	0.0495303	1.33146	0.016	0.006	Up
Ppp6c	0.0490508	0.0495303	0.73035	0.045	0.031	Up
Dhrs9	0.0490876	0.0495303	1.5466	0.012	0.004	Up
Rnf31	0.0491316	0.0495303	0.713528	0.018	0.011	Up
Dnah9	0.0491424	0.0495303	0.201157	0.101	0.093	Up
Nsmf	0.0491936	0.0495303	0.393771	0.055	0.048	Up
Jpt2	0.0492053	0.0495303	1.37706	0.012	0.004	Up
Enpp2	0.0492925	0.0495854	-0.50991	0.045	0.067	Down
Lcat	0.0493762	0.0495965	-1.06363	0.006	0.014	Down
Zfp606	0.049431	0.0495965	-1.26744	0.006	0.017	Down
Pik3cb	0.0494443	0.0495965	0.518871	0.106	0.086	Up
Scg2	0.0494655	0.0495965	0.372054	0.078	0.067	Up
Itgbl1	0.0494931	0.0495965	-0.608488	0.048	0.07	Down
Zfp868	0.0494989	0.0495965	-0.745905	0.01	0.021	Down
Cers6	0.0495527	0.0496178	0.274168	0.192	0.174	Up
Ss18l2	0.049698	0.0497307	-1.83682	0.006	0.019	Down
Pik3r5	0.0498241	0.0498241	-0.266726	0.097	0.126	Down
Cd81	0.0500758		-0.286922	0.135	0.169	Down
Zdhhc17	0.0501053		0.396528	0.084	0.063	Up
Adamts3	0.0502692		0.40306	0.052	0.042	Up
Zfp667	0.0503227		0.744066	0.035	0.023	Up
Mgat4b	0.0504105		1.09178	0.029	0.014	Up
Slc38a1	0.0504317		0.383284	0.031	0.024	Up
Ephb2	0.0504338		0.559396	0.028	0.021	Up
Lrp1	0.0504764		-0.281751	0.173	0.216	Down
Pamr1	0.0505516		-0.906777	0.017	0.034	Down
Cables1	0.0505916		-0.243188	0.161	0.197	Down
Usp33	0.0506221		0.45088	0.137	0.111	Up
Uqcrq	0.0506602		0.476822	0.052	0.043	Up
Tub	0.0506673		2.15341	0.01	0.002	Up
Lsm2	0.0506794		-1.61097	0.002	0.01	Down
Abca8	0.0507943		0.709933	0.026	0.018	Up
Lmnb2	0.0508831		-1.49924	0.003	0.01	Down
Pkn2	0.0509731		0.385537	0.106	0.091	Up
Zfp54	0.0510875		-1.25997	0.004	0.01	Down
Sh3gl2	0.05114		0.20358	0.164	0.15	Up
Mrps31	0.0514392		-0.832813	0.019	0.036	Down
Nupl2	0.0514927		-0.436649	0.027	0.039	Down
Cox7a2l	0.0515239		0.810044	0.05	0.032	Up
Mbnl1	0.0515274		-0.14027	0.395	0.462	Down
RGD1311595	0.0515491		-0.459899	0.07	0.106	Down
Rbm28	0.0515844		-0.487319	0.027	0.044	Down
Csnk2b	0.0516187		0.536699	0.022	0.017	Up
Ptgfrn	0.0518738		-1.20441	0.009	0.02	Down
Ddx1	0.0518885		0.444879	0.045	0.038	Up
Adam23	0.0519353		0.247509	0.06	0.051	Up
Actr2	0.051956		-0.360429	0.151	0.191	Down
Rapgef1	0.0519599		0.415842	0.11	0.091	Up
Pde10a	0.0519735		0.140611	0.113	0.113	Up
Prkd3	0.0519961		-0.478084	0.034	0.05	Down
Mtss1	0.0520351		-0.241878	0.181	0.228	Down
Becn1	0.0521138		-0.484917	0.066	0.093	Down
Npas2	0.052124		-0.839827	0.027	0.049	Down
Trabd2b	0.0522224		0.299921	0.017	0.012	Up
Scaf4	0.0522409		0.493195	0.103	0.087	Up
Ndufa3	0.052244		1.09352	0.027	0.016	Up
Farp1	0.0522526		-0.563655	0.055	0.082	Down
Impact	0.052394		0.264931	0.074	0.069	Up
Rtn4rl2	0.0525368		1.55189	0.014	0.007	Up
Kirrel3	0.0527438		-0.714608	0.04	0.064	Down
Mapk8ip1	0.0527524		0.1781	0.029	0.028	Up
St6gal1	0.0528525		-0.873507	0.01	0.019	Down
Cpne4	0.0529093		0.115968	0.227	0.209	Up
Atp6v1e1	0.053037		0.164931	0.11	0.097	Up
Plekhm1	0.0531734		-0.765811	0.025	0.044	Down
Ppat	0.0532019		0.531058	0.045	0.031	Up
Enox1	0.053278		0.303124	0.099	0.087	Up
Aga	0.053496		0.608203	0.037	0.024	Up
LOC500124	0.0535644		-1.38369	0.006	0.016	Down
Wdr61	0.0535792		0.819945	0.032	0.022	Up
Cenpc	0.053652		0.600411	0.042	0.029	Up
Ddb1	0.0537029		0.570499	0.062	0.049	Up
Hdgfl3	0.0537494		0.254208	0.088	0.082	Up
Cx3cl1	0.0537821		0.625395	0.036	0.023	Up
Pwwp2b	0.053811		1.35769	0.013	0.006	Up
Gfm2	0.0538999		-1.07994	0.019	0.037	Down
Fam117b	0.0539408		0.268134	0.2	0.184	Up
Fam214a	0.0539762		0.130907	0.063	0.059	Up
Them6	0.0540117		-1.42955	0.004	0.013	Down
Ssbp4	0.0540751		-1.25639	0.025	0.058	Down
Nfatc3	0.0540865		-0.318757	0.073	0.102	Down
Cog7	0.0540997		0.494069	0.056	0.043	Up
Rnf170	0.0542162		-1.16581	0.006	0.016	Down
Abca3	0.054302		0.373717	0.065	0.058	Up
RGD1565222	0.0544932		1.26958	0.018	0.009	Up
Slc43a3	0.0546603		-0.879943	0.01	0.02	Down
Nudt3	0.0546747		0.396858	0.101	0.082	Up
Bcl2l1	0.0547466		0.538038	0.123	0.101	Up
AABR07029272.1	0.0547935		0.446358	0.142	0.122	Up
Puf60	0.0548822		0.551142	0.038	0.029	Up
Insr	0.0549302		-0.517524	0.059	0.086	Down
Sdk2	0.054951		0.360493	0.043	0.032	Up
Ankrd13b	0.0549588		0.985946	0.011	0.006	Up
Dnajc3	0.0549922		-0.709598	0.023	0.04	Down
Fbl	0.0550196		-1.11297	0.006	0.014	Down
LOC690617	0.0551553		-0.299548	0.058	0.084	Down
Rnf10	0.055361		0.260149	0.056	0.049	Up
Vcpip1	0.0553772		0.540112	0.037	0.028	Up
Cideb	0.0553937		-0.740318	0.012	0.023	Down
Pla2g7	0.0557353		-0.747169	0.024	0.041	Down
AABR07033184.1	0.0558158		0.445053	0.028	0.021	Up
Snx15	0.0560976		0.644025	0.041	0.029	Up
Efhd2	0.0561554		0.851666	0.028	0.016	Up
Tmem9b	0.0564408		-0.793335	0.026	0.046	Down
Sdhd	0.0567211		0.727255	0.023	0.013	Up
Htra1	0.056834		-0.874696	0.012	0.024	Down
Tmod1	0.056986		0.6131	0.019	0.013	Up
Pcnp	0.0571884		0.701286	0.024	0.017	Up
Arfip2	0.0572279		0.629533	0.02	0.017	Up
Rgcc	0.0573258		0.26227	0.025	0.021	Up
Sh3gl3	0.057365		0.364959	0.055	0.043	Up
Palm	0.0573998		0.320333	0.015	0.012	Up
Xkr6	0.0574158		0.783103	0.026	0.017	Up
Wdtc1	0.0575805		0.533336	0.047	0.034	Up
Gap43	0.057588		0.623701	0.041	0.027	Up
Psen2	0.057614		1.15118	0.018	0.01	Up
Tram1	0.0576194		0.45444	0.047	0.036	Up
Septin11	0.0576492		0.490107	0.076	0.059	Up
Hlf	0.0576951		0.62349	0.031	0.022	Up
Rhoh	0.0578166		0.616758	0.038	0.024	Up
Myh10	0.0579291		0.481109	0.073	0.061	Up
Plekhm2	0.0580099		-0.390052	0.055	0.082	Down
Ccnd1	0.0580385		-0.506661	0.023	0.038	Down
Unc13c	0.0581944		0.656017	0.032	0.023	Up
Gpr155	0.0582271		0.441882	0.058	0.046	Up
Traf2	0.0582761		-1.23968	0.008	0.018	Down
Ppp4c	0.0584871		-1.0823	0.011	0.022	Down
Dap3	0.0585099		0.467263	0.046	0.033	Up
Jph1	0.0585279		0.279978	0.104	0.089	Up
AABR07016841.1	0.0585462		1.72234	0.01	0.003	Up
Amotl1	0.0587381		0.378417	0.022	0.017	Up
Sntb1	0.0587899		-0.532225	0.022	0.036	Down
Smarcad1	0.0588227		0.40192	0.098	0.087	Up
Gdf10	0.0589545		1.32742	0.011	0.004	Up
Pfkp	0.059072		0.252217	0.045	0.039	Up
Nampt	0.059092		0.469443	0.028	0.021	Up
Mt-nd4	0.0592562		0.168408	0.076	0.07	Up
Zfp426	0.0592785		1.27932	0.011	0.004	Up
Erap1	0.0593369		0.684049	0.038	0.026	Up
Rmc1	0.0595214		0.904827	0.025	0.013	Up
Elp2	0.0595267		0.665252	0.043	0.028	Up
Abi1	0.0595326		0.174835	0.256	0.249	Up
Zfp128	0.0595674		0.945308	0.02	0.009	Up
Tab1	0.0596059		0.608682	0.028	0.017	Up
Snap91	0.0597855		0.226128	0.143	0.137	Up
Rnaseh2a	0.0598478		-1.12859	0.012	0.027	Down
AABR07048624.1	0.0599101		0.848607	0.024	0.013	Up
Milr1	0.0600518		1.53747	0.017	0.007	Up
Adgrb2	0.0600604		-0.103882	0.071	0.078	Down
Usp13	0.0601556		0.49668	0.042	0.032	Up
Napepld	0.060169		1.8215	0.015	0.004	Up
Dgat2	0.0601806		0.536532	0.038	0.028	Up
H3f3a	0.0602698		-0.572124	0.02	0.024	Down
Eif3d	0.0602706		0.46362	0.019	0.016	Up
St8sia3	0.0604629		1.17059	0.015	0.008	Up
Spg11	0.0605701		-0.662489	0.035	0.059	Down
Commd2	0.06058		-0.862669	0.007	0.017	Down
Mt-atp6	0.0605917		-0.232262	0.054	0.064	Down
Pacsin2	0.0606161		0.306202	0.268	0.254	Up
Col25a1	0.0607254		-0.551534	0.047	0.071	Down
Rtn1	0.0607495		0.110078	0.236	0.246	Up
LOC687780	0.0607578		0.105902	0.057	0.057	Up
Lrch3	0.0608332		-0.316962	0.156	0.197	Down
Epb41l3	0.0608549		0.641844	0.033	0.023	Up
Zfp207	0.0609295		0.446309	0.058	0.046	Up
Zfp638	0.0610688		0.222393	0.184	0.178	Up
Fam163a	0.0611074		0.960839	0.016	0.009	Up
Fgfr2	0.06116		-0.830646	0.022	0.043	Down
Lat2	0.0612061		-0.232125	0.042	0.06	Down
Borcs5	0.0612658		0.783888	0.029	0.02	Up
Micos13	0.0612962		0.667985	0.039	0.024	Up
Ubap1	0.0613496		0.584128	0.043	0.03	Up
Wdr26	0.0614301		-0.406569	0.097	0.133	Down
Gab2	0.0617966		0.341901	0.228	0.203	Up
Snx7	0.0617989		-0.717047	0.022	0.038	Down
Nrg1	0.0619009		1.28454	0.021	0.009	Up
Ddx54	0.0619382		-0.480625	0.015	0.024	Down
Hsf1	0.0619481		0.525166	0.034	0.024	Up
Nus1	0.0620803		0.609476	0.04	0.028	Up
Smad5	0.0621102		-0.907188	0.016	0.026	Down
Nln	0.0621998		0.543443	0.104	0.083	Up
Inpp1	0.0622314		0.84453	0.014	0.008	Up
Dock8	0.06225		-0.176385	0.473	0.519	Down
Kcna1	0.0623451		1.11218	0.02	0.01	Up
Ppm1d	0.0624077		-0.472999	0.047	0.068	Down
Cpne6	0.0626225		0.339171	0.038	0.031	Up
Dph1	0.0626689		0.26222	0.024	0.021	Up
Grid1	0.0627173		0.340313	0.081	0.063	Up
Fundc1	0.0627256		0.948292	0.023	0.012	Up
Sp110	0.0627455		0.710323	0.047	0.032	Up
Epc1	0.0627767		0.163504	0.162	0.156	Up
Helb	0.0629293		-0.450732	0.019	0.028	Down
Styxl1	0.0629877		-0.649066	0.032	0.049	Down
Ap2a2	0.0633286		0.612102	0.063	0.047	Up
Tsc1	0.0634205		0.862163	0.029	0.017	Up
Mbd6	0.0634463		0.719889	0.024	0.014	Up
Arhgap45	0.0635058		-0.275922	0.15	0.184	Down
Vps8	0.0635151		0.463168	0.095	0.074	Up
Gpm6a	0.0635295		0.109883	0.356	0.352	Up
Crim1	0.0635512		-0.367546	0.145	0.179	Down
Scn3b	0.0635525		0.184722	0.148	0.136	Up
AABR07069454.1	0.0635529		1.67942	0.011	0.003	Up
Ncf1	0.0635863		0.696023	0.062	0.046	Up
Cacng2	0.0637999		0.410858	0.038	0.03	Up
Mrps12	0.0638388		-1.24384	0.008	0.02	Down
Cd68	0.0639012		1.30654	0.011	0.004	Up
Smad2	0.0641881		0.315478	0.088	0.072	Up
Dazap1	0.064367		-0.874839	0.018	0.037	Down
Uxt	0.0644017		-1.821	0.007	0.026	Down
Rph3a	0.0644235		0.396696	0.027	0.02	Up
Lrrc8a	0.0644613		-0.441722	0.023	0.034	Down
Mfap3l	0.064527		-1.2458	0.009	0.02	Down
Dclk1	0.0646883		0.147477	0.271	0.262	Up
Ddx3	0.06481		0.457497	0.081	0.066	Up
Prickle1	0.0648226		0.604841	0.029	0.02	Up
Prkcq	0.0648934		-0.241171	0.16	0.191	Down
Eif4h	0.0649088		0.588783	0.045	0.036	Up
Imp3	0.0649561		-1.0519	0.009	0.02	Down
Eri3	0.0649733		0.24268	0.159	0.14	Up
Anxa6	0.0650059		0.436994	0.056	0.043	Up
Slbp	0.0650807		-1.70606	0.004	0.013	Down
Ppp4r1	0.0651698		0.635656	0.047	0.034	Up
Enah	0.0651987		0.183985	0.142	0.124	Up
Wwtr1	0.065221		-0.949014	0.016	0.028	Down
Ccdc125	0.0653489		-0.2897	0.037	0.053	Down
Chd9	0.0653575		-0.166209	0.289	0.344	Down
Fancl	0.0653941		-0.919981	0.015	0.03	Down
Ndufb2	0.0655591		0.142361	0.038	0.038	Up
Suds3	0.0655976		0.406983	0.048	0.04	Up
Rpl23a	0.0656108		0.986798	0.024	0.013	Up
Dennd1c	0.0656843		0.843738	0.028	0.018	Up
Tox4	0.0657027		0.684522	0.039	0.028	Up
Dennd1a	0.0657034		0.13668	0.323	0.314	Up
Psmb1	0.0657491		0.266659	0.035	0.03	Up
Vps36	0.0657829		-0.504191	0.041	0.06	Down
Ypel2	0.0658014		0.395678	0.074	0.061	Up
Rab11a	0.0658947		-0.543591	0.029	0.049	Down
Ssbp2	0.0659342		-0.299532	0.175	0.226	Down
Ralgps1	0.0659415		0.394213	0.063	0.051	Up
Zfp865	0.0661226		-1.31596	0.005	0.012	Down
Nbr1	0.066192		0.423812	0.059	0.047	Up
Slc6a6	0.0662476		0.313952	0.141	0.126	Up
Hdac1	0.0663499		0.59218	0.027	0.019	Up
Zfp523	0.0663927		0.534164	0.029	0.02	Up
Rpl27a	0.0664218		0.338431	0.055	0.047	Up
Adgra2	0.0664784		-0.506848	0.106	0.13	Down
Eif4a3	0.0666544		0.915494	0.022	0.012	Up
Kif5b	0.0667232		-0.23254	0.082	0.111	Down
Pdia4	0.0667476		-0.527513	0.03	0.046	Down
RGD1563482	0.0667922		-0.928055	0.007	0.017	Down
Ankfy1	0.0669385		0.267166	0.125	0.11	Up
Trmt10a	0.0669451		0.612571	0.024	0.017	Up
Ldhb	0.0669912		0.452116	0.05	0.042	Up
Dynll2	0.0670942		0.443994	0.034	0.027	Up
Ap3b2	0.067132		0.315876	0.038	0.034	Up
Fscn1	0.0672206		-0.720462	0.012	0.023	Down
Hs3st2	0.0672755		-0.466957	0.032	0.049	Down
Kank1	0.0673145		0.722021	0.057	0.043	Up
Cfap20	0.0673735		0.613219	0.029	0.022	Up
Zfp810	0.067438		0.782718	0.019	0.013	Up
Tmem168	0.0674824		-0.738681	0.014	0.024	Down
Septin3	0.0675603		0.235458	0.034	0.03	Up
Bles03	0.0675612		1.43162	0.013	0.006	Up
Slc37a4	0.0675841		1.11841	0.012	0.007	Up
Prkcg	0.0677433		0.236197	0.133	0.122	Up
Pcdh1	0.0678105		0.624987	0.014	0.008	Up
Agap3	0.0678556		0.14914	0.118	0.114	Up
Hadha	0.0678711		0.291067	0.085	0.074	Up
Pak7	0.0680221		0.122059	0.14	0.137	Up
Mthfd2l	0.0680274		-0.746565	0.013	0.024	Down
Pik3r2	0.06804		0.516155	0.028	0.021	Up
Cd55	0.0681125		1.37686	0.014	0.006	Up
Syngr2	0.0681671		-0.771287	0.006	0.011	Down
Hist3h2ba	0.0682825		-1.23536	0.007	0.018	Down
Arf5	0.068325		0.221661	0.065	0.057	Up
Atp9a	0.0684686		0.261523	0.023	0.019	Up
LOC688282	0.0685285		-0.375627	0.009	0.018	Down
Dnajc10	0.0686071		-0.660033	0.038	0.062	Down
Dnajc8	0.0686716		0.298666	0.058	0.051	Up
Amigo1	0.0686906		0.896904	0.011	0.007	Up
Rassf3	0.0689315		-0.364421	0.066	0.088	Down
Clcn3	0.0689422		0.338081	0.094	0.081	Up
Eif4g3	0.0689985		0.143519	0.279	0.279	Up
Mapk9	0.0690426		0.495314	0.052	0.041	Up
Shb	0.0691726		-0.549282	0.031	0.047	Down
AABR07031480.1	0.0691937		0.882546	0.035	0.022	Up
Hadhb	0.0692367		0.539446	0.035	0.026	Up
Ncoa4	0.069307		-0.941882	0.016	0.031	Down
Gid4	0.0693544		0.718014	0.026	0.017	Up
Nfkbil1	0.0693871		0.729747	0.014	0.009	Up
Ncoa1	0.0694333		0.102704	0.233	0.224	Up
Glrb	0.0695476		0.355605	0.042	0.036	Up
Nol4	0.0695747		0.171909	0.121	0.116	Up
Mrps18b	0.0697248		0.69974	0.01	0.007	Up
Crispld1	0.069758		-0.37252	0.037	0.054	Down
Matr3	0.0697607		0.206466	0.223	0.218	Up
Taf7	0.0697809		-0.917153	0.012	0.024	Down
Pknox1	0.06998		0.840409	0.016	0.009	Up
AABR07065531.26	0.0700013		0.740714	0.015	0.009	Up
Josd2	0.0702834		0.448537	0.01	0.007	Up
Hif1a	0.0702953		0.362052	0.083	0.073	Up
Gpd1	0.0703757		-2.02222	0.004	0.016	Down
Rnf14	0.070504		0.301775	0.096	0.089	Up
Rabep2	0.070598		0.876957	0.02	0.012	Up
Yaf2	0.0707339		-0.426634	0.084	0.117	Down
Snx8	0.0708867		1.21147	0.027	0.013	Up
Zbtb21	0.0709793		1.00937	0.019	0.011	Up
Ppil6	0.0709877		0.393233	0.045	0.038	Up
Armc5	0.0710176		0.975734	0.02	0.011	Up
Bcr	0.0710302		0.510803	0.034	0.024	Up
Zbed4	0.0710896		0.771522	0.029	0.018	Up
Cops8	0.0711323		1.01245	0.019	0.01	Up
Otud5	0.0712374		0.484549	0.049	0.041	Up
Hcfc1	0.07127		0.527514	0.034	0.024	Up
Polr2a	0.0713824		-0.423558	0.068	0.094	Down
Slc25a38	0.0715465		-1.72062	0.004	0.012	Down
Rcl1	0.0715729		0.833475	0.03	0.019	Up
Cst6	0.0717195		0.399988	0.02	0.016	Up
Sec62	0.0717951		0.182553	0.117	0.11	Up
Brwd3	0.0718671		0.540627	0.059	0.046	Up
Pias2	0.0719104		0.322452	0.088	0.072	Up
Zbtb17	0.0721429		0.26056	0.031	0.026	Up
Ppm1g	0.0722665		-0.645227	0.031	0.056	Down
Rad52	0.0722893		0.416991	0.022	0.018	Up
Pold3	0.0723265		0.701935	0.023	0.016	Up
Kcnk2	0.0723576		0.793737	0.022	0.013	Up
Timm8b	0.0723627		0.616674	0.034	0.024	Up
Rps6ka5	0.0725183		-0.279012	0.189	0.232	Down
Hnrnpf	0.0725895		0.382878	0.081	0.063	Up
Ap1m1	0.072626		0.433456	0.036	0.03	Up
Sh2d1b	0.072636		-0.359461	0.025	0.039	Down
Pcdh20	0.0727301		-0.828964	0.014	0.024	Down
Nup205	0.0727302		-0.872286	0.015	0.027	Down
Msl2	0.072749		0.551287	0.034	0.028	Up
Agap2	0.0727662		0.370837	0.057	0.05	Up
Atp6v1g2	0.0728907		0.29807	0.055	0.046	Up
N4bp2	0.0729335		0.843863	0.029	0.018	Up
Hirip3	0.0729609		-0.655696	0.018	0.031	Down
Map4k2	0.0730153		-0.955523	0.007	0.014	Down
Fig4	0.0730387		0.402694	0.059	0.049	Up
Sult4a1	0.073083		1.12489	0.027	0.013	Up
Tyw1	0.0731504		-0.732536	0.022	0.036	Down
Akap8l	0.0732025		-0.297715	0.082	0.11	Down
Micall1	0.0732044		-1.08171	0.004	0.01	Down
Smg6	0.0732059		0.138094	0.186	0.181	Up
Pde3b	0.0732151		-0.164649	0.418	0.472	Down
Dok5	0.0732887		-1.02231	0.007	0.017	Down
Pigc	0.0732941		-1.06792	0.004	0.011	Down
RGD1562310	0.0733799		-0.452589	0.04	0.059	Down
Prpsap1	0.0733898		0.727695	0.037	0.028	Up
Aig1	0.0734039		0.182793	0.166	0.151	Up
Npepps	0.0735221		0.268578	0.175	0.154	Up
Pkn1	0.0735705		0.308852	0.121	0.104	Up
Gramd4	0.0736233		0.16596	0.015	0.011	Up
Prickle2	0.0737502		0.185216	0.249	0.237	Up
Fgd3	0.0738081		-0.248588	0.077	0.103	Down
Prpf38a	0.0738561		-0.928095	0.012	0.024	Down
RT1-A1	0.0738674		-0.820787	0.019	0.031	Down
AABR07042903.2	0.0739823		0.970944	0.029	0.018	Up
Iqck	0.074032		0.45632	0.019	0.012	Up
Def6	0.0742565		-1.00792	0.005	0.012	Down
Ints4	0.0742885		-0.654188	0.024	0.038	Down
Il18r1	0.0743148		-0.884788	0.009	0.017	Down
Slc39a14	0.0743261		0.394135	0.019	0.016	Up
Sesn2	0.0743383		-0.651941	0.029	0.044	Down
Vps9d1	0.0744606		-0.22101	0.135	0.169	Down
Trip12	0.0744686		0.182662	0.228	0.224	Up
Tmem156	0.0745194		-0.220164	0.066	0.088	Down
Map2k2	0.0745616		-0.385982	0.048	0.071	Down
Naa40	0.0746737		0.378356	0.024	0.019	Up
Agps	0.0746822		0.304279	0.086	0.07	Up
Stmn4	0.0747722		0.204279	0.038	0.036	Up
C3	0.0750371		0.744522	0.037	0.024	Up
Pdxp	0.0750754		1.14149	0.019	0.01	Up
Flot1	0.075135		-0.544381	0.03	0.044	Down
Derl1	0.0751357		-0.263964	0.035	0.048	Down
Epas1	0.0752143		0.766987	0.035	0.022	Up
Sub1	0.075222		0.404996	0.054	0.048	Up
Kin	0.0752931		1.40544	0.013	0.007	Up
Atp6ap2	0.0753828		0.371069	0.058	0.05	Up
Scamp4	0.0753849		1.15122	0.012	0.006	Up
Plxna1	0.0754925		1.33525	0.011	0.004	Up
RGD1560398	0.0755932		-0.587554	0.032	0.049	Down
Prnp	0.075625		0.151029	0.131	0.127	Up
Xrcc6	0.0756353		-0.880941	0.009	0.019	Down
Tiparp	0.0757078		0.708015	0.022	0.016	Up
Ppm1k	0.0757319		-0.302174	0.058	0.079	Down
Vps16	0.075796		1.10712	0.017	0.009	Up
Dhx58	0.0758678		1.45699	0.016	0.007	Up
Dlg4	0.0761224		0.293386	0.069	0.059	Up
Zmym6	0.0761348		0.532698	0.055	0.043	Up
Mturn	0.0761948		0.995024	0.011	0.006	Up
Dnhd1	0.0762453		0.495357	0.048	0.036	Up
Stk35	0.0763495		-0.780203	0.011	0.02	Down
Fam13c	0.0764545		0.151352	0.056	0.053	Up
Tmem110	0.0764999		0.491067	0.047	0.034	Up
Gabarap	0.0765778		0.530534	0.035	0.028	Up
Cabin1	0.0765803		0.31598	0.053	0.049	Up
AABR07031533.1	0.0766391		0.355733	0.059	0.05	Up
Grin3a	0.0767659		0.974538	0.012	0.006	Up
Rbfox3	0.0767663		0.570475	0.054	0.043	Up
Sall1	0.0767914		0.301746	0.197	0.178	Up
Lsm14b	0.0768049		0.592654	0.025	0.017	Up
Disp1	0.0768127		0.549107	0.056	0.043	Up
Mad1l1	0.0768573		-0.604525	0.034	0.056	Down
Coro1b	0.0768576		1.17286	0.012	0.007	Up
Arhgap9	0.0768589		0.871501	0.024	0.013	Up
Adgrg1	0.0768661		-0.468831	0.052	0.072	Down
Chic1	0.0771099		0.528463	0.027	0.019	Up
Uspl1	0.077136		0.616945	0.031	0.021	Up
St3gal4	0.0772091		0.404363	0.035	0.027	Up
Arhgap5	0.0772359		0.311639	0.131	0.112	Up
RGD1566265	0.0773025		-0.457128	0.011	0.018	Down
Ttc28	0.077463		-0.398233	0.074	0.096	Down
Prkab2	0.0774661		1.36021	0.012	0.004	Up
Syt16	0.077534		0.81046	0.02	0.012	Up
Gli3	0.0775416		-0.465735	0.031	0.046	Down
Luc7l3	0.0777704		-0.299187	0.225	0.29	Down
Acadsb	0.0778598		-0.926522	0.016	0.032	Down
Ftl1	0.0779181		-1.90828	0.007	0.026	Down
Mylip	0.078134		-0.153609	0.162	0.2	Down
Ttc17	0.0782712		0.528924	0.106	0.087	Up
Ints3	0.0783517		0.43154	0.063	0.052	Up
Ulk1	0.0784732		0.775593	0.014	0.008	Up
RGD1310819	0.0784876		0.192478	0.061	0.058	Up
Prrc2a	0.0785857		0.830787	0.039	0.023	Up
Actr3b	0.0786213		0.817155	0.012	0.007	Up
Etl4	0.078805		-0.917296	0.025	0.056	Down
Pcdh19	0.07884		0.29895	0.107	0.092	Up
Apobec1	0.0789668		-0.277371	0.042	0.058	Down
Tpra1	0.0790502		1.01211	0.027	0.014	Up
Atp8a2	0.0791193		-0.254238	0.218	0.263	Down
Npm1	0.0791608		-1.06363	0.027	0.06	Down
Arid1a	0.0791638		0.170901	0.207	0.19	Up
Tmcc2	0.0791884		0.175304	0.03	0.023	Up
C5ar1	0.0791981		-0.872035	0.016	0.026	Down
Mapk1	0.0792515		0.26546	0.145	0.132	Up
Samhd1	0.0793382		1.08747	0.019	0.01	Up
Btrc	0.0793992		-0.246152	0.096	0.126	Down
Snx17	0.0796884		1.61785	0.016	0.006	Up
Tes	0.0798423		-0.798088	0.016	0.027	Down
Zfp800	0.0798709		-0.518346	0.025	0.038	Down
Gcn1	0.0799934		-0.736467	0.032	0.058	Down
Acad9	0.0804816		1.10903	0.016	0.009	Up
Nop16	0.0805938		-0.575675	0.014	0.023	Down
Spata2	0.0806917		-1.20099	0.004	0.01	Down
Tiam2	0.0807294		0.648015	0.022	0.014	Up
Spire2	0.0808807		1.03283	0.019	0.01	Up
Tie1	0.0809616		1.97997	0.011	0.004	Up
Zcchc24	0.0810976		-0.217917	0.073	0.096	Down
Meak7	0.0811197		-0.81372	0.012	0.026	Down
Gsdme	0.0814372		-0.603644	0.019	0.031	Down
Lin37	0.0814501		-1.2747	0.005	0.016	Down
Ate1	0.0816809		-0.402867	0.104	0.143	Down
Mcu	0.0817305		-0.47825	0.063	0.092	Down
Nckap5l	0.0817988		-1.12823	0.009	0.019	Down
Ppid	0.0819032		-0.665858	0.022	0.036	Down
RGD1563680	0.0819507		0.689156	0.056	0.038	Up
AABR07018038.1	0.0819952		0.556542	0.064	0.047	Up
Mtmr9	0.0820835		0.90683	0.029	0.018	Up
Uck2	0.082159		0.578415	0.03	0.022	Up
Tek	0.0822153		-0.408959	0.037	0.052	Down
Lrig2	0.0823076		0.38554	0.084	0.072	Up
Cfap36	0.0823123		-0.486207	0.046	0.07	Down
Cog3	0.0823606		0.395003	0.05	0.039	Up
Pmp22	0.082387		0.881811	0.027	0.016	Up
Zfp639	0.0824893		1.26726	0.01	0.004	Up
Pigp	0.0825703		-0.778443	0.011	0.019	Down
Fopnl	0.0825828		0.889844	0.019	0.01	Up
Mrps21	0.0826465		0.699195	0.037	0.024	Up
Trdmt1	0.082679		-0.855626	0.015	0.028	Down
Sh2b2	0.0826936		0.579355	0.065	0.05	Up
RGD1560108	0.0826954		0.811823	0.014	0.009	Up
Zgrf1	0.082741		1.41169	0.01	0.004	Up
Dhx38	0.0827508		-0.673237	0.006	0.013	Down
Lrrc20	0.0827546		-0.273357	0.046	0.061	Down
Hk2	0.082758		-0.138732	0.497	0.55	Down
Phip	0.0827696		0.210451	0.156	0.142	Up
Adcy3	0.0828315		0.564178	0.016	0.011	Up
Nol9	0.0828611		-0.903584	0.01	0.019	Down
Eml6	0.0829461		0.206446	0.112	0.101	Up
Srp19	0.0830806		0.541821	0.014	0.01	Up
Nav1	0.0831379		-0.214168	0.215	0.262	Down
Apc2	0.0831494		0.274256	0.021	0.017	Up
Ddx42	0.0832055		-0.288687	0.089	0.12	Down
Lrrfip1	0.0832993		-0.336556	0.076	0.107	Down
AABR07028769.1	0.0834144		-0.155107	0.068	0.088	Down
Sv2c	0.083422		0.649003	0.017	0.011	Up
Krr1	0.0834996		1.02595	0.01	0.004	Up
Osbpl6	0.0835019		0.181559	0.074	0.068	Up
Dse	0.0837048		-0.292815	0.091	0.118	Down
Wdr34	0.0838291		-0.387633	0.027	0.04	Down
[truncated: 5,777 more rows]

## Sheet: Microglia 2
#Microglia 2 Cluster	p_val	q-val	avg_log2FC	pct.1 (TBI)	pct.2 (Cntrl)	Up/Downregulation in TBI
AC134224.3	1.4506e-12	1.8995e-09	-0.505971	1	1	Down
Rpl10	9.7506e-11	6.38625e-08	3.95351	0.018	0	Up
Spred1	2.12759e-08	9.3e-06	-1.24158	0.197	0.415	Down
Foxred1	3.83359e-08	1.254e-05	-1.75352	0.069	0.213	Down
Syt1	5.45177e-08	1.428e-05	-0.338929	0.957	0.989	Down
Akap8l	8.4079e-07	0.00018362	-0.957416	0.293	0.495	Down
Agap1	1.33479e-06	0.0002489	0.501988	0.736	0.585	Up
Cd46	2.73258e-06	0.00044704	-1.80425	0.047	0.186	Down
Asic2	4.84236e-06	0.00065828	-0.810305	0.235	0.399	Down
Ube2e2	5.44558e-06	0.00065828	-1.1159	0.143	0.319	Down
Inpp5d	5.55662e-06	0.00065828	-0.646827	0.445	0.644	Down
Ccdc141	6.02772e-06	0.00065828	-3.69094	0.002	0.032	Down
Itga7	1.51408e-05	0.00152162	-1.38336	0.06	0.16	Down
Senp8	2.06583e-05	0.00193693	-1.13576	0.083	0.213	Down
Ccdc88b	2.43529e-05	0.00202231	-2.53011	0.013	0.09	Down
Slfn13	2.47355e-05	0.00202231	4.57054	0.101	0.005	Up
Sntg2	3.01931e-05	0.00232718	-0.866178	0.192	0.346	Down
Robo2	3.28574e-05	0.00239439	-0.451248	0.754	0.83	Down
Slc2a12	4.17259e-05	0.00273135	-6.03288	0	0.037	Down
Zfp263	4.17259e-05	0.00273135	-6.52411	0	0.037	Down
Apbb3	4.40424e-05	0.00274476	-1.88058	0.04	0.16	Down
Cnksr2	6.46712e-05	0.00378263	-0.439365	0.745	0.851	Down
AABR07053771.1	6.69188e-05	0.00378263	-0.872783	0.051	0.154	Down
Dlgap1	6.93254e-05	0.00378263	-0.268228	0.966	0.989	Down
Cdh8	9.10723e-05	0.00462711	-0.43595	0.685	0.787	Down
Adgrb3	9.42387e-05	0.00462711	-0.265916	0.951	0.984	Down
Pde7b	9.7299e-05	0.00462711	-0.487373	0.609	0.739	Down
Nrxn1	9.88885e-05	0.00462711	-0.202186	0.971	0.989	Down
Fbxw9	0.000105719	0.00477563	-1.97954	0.025	0.106	Down
LOC100360841	0.000114327	0.00499241	5.36816	0.051	0	Up
AABR07000398.1	0.000121044	0.00511492	0.650898	0.562	0.505	Up
Nt5e	0.000124951	0.00511514	1.13008	0.246	0.154	Up
Mras	0.000132803	0.00527176	1.25597	0.246	0.106	Up
Col25a1	0.000143131	0.00546998	-0.844017	0.224	0.388	Down
Stab2	0.000150317	0.00546998	-5.63141	0	0.021	Down
LOC103691744.1	0.000150318	0.00546998	-5.78655	0	0.032	Down
Tnrc18	0.000158123	0.0055983	1.06625	0.396	0.277	Up
Nexn	0.000165093	0.00564152	-3.41835	0.002	0.053	Down
Asb15	0.000170309	0.00564152	5.85527	0.067	0	Up
Ap4e1	0.000172256	0.00564152	-1.20498	0.092	0.207	Down
Mctp1	0.000181136	0.00566456	-0.348712	0.839	0.904	Down
Epha7	0.000183259	0.00566456	-0.445553	0.765	0.803	Down
Mertk	0.000186282	0.00566456	-0.692532	0.407	0.537	Down
Hmbox1	0.000190258	0.00566456	-1.10891	0.096	0.223	Down
Ncoa3	0.00019808	0.00576633	-0.70447	0.277	0.431	Down
Tiprl	0.000203546	0.00579675	2.43231	0.148	0.027	Up
Impact	0.000213102	0.0059396	1.07471	0.302	0.165	Up
Ylpm1	0.000221324	0.00604019	0.603342	0.532	0.404	Up
Rpl5	0.000242451	0.00648183	-2.63213	0.018	0.085	Down
Ccdc77	0.000260539	0.00682615	3.35601	0.074	0.005	Up
AC134224.1	0.000266189	0.00683743	-0.357554	0.848	0.936	Down
Khdrbs2	0.000287225	0.00723599	-0.497389	0.582	0.718	Down
Slc27a1	0.000355902	0.00870284	3.2777	0.065	0.005	Up
Mast3	0.000363161	0.00870284	0.761902	0.472	0.34	Up
Junb	0.000370452	0.00870284	-1.8255	0.007	0.053	Down
Igsf11	0.000377376	0.00870284	-0.810883	0.244	0.388	Down
Fam169b	0.000379912	0.00870284	-0.833189	0.087	0.202	Down
Grxcr1	0.00039177	0.00870284	1.64019	0.157	0.059	Up
Myo5b	0.00039196	0.00870284	0.977673	0.324	0.207	Up
Apbh	0.000456091	0.00980493	5.51404	0.054	0	Up
Cdca7	0.000459099	0.00980493	-2.67489	0.004	0.043	Down
Dusp11	0.00046405	0.00980493	-5.1104	0.002	0.048	Down
RGD1306063	0.000484076	0.0100258	-0.984136	0.045	0.149	Down
Gga3	0.000489808	0.0100258	1.66489	0.179	0.074	Up
Ncam1	0.000498615	0.0100491	0.816432	0.463	0.335	Up
Sdhaf4	0.000515747	0.0102369	-2.53187	0.007	0.043	Down
Cnbp	0.000542965	0.0103811	-1.5343	0.051	0.149	Down
AABR07032392.1	0.000545642	0.0103811	-5.12095	0	0.027	Down
Spata22	0.000546788	0.0103811	-1.96922	0.009	0.059	Down
Extl2	0.00056143	0.0105068	-1.65013	0.034	0.096	Down
Ndst3	0.000624817	0.0112432	-0.694819	0.23	0.383	Down
Prrc2a	0.0006265	0.0112432	1.47316	0.119	0.037	Up
AABR07059041.1	0.000626533	0.0112432	-0.644368	0.101	0.186	Down
Trim44	0.000637713	0.0112892	-0.567297	0.174	0.303	Down
AABR07001942.1	0.000667841	0.011539	-1.21303	0.072	0.17	Down
Ptprr	0.000669436	0.011539	-0.547412	0.409	0.569	Down
Lrrc4c	0.00072543	0.0121812	-0.44052	0.499	0.649	Down
B4gat1	0.000730318	0.0121812	-2.79397	0.007	0.059	Down
Ndrg1	0.000734586	0.0121812	5.36451	0.049	0	Up
Dpysl3	0.000744966	0.0121969	4.73327	0.029	0	Up
Snph	0.000754155	0.0121969	1.23327	0.277	0.17	Up
Med10	0.000777385	0.0124193	-0.948599	0.018	0.069	Down
Zcchc9	0.000787045	0.0124221	-0.443518	0.465	0.628	Down
Magi2	0.000804566	0.0124251	-0.259	0.812	0.888	Down
Rnf182	0.000806214	0.0124251	-0.688937	0.159	0.277	Down
Vegfa	0.000835884	0.0126329	-2.17534	0.009	0.037	Down
Adgrb2	0.000838983	0.0126329	0.605834	0.497	0.367	Up
AABR07056953.1	0.000872367	0.0129864	-0.860186	0.172	0.303	Down
Slc8a2	0.000885823	0.0130385	0.499788	0.624	0.553	Up
Fibp	0.000911422	0.0130948	-1.99592	0.016	0.069	Down
Adam19	0.000912143	0.0130948	0.900949	0.215	0.133	Up
AABR07034980.1	0.000922848	0.0130948	-2.56172	0.007	0.059	Down
Hcn1	0.000935573	0.0130948	-0.466671	0.485	0.638	Down
Pdia4	0.000943505	0.0130948	-1.13948	0.031	0.106	Down
Jund	0.000952493	0.0130948	3.31685	0.011	0	Up
Elmsan1	0.000959621	0.0130948	1.64044	0.19	0.069	Up
AABR07037343.1	0.00106637	0.01421	-4.97489	0	0.027	Down
AABR07067950.1	0.00107131	0.01421	-5.15726	0	0.021	Down
Trim21	0.00108129	0.01421	-3.92029	0.002	0.032	Down
Ube3a	0.00109265	0.01421	-0.447721	0.405	0.527	Down
Fam92b	0.00110149	0.01421	-3.07635	0.002	0.027	Down
Gli3	0.00110643	0.01421	-0.424976	0.103	0.197	Down
Ppp1r42	0.00112203	0.0142705	-2.67176	0.002	0.032	Down
Ano5	0.00113368	0.01428	-1.47838	0.054	0.122	Down
Aspa	0.00114991	0.0143465	-0.764075	0.204	0.33	Down
Ccdc148	0.00116171	0.014357	-0.428445	0.349	0.505	Down
Notch2	0.0011764	0.0144026	0.857752	0.36	0.245	Up
Gar1	0.00118769	0.0144062	-3.94365	0.002	0.048	Down
Ssbp3	0.00122919	0.0147694	0.907793	0.338	0.229	Up
Mycl	0.00124018	0.0147694	3.55167	0.047	0.005	Up
Yipf4	0.0012726	0.0149545	-1.71565	0.022	0.085	Down
Hnrnpdl	0.00127855	0.0149545	-0.75506	0.094	0.181	Down
Ppfia2	0.0013279	0.0153942	-0.323309	0.839	0.91	Down
Pam	0.0013697	0.015502	-0.489589	0.351	0.479	Down
Robo3	0.00137524	0.015502	-0.60543	0.13	0.25	Down
Unkl	0.0013843	0.015502	-1.29767	0.056	0.138	Down
Apba2	0.00138453	0.015502	0.673022	0.541	0.473	Up
Lsp1	0.00140448	0.0155921	-3.82024	0.004	0.037	Down
Ica1l	0.00144524	0.0157077	-0.63539	0.141	0.239	Down
Rflnb	0.00145019	0.0157077	-2.71178	0.002	0.037	Down
Map3k5	0.00145086	0.0157077	-0.744339	0.132	0.245	Down
Wnt16	0.00147355	0.0158165	-2.55361	0.004	0.032	Down
Calb1	0.00148506	0.0158165	-0.999416	0.069	0.16	Down
Trim33	0.00151121	0.015825	-0.479767	0.277	0.426	Down
AC115666.1	0.00153477	0.015825	-2.91287	0.004	0.037	Down
Rorb	0.00153791	0.015825	-2.64111	0.022	0.096	Down
Rfx3	0.00155583	0.015825	-0.206703	0.908	0.936	Down
Srsf7	0.00158087	0.015825	-0.477547	0.273	0.394	Down
Mrps21	0.00158129	0.015825	3.91594	0.092	0.005	Up
Shisa6	0.00158461	0.015825	-0.330381	0.74	0.862	Down
Gpr89b	0.00162145	0.015825	-0.539462	0.112	0.207	Down
Nek9	0.00163213	0.015825	-1.03698	0.092	0.202	Down
Dusp4	0.00163775	0.015825	-1.52801	0.025	0.09	Down
C1qa	0.00163921	0.015825	-0.744542	0.159	0.282	Down
Chkb	0.00163996	0.015825	-1.98357	0.007	0.048	Down
Nipbl	0.0016429	0.015825	-0.45096	0.342	0.5	Down
Vangl2	0.00171371	0.0162817	1.5979	0.134	0.059	Up
Alox5	0.00172611	0.0162817	-1.1009	0.038	0.101	Down
Kcnj3	0.00173893	0.0162817	-0.314142	0.774	0.862	Down
Oxr1	0.00174873	0.0162817	-0.249966	0.879	0.963	Down
Prim2	0.00181658	0.0162817	-1.09576	0.098	0.207	Down
Mpped2	0.00182994	0.0162817	0.409885	0.743	0.691	Up
Fth1	0.00191715	0.0162817	1.65975	0.128	0.032	Up
Cables1	0.00192821	0.0162817	-0.567273	0.181	0.314	Down
Eif3i	0.00195525	0.0162817	-0.583681	0.043	0.09	Down
Evl	0.00195822	0.0162817	1.26607	0.251	0.144	Up
Pkib	0.00198709	0.0162817	-1.0499	0.051	0.133	Down
Cnksr3	0.00198734	0.0162817	5.29791	0.047	0	Up
Clybl	0.00198807	0.0162817	-1.65906	0.051	0.144	Down
Exosc1	0.00199803	0.0162817	-0.583738	0.114	0.229	Down
Sec31b	0.00200489	0.0162817	-5.18206	0	0.021	Down
RGD1560324	0.00200489	0.0162817	-5.3687	0	0.021	Down
Slc38a4	0.00200489	0.0162817	-5.248	0	0.021	Down
AABR07070246.1	0.00200489	0.0162817	-5.18023	0	0.021	Down
F2	0.00200489	0.0162817	-4.53811	0	0.016	Down
Agbl4	0.00200489	0.0162817	-4.70417	0	0.016	Down
Cdc45	0.00200489	0.0162817	-4.97946	0	0.016	Down
Nrm	0.00200489	0.0162817	-4.77199	0	0.016	Down
Ufsp1	0.00200489	0.0162817	-4.50499	0	0.016	Down
Ttc26	0.00201883	0.0162817	-0.631005	0.172	0.303	Down
Auh	0.00202193	0.0162817	1.01446	0.253	0.128	Up
Gfpt1	0.00202333	0.0162817	1.13744	0.21	0.128	Up
Atg3	0.00204501	0.0162817	-1.15444	0.056	0.17	Down
Bsg	0.0020583	0.0162817	-0.927661	0.143	0.261	Down
Ap1ar	0.00207385	0.0162817	-0.560964	0.081	0.16	Down
B3galt5	0.00208132	0.0162817	-1.1251	0.056	0.138	Down
Edrf1	0.00208219	0.0162817	0.878581	0.23	0.138	Up
Gad1	0.00208804	0.0162817	1.49394	0.186	0.08	Up
Fstl1	0.00222933	0.0172806	-2.29114	0.011	0.069	Down
Vav3	0.00224262	0.0172814	0.446201	0.801	0.761	Up
Eif2ak1	0.00240047	0.018164	-0.579414	0.181	0.293	Down
Atp6v0a1	0.00240831	0.018164	0.435867	0.591	0.511	Up
Galnt17	0.00241429	0.018164	-0.297777	0.861	0.899	Down
Il1rap	0.00242237	0.018164	-0.388096	0.506	0.649	Down
Chst1	0.00243034	0.018164	-0.380977	0.19	0.293	Down
Ctsl	0.00244549	0.018164	-0.916801	0.063	0.144	Down
Dpp6	0.00245422	0.018164	0.328586	0.839	0.803	Up
Usp18	0.00253956	0.0185106	5.34932	0.04	0	Up
Smarca2	0.00254333	0.0185106	0.584287	0.557	0.484	Up
Ncor2	0.00255505	0.0185106	0.689896	0.445	0.367	Up
Zfp692	0.00256909	0.0185106	-1.00078	0.114	0.218	Down
Evi5l	0.00258418	0.0185106	-0.530039	0.157	0.298	Down
Cobl	0.00258583	0.0185106	0.901605	0.311	0.191	Up
Zbtb34	0.0026376	0.0186388	2.9055	0.083	0.011	Up
C1qb	0.00264054	0.0186388	-0.796934	0.107	0.218	Down
Atrx	0.00265839	0.0186388	0.573	0.488	0.41	Up
LOC100366030	0.00269207	0.0186388	-0.858087	0.063	0.144	Down
Cacul1	0.00269249	0.0186388	-0.542816	0.213	0.351	Down
Tceal9	0.00269958	0.0186388	-6.02556	0	0.037	Down
Celsr2	0.00271498	0.0186388	1.1418	0.192	0.117	Up
Fam124a	0.00272486	0.0186388	0.79323	0.315	0.218	Up
Map2	0.0027351	0.0186388	-0.26529	0.747	0.83	Down
Calr	0.00274987	0.0186388	-0.875362	0.168	0.335	Down
Fam163b	0.00276025	0.0186388	0.998144	0.235	0.138	Up
Tiam1	0.00282002	0.0188694	0.468674	0.629	0.537	Up
Cc2d2a	0.00282475	0.0188694	-0.704726	0.172	0.293	Down
Adcy8	0.00283762	0.0188694	-0.761953	0.174	0.293	Down
Mrps15	0.00289059	0.0191246	-0.558158	0.085	0.154	Down
Pdia6	0.00290735	0.0191388	-0.962774	0.078	0.17	Down
Kcnd3	0.00296831	0.0194424	0.554315	0.676	0.596	Up
Cfap70	0.00300015	0.0195532	-0.622175	0.085	0.149	Down
Ash1l	0.00301989	0.0195844	0.392096	0.723	0.66	Up
Deaf1	0.00310407	0.0199995	-0.229343	0.105	0.191	Down
AABR07011857.2	0.00311443	0.0199995	-1.34377	0.043	0.106	Down
Ncl	0.00315798	0.0201803	-1.21178	0.085	0.213	Down
Ormdl1	0.00319586	0.020204	-1.18125	0.038	0.101	Down
Zfand5	0.00320117	0.020204	-0.665684	0.101	0.213	Down
LOC100365363	0.00320797	0.020204	-3.17417	0.007	0.053	Down
Dnm1	0.00323733	0.0202328	0.392293	0.745	0.702	Up
Msra	0.00324342	0.0202328	-0.399698	0.55	0.686	Down
Ptprj	0.00328473	0.0203934	0.610957	0.546	0.479	Up
Cisd1	0.00336551	0.0206479	1.418	0.141	0.074	Up
Prex2	0.00336796	0.0206479	-0.273421	0.313	0.42	Down
Csf1r	0.00337302	0.0206479	0.756253	0.353	0.261	Up
Psd3	0.00340982	0.0207761	-0.705484	0.248	0.399	Down
Cndp2	0.00345594	0.0208527	-1.46761	0.027	0.074	Down
Taz	0.00346412	0.0208527	-1.08607	0.049	0.112	Down
Ppm1k	0.0034715	0.0208527	-0.908609	0.04	0.112	Down
Ssh2	0.00349376	0.0208527	-0.402123	0.62	0.745	Down
Fam241a	0.00350198	0.0208527	-1.51795	0.022	0.08	Down
Nudt2	0.00353172	0.0208914	-1.25338	0.031	0.096	Down
P4ha1	0.0035476	0.0208914	-0.370875	0.336	0.489	Down
Tmx4	0.00355632	0.0208914	-0.742128	0.201	0.303	Down
Phkb	0.00363471	0.0212566	-0.532921	0.19	0.282	Down
Kcnh6	0.00373383	0.0213271	-5.20348	0	0.027	Down
Cbx4	0.00373383	0.0213271	-5.28583	0	0.027	Down
Zfp136	0.00373383	0.0213271	-5.44915	0	0.027	Down
Rab40c	0.0037433	0.0213271	-0.600885	0.293	0.441	Down
Grik2	0.0037434	0.0213271	-0.22911	0.911	0.984	Down
Gemin6	0.00375069	0.0213271	-4.67978	0	0.021	Down
Fancl	0.00378773	0.0213271	-1.19424	0.043	0.096	Down
Rpl37a	0.00378934	0.0213271	2.01694	0.072	0.021	Up
RGD1304587	0.00379329	0.0213271	-1.80684	0.025	0.085	Down
Nipa2	0.00384134	0.0214544	-0.909556	0.116	0.234	Down
Itm2a	0.00387096	0.0214544	-3.34136	0.002	0.037	Down
Erg28	0.0038758	0.0214544	-1.27827	0.034	0.106	Down
Tsc22d2	0.00388144	0.0214544	-0.735162	0.121	0.239	Down
Rbak	0.0039101	0.021522	-1.79606	0.013	0.048	Down
Reln	0.00397527	0.0217891	3.26604	0.036	0.011	Up
Mkks	0.00399337	0.0217971	1.53233	0.074	0.043	Up
AABR07041418.1	0.00413705	0.0224429	-0.867284	0.092	0.191	Down
Sft2d2	0.00414881	0.0224429	4.66652	0.029	0	Up
Top3b	0.00416307	0.0224429	-0.926117	0.078	0.149	Down
Sepsecs	0.0041825	0.0224552	-0.829521	0.089	0.181	Down
Clasp2	0.00421401	0.0225321	0.380856	0.691	0.622	Up
Bdnf	0.00424802	0.0226216	-0.670756	0.166	0.277	Down
Slc2a13	0.00433251	0.0228861	-0.395735	0.562	0.67	Down
AABR07024542.1	0.00436053	0.0228861	-0.558977	0.072	0.165	Down
Kcnt2	0.00436555	0.0228861	-0.32547	0.593	0.713	Down
Dennd2c	0.00437934	0.0228861	-0.613591	0.089	0.181	Down
Mrc2	0.00441487	0.0228861	-0.738208	0.101	0.191	Down
Dgkb	0.00444609	0.0228861	-0.285626	0.72	0.83	Down
Kcnj5	0.00446534	0.0228861	-1.50604	0.022	0.08	Down
Il12rb2	0.00447295	0.0228861	-0.82328	0.054	0.117	Down
Kpna5	0.00449728	0.0228861	-0.993273	0.101	0.207	Down
Mipol1	0.00450649	0.0228861	-0.815122	0.226	0.335	Down
Eef2	0.00451493	0.0228861	1.19451	0.163	0.069	Up
Rbm34	0.00454983	0.0228861	1.72201	0.121	0.037	Up
Tm2d1	0.00455794	0.0228861	-0.67404	0.145	0.261	Down
Rfx8	0.00455974	0.0228861	-4.02289	0.002	0.032	Down
AABR07034833.2	0.00455974	0.0228861	-3.58366	0.002	0.032	Down
Mtus1	0.00461117	0.0230191	-0.675594	0.13	0.229	Down
Galnt14	0.00465484	0.0230191	-0.316688	0.32	0.473	Down
AABR07033882.1	0.00466129	0.0230191	-0.356152	0.664	0.793	Down
Ski	0.00466879	0.0230191	0.652	0.412	0.298	Up
Hectd3	0.00468381	0.0230191	-3.0277	0.002	0.027	Down
Mettl6	0.00469727	0.0230191	-0.578086	0.089	0.165	Down
Tns3	0.00472891	0.0230191	0.92561	0.199	0.133	Up
Bptf	0.00479797	0.0230191	0.463562	0.528	0.468	Up
AABR07040864.1	0.00479805	0.0230191	-0.645348	0.148	0.239	Down
Ank3	0.00480093	0.0230191	0.274076	0.913	0.894	Up
Mrpl51	0.00480746	0.0230191	-1.07076	0.009	0.011	Down
Gabrb2	0.00481148	0.0230191	0.629027	0.445	0.388	Up
Pclo	0.00481468	0.0230191	-0.242708	0.671	0.766	Down
Polk	0.00484807	0.0230944	-0.793732	0.094	0.176	Down
C5ar1	0.0048683	0.0231068	-1.84	0.009	0.043	Down
Pak1ip1	0.00489341	0.0231421	-1.25419	0.025	0.064	Down
Wwtr1	0.00494106	0.0232834	-0.945338	0.078	0.154	Down
Borcs5	0.00496995	0.0233145	-0.575996	0.078	0.138	Down
Clic2	0.00498325	0.0233145	-1.82955	0.004	0.032	Down
Hmgcr	0.00502221	0.0234132	-1.11138	0.058	0.144	Down
Zfp2	0.00504974	0.023458	-1.04529	0.027	0.085	Down
Dipk1b	0.0051417	0.0238008	3.33666	0.065	0.005	Up
Otud5	0.00522544	0.0241033	0.820081	0.145	0.096	Up
Tapt1	0.00526246	0.0241889	-0.868744	0.085	0.17	Down
Mpi	0.00530491	0.0242987	4.27233	0.025	0	Up
Casc4	0.00537153	0.0245181	-0.441245	0.286	0.426	Down
Smarca4	0.00545648	0.0247684	0.445317	0.523	0.431	Up
Selenot	0.00546918	0.0247684	-0.713013	0.078	0.138	Down
Trmt11	0.00548307	0.0247684	-1.06069	0.045	0.122	Down
Hnrnpu	0.00551156	0.0248115	-0.334622	0.409	0.559	Down
Ppip5k1	0.00553648	0.0248383	-0.299118	0.264	0.388	Down
Ppp3cc	0.00558192	0.0249411	-0.548533	0.237	0.356	Down
Cttnbp2	0.00559748	0.0249411	-0.255745	0.826	0.883	Down
Grina	0.0056175	0.0249455	0.9829	0.15	0.08	Up
Rnf20	0.0056938	0.0251989	-0.804267	0.112	0.218	Down
Hars2	0.00572217	0.0252392	-1.0473	0.054	0.128	Down
Ptafr	0.00577374	0.0253361	-0.686596	0.103	0.191	Down
Ydjc	0.00578282	0.0253361	-2.16698	0.007	0.059	Down
Fbxw2	0.00580582	0.0253516	-0.618598	0.143	0.261	Down
Ophn1	0.00582505	0.0253516	-0.349916	0.468	0.617	Down
Tbpl1	0.00588216	0.0254821	-0.813317	0.101	0.197	Down
Dclk3	0.00590839	0.0254821	2.87932	0.054	0.011	Up
Ncald	0.0059134	0.0254821	-0.470853	0.503	0.649	Down
Plcb2	0.00595574	0.0255804	-1.88099	0.016	0.059	Down
Myo1e	0.00600775	0.0255923	1.91994	0.078	0.021	Up
Slc16a11	0.00604702	0.0255923	-0.784616	0.112	0.213	Down
Gpr34	0.00606234	0.0255923	-1.39214	0.025	0.074	Down
Pck2	0.00607177	0.0255923	-1.16346	0.058	0.138	Down
Eif4g1	0.00607522	0.0255923	1.82791	0.121	0.048	Up
Rwdd2b	0.00607573	0.0255923	2.58693	0.047	0.005	Up
Spint1	0.00624382	0.0261688	-1.30171	0.031	0.08	Down
Gabra2	0.00625255	0.0261688	-0.320219	0.582	0.686	Down
Bckdk	0.00629604	0.0262217	1.99782	0.034	0.005	Up
Adnp	0.00630521	0.0262217	0.84213	0.322	0.207	Up
Shisal1	0.0065574	0.0271083	0.866389	0.248	0.154	Up
Dcc	0.00656878	0.0271083	-0.229123	0.72	0.793	Down
Fip1l1	0.00659783	0.0271083	-0.690821	0.246	0.356	Down
Sf3b6	0.00660118	0.0271083	-0.974234	0.025	0.059	Down
Bola3	0.00665875	0.0271083	-0.871636	0.049	0.101	Down
Vta1	0.0066609	0.0271083	-0.744528	0.089	0.186	Down
Atp1b1	0.00666327	0.0271083	0.477944	0.624	0.553	Up
Nme4	0.00678644	0.0274392	4.26412	0.029	0	Up
Prss35	0.00678649	0.0274392	4.49894	0.031	0	Up
Hmgcl	0.00684347	0.0274678	-1.00564	0.027	0.074	Down
Hsdl2	0.00685528	0.0274678	3.34233	0.034	0.005	Up
C3	0.00688589	0.0274678	3.05043	0.049	0.005	Up
Pnma3	0.00690568	0.0274678	-1.55772	0.025	0.09	Down
Rxrb	0.00690699	0.0274678	2.10762	0.096	0.027	Up
Myo19	0.00699674	0.0274678	-1.22385	0.063	0.117	Down
Zfp667	0.0070638	0.0274678	-0.320561	0.094	0.181	Down
Morf4l1	0.00709316	0.0274678	-0.583786	0.273	0.388	Down
Naglu	0.00712282	0.0274678	-2.39708	0.009	0.048	Down
Heca	0.00714913	0.0274678	-1.39109	0.029	0.085	Down
Trpc6	0.00718044	0.0274678	-0.214525	0.537	0.707	Down
Plxna4	0.00719972	0.0274678	0.214522	0.908	0.91	Up
Axl	0.00725823	0.0274678	3.67131	0.049	0.005	Up
Arhgap35	0.00732613	0.0274678	0.603807	0.434	0.356	Up
Ddx5	0.00732711	0.0274678	-0.296849	0.465	0.606	Down
Rbfox2	0.00737505	0.0274678	0.447911	0.676	0.638	Up
Ptgs2	0.00738931	0.0274678	2.10829	0.076	0.027	Up
Zmynd11	0.00739735	0.0274678	0.702363	0.414	0.324	Up
Emc2	0.00740402	0.0274678	-0.987921	0.078	0.149	Down
Dpf1	0.00741109	0.0274678	1.76688	0.195	0.09	Up
Gnb1l	0.00741965	0.0274678	-0.87642	0.051	0.128	Down
AABR07014974.1	0.00742987	0.0274678	-1.42395	0.016	0.059	Down
Irgq	0.00751801	0.0274678	-4.58615	0	0.016	Down
Spag17	0.00751801	0.0274678	-5.5726	0	0.016	Down
AABR07009224.1	0.00751801	0.0274678	-5.009	0	0.016	Down
LOC102555189	0.00751801	0.0274678	-5.21842	0	0.016	Down
AABR07049892.1	0.00751801	0.0274678	-4.44617	0	0.016	Down
AC095267.1	0.00751801	0.0274678	-4.86973	0	0.016	Down
Foxr1	0.00751801	0.0274678	-4.4528	0	0.016	Down
LOC498368	0.00751801	0.0274678	-5.04173	0	0.016	Down
LOC497899	0.00751801	0.0274678	-4.71011	0	0.016	Down
Sapcd1	0.00751801	0.0274678	-4.20931	0	0.016	Down
Tmem116	0.00751801	0.0274678	-4.88171	0	0.016	Down
Slc22a22	0.00751801	0.0274678	-4.18141	0	0.011	Down
Ctu2	0.00756897	0.0274678	-1.91763	0.009	0.043	Down
Pigh	0.00758778	0.0274678	-1.59674	0.009	0.032	Down
Nrxn2	0.00759686	0.0274678	0.701496	0.23	0.154	Up
Snx21	0.00760539	0.0274678	-0.618873	0.054	0.122	Down
Cnnm4	0.0076113	0.0274678	2.37315	0.087	0.016	Up
Dhrs1	0.00764152	0.0275011	-0.429267	0.074	0.138	Down
Polr3h	0.00768857	0.0275384	-0.718522	0.067	0.144	Down
Hsp90b1	0.00774646	0.0275384	-0.629999	0.219	0.335	Down
Ndufc1	0.00775082	0.0275384	-1.74864	0.031	0.106	Down
Nsmf	0.00775688	0.0275384	0.898539	0.219	0.138	Up
Per2	0.00775701	0.0275384	-0.730277	0.081	0.149	Down
Tmtc3	0.00779679	0.0276049	-0.994965	0.06	0.16	Down
Aamp	0.00785578	0.0277387	-0.400941	0.072	0.122	Down
Uggt1	0.00788163	0.0277552	0.951259	0.284	0.176	Up
Ube2m	0.00796888	0.0279872	-1.01717	0.094	0.191	Down
Wdr45	0.00806166	0.0282159	-2.64938	0.004	0.053	Down
AABR07064719.2	0.00808601	0.0282159	-0.370709	0.17	0.266	Down
Pabpn1	0.00811748	0.0282159	0.625255	0.463	0.399	Up
Stard7	0.00812679	0.0282159	0.709544	0.233	0.154	Up
Gpx7	0.00814168	0.0282159	-1.27871	0.013	0.043	Down
Chac2	0.00827541	0.0285426	-1.26752	0.031	0.085	Down
Thap6	0.00827954	0.0285426	-2.18539	0.018	0.064	Down
Shc3	0.00839991	0.0288816	-1.14457	0.069	0.154	Down
Camta2	0.00844125	0.0289477	0.65032	0.387	0.287	Up
Mrps24	0.00846374	0.0289491	-0.821901	0.036	0.074	Down
LOC683674	0.00853888	0.0291003	-2.02999	0.016	0.064	Down
Ston2	0.00857238	0.0291003	-0.594873	0.275	0.41	Down
Zscan26	0.0086013	0.0291003	-0.536368	0.134	0.234	Down
Ttf1	0.00861508	0.0291003	-0.680025	0.078	0.165	Down
Atrnl1	0.00864542	0.0291003	-0.500041	0.329	0.457	Down
Ccdc126	0.00865802	0.0291003	-1.728	0.002	0.032	Down
Smpdl3b	0.00866544	0.0291003	-0.428515	0.233	0.356	Down
LOC100364435	0.00868565	0.0291003	4.35977	0.025	0	Up
Col6a1	0.00889073	0.0297114	-2.12248	0.011	0.043	Down
Sez6l2	0.00894323	0.0298108	-0.381824	0.436	0.548	Down
Chrna7	0.00901296	0.0299581	-0.503352	0.17	0.277	Down
LOC100362432	0.00903316	0.0299581	-0.834336	0.121	0.213	Down
Palm	0.00908125	0.0299689	1.13375	0.143	0.069	Up
Klhl3	0.00909779	0.0299689	1.10429	0.257	0.154	Up
Lamp1	0.00912322	0.0299689	-0.591736	0.141	0.25	Down
Atp6v0e2	0.00912792	0.0299689	-1.6045	0.007	0.043	Down
LOC691807	0.00915142	0.0299709	-1.91853	0.007	0.027	Down
Ndufs2	0.00927682	0.0303058	-1.16163	0.051	0.106	Down
Sirt2	0.00949299	0.0309349	0.951786	0.219	0.16	Up
RGD1565059	0.00955339	0.0310544	-0.804988	0.051	0.112	Down
Errfi1	0.00961427	0.031175	-0.611033	0.06	0.128	Down
Kcnma1	0.00970995	0.03135	0.206972	0.915	0.899	Up
LOC108348144	0.0097161	0.03135	2.98522	0.036	0.005	Up
Snhg11	0.00985782	0.0317291	-0.261691	0.776	0.84	Down
Fam13a	0.00997543	0.0319052	-0.734634	0.11	0.207	Down
AABR07057997.1	0.0100197	0.0319052	0.974154	0.242	0.144	Up
Timm50	0.0100517	0.0319052	-5.66273	0	0.032	Down
Hs3st2	0.010057	0.0319052	-0.875934	0.054	0.117	Down
Ncan	0.0100609	0.0319052	0.798863	0.215	0.138	Up
Tead1	0.0100656	0.0319052	0.44496	0.412	0.319	Up
AC134204.1	0.010083	0.0319052	-0.134095	0.242	0.346	Down
Zc3h6	0.0101622	0.0319711	-0.659272	0.183	0.293	Down
Cenpk	0.0101653	0.0319711	-2.88386	0.007	0.043	Down
Gprc5b	0.010177	0.0319711	2.71167	0.074	0.011	Up
Slc22a5	0.0102249	0.0320366	-0.997277	0.045	0.101	Down
Ppme1	0.0102468	0.0320366	-0.510429	0.19	0.282	Down
Larp7	0.0102762	0.032052	-1.74696	0.029	0.069	Down
Egfr	0.0103213	0.0321163	-1.80402	0.034	0.096	Down
Ppargc1a	0.0104846	0.0324376	-0.880672	0.13	0.218	Down
Ptpn9	0.0105018	0.0324376	-0.467462	0.204	0.309	Down
Rnf213	0.0105582	0.0324376	1.53119	0.076	0.043	Up
Rcor3	0.0105649	0.0324376	2.49656	0.056	0.011	Up
Nicn1	0.0105801	0.0324376	-1.08895	0.056	0.138	Down
AABR07029272.1	0.0105823	0.0324376	1.54085	0.128	0.064	Up
Nosip	0.0106252	0.0324376	1.623	0.087	0.032	Up
Erich3	0.0106374	0.0324376	-1.33605	0.038	0.08	Down
Camk2g	0.0106702	0.0324376	0.876173	0.163	0.096	Up
Rapgefl1	0.0106722	0.0324376	1.88683	0.081	0.032	Up
Pak1	0.0107131	0.0324865	1.3943	0.114	0.048	Up
Zc2hc1a	0.0107657	0.0325679	-1.51538	0.025	0.085	Down
Plppr1	0.0107897	0.0325679	-0.268687	0.485	0.606	Down
Zfp672	0.0108711	0.0326407	-1.32325	0.036	0.09	Down
Map1lc3b	0.0108878	0.0326407	0.703292	0.038	0.011	Up
LOC103693323	0.0108886	0.0326407	1.62205	0.107	0.037	Up
Ttc7b	0.0109696	0.0328085	0.553495	0.353	0.271	Up
Stk24	0.0112003	0.0334222	-1.69344	0.022	0.09	Down
Atp13a3	0.0113487	0.0337562	-0.666846	0.11	0.207	Down
Chn1	0.0113637	0.0337562	-0.224005	0.64	0.75	Down
Setdb1	0.0114796	0.0339173	-0.74288	0.154	0.266	Down
P2rx7	0.0114867	0.0339173	-0.537417	0.246	0.372	Down
Stam2	0.0114956	0.0339173	-0.606604	0.092	0.181	Down
B3gat1	0.0116574	0.0343172	0.626702	0.398	0.34	Up
Bclaf3	0.0117671	0.034529	-1.08142	0.029	0.085	Down
Flrt1	0.0118005	0.034529	3.81043	0.045	0.005	Up
Tsc2	0.0118084	0.034529	1.31594	0.094	0.048	Up
Urb2	0.0118935	0.0347003	2.88654	0.047	0.011	Up
Dapk1	0.0119569	0.0347926	0.54724	0.649	0.617	Up
Efna5	0.0119841	0.0347926	1.18724	0.128	0.059	Up
Wdr11	0.0120048	0.0347926	-0.494843	0.11	0.181	Down
Zeb1	0.0120592	0.0348638	-1.01393	0.047	0.101	Down
Hist1h2bq	0.0120826	0.0348638	-3.46841	0.002	0.037	Down
Wdr19	0.0121566	0.0349353	-0.702164	0.076	0.16	Down
Zeb2	0.0121842	0.0349353	0.249156	0.917	0.926	Up
Nectin1	0.0121874	0.0349353	-0.46602	0.159	0.245	Down
Tbrg4	0.0122984	0.0351767	-0.967116	0.045	0.112	Down
Atf2	0.0124351	0.03549	-0.495947	0.235	0.351	Down
Arhgef26	0.0125525	0.0357158	-6.63676	0	0.043	Down
Runx1t1	0.0125687	0.0357158	0.462085	0.103	0.069	Up
Dennd5a	0.0126648	0.03582	0.771522	0.268	0.202	Up
Arhgap29	0.0126706	0.03582	-4.85747	0.004	0.043	Down
Hmbs	0.0126874	0.03582	-0.809891	0.016	0.053	Down
Mri1	0.0127887	0.0360004	-4.0456	0.004	0.043	Down
Rasa1	0.0128062	0.0360004	-0.335366	0.15	0.234	Down
Kcnip1	0.0129005	0.0360818	-1.23712	0.016	0.027	Down
Rbbp7	0.0129032	0.0360818	1.26264	0.186	0.096	Up
Dpysl4	0.0129323	0.0360818	1.56521	0.065	0.016	Up
Ier5l	0.0129707	0.0360818	-1.54773	0.007	0.016	Down
Atp11b	0.0129893	0.0360818	-0.523291	0.125	0.218	Down
Sppl2a	0.0130807	0.0360818	0.566374	0.235	0.191	Up
AABR07062915.3	0.01311	0.0360818	-5.09709	0	0.021	Down
Gcat	0.01311	0.0360818	-4.42468	0	0.021	Down
Fam210a	0.0131581	0.0360818	-0.918698	0.069	0.149	Down
Ttc27	0.0132067	0.0360818	-0.444857	0.195	0.309	Down
Ttc21a	0.0132243	0.0360818	-3.27082	0.002	0.016	Down
Tars3	0.0132596	0.0360818	-1.01898	0.025	0.064	Down
Hormad1	0.0133023	0.0360818	-3.05651	0.007	0.048	Down
Tceal3	0.0133394	0.0360818	-2.8308	0.002	0.016	Down
Mon1a	0.0133697	0.0360818	-1.01656	0.069	0.154	Down
Erc1	0.0133913	0.0360818	0.478496	0.6	0.564	Up
Serinc4	0.0134555	0.0360818	-2.71869	0.002	0.021	Down
Mlph	0.0134555	0.0360818	-2.99522	0.002	0.021	Down
Pisd	0.0134685	0.0360818	1.94182	0.087	0.027	Up
Bpgm	0.0134737	0.0360818	-2.178	0.011	0.069	Down
Itga9	0.0135053	0.0360818	-0.548244	0.094	0.176	Down
Ascc2	0.0135386	0.0360818	-1.25273	0.056	0.122	Down
Relt	0.0135724	0.0360818	-2.45236	0.002	0.021	Down
Zswim2	0.0135724	0.0360818	-2.29048	0.002	0.021	Down
Lipt1	0.0135724	0.0360818	-2.41942	0.002	0.021	Down
Dynlt3	0.0136159	0.0360818	-1.10379	0.027	0.074	Down
Syncrip	0.013617	0.0360818	-0.685286	0.121	0.213	Down
Coa8	0.0136233	0.0360818	-5.17473	0	0.027	Down
Smndc1	0.0136566	0.0360818	-1.30259	0.025	0.069	Down
Umps	0.0136615	0.0360818	-1.04513	0.036	0.09	Down
Ninl	0.0137562	0.0361844	-3.20858	0.004	0.032	Down
Satb2	0.0137703	0.0361844	-2.08659	0.013	0.048	Down
Ric3	0.0138105	0.0361844	-0.40273	0.094	0.186	Down
Tceanc2	0.0138113	0.0361844	-0.662651	0.04	0.074	Down
LOC100361854	0.0138665	0.0361844	4.56986	0.027	0	Up
Amot	0.0139345	0.0361844	-3.06655	0.002	0.021	Down
Plcxd3	0.0139347	0.0361844	-3.50158	0.002	0.027	Down
LOC102553088	0.013959	0.0361844	-1.94136	0.018	0.069	Down
Acss3	0.0140249	0.0361844	-2.98198	0.002	0.032	Down
Tmem176a	0.0140558	0.0361844	-0.81406	0.092	0.176	Down
Epb41l4b	0.0141102	0.0361844	0.606828	0.338	0.255	Up
Rassf9	0.0141155	0.0361844	-2.63362	0.004	0.032	Down
Fscn1	0.0141156	0.0361844	-1.62674	0.027	0.069	Down
Plekhm2	0.0141569	0.0361844	-0.556131	0.163	0.271	Down
Med14	0.0141617	0.0361844	-0.695935	0.201	0.319	Down
Abhd18	0.0141992	0.0361844	-0.876173	0.06	0.128	Down
Numbl	0.014229	0.0361844	1.00231	0.217	0.133	Up
Pigl	0.0142486	0.0361844	-0.376963	0.121	0.207	Down
Slc25a4	0.0142584	0.0361844	-1.02328	0.092	0.176	Down
Mapre3	0.0142641	0.0361844	0.957806	0.076	0.048	Up
Ctsb	0.0142822	0.0361844	1.14533	0.172	0.101	Up
Wasl	0.0143081	0.0361844	-0.380226	0.228	0.335	Down
Bicd1	0.0143738	0.0362338	-0.354776	0.376	0.505	Down
Oxsm	0.0144012	0.0362338	-5.61147	0	0.027	Down
Map9	0.0144408	0.0362338	-0.657617	0.119	0.207	Down
Ndrg4	0.0144574	0.0362338	0.512237	0.492	0.431	Up
AABR07049292.1	0.014483	0.0362338	-1.72064	0.007	0.027	Down
Ccdc85a	0.0144935	0.0362338	-0.238837	0.83	0.91	Down
Zfp512b	0.0145499	0.0363053	0.798085	0.148	0.101	Up
Zscan29	0.0146116	0.036312	-4.81105	0	0.016	Down
Chgb	0.0146281	0.036312	-0.329078	0.28	0.41	Down
AC141136.1	0.01467	0.036312	-1.70529	0.007	0.027	Down
Mid2	0.0146777	0.036312	-0.356611	0.11	0.17	Down
Copb1	0.0146911	0.036312	-0.643089	0.121	0.202	Down
Nsd3	0.014826	0.0365763	-0.245695	0.528	0.638	Down
Cul4b	0.0149477	0.0366323	-1.40437	0.034	0.09	Down
LOC499565	0.0150415	0.0366323	-2.2892	0.004	0.027	Down
Tlcd3a	0.0150415	0.0366323	-2.39304	0.004	0.027	Down
LOC102555377	0.0150715	0.0366323	-0.779396	0.074	0.16	Down
Syt6	0.0150882	0.0366323	-0.969757	0.013	0.027	Down
Fanca	0.015089	0.0366323	-1.35059	0.018	0.053	Down
Mrps5	0.0151031	0.0366323	-0.771548	0.105	0.213	Down
Wbp1l	0.0151955	0.0366323	0.528298	0.322	0.229	Up
Sap25	0.0152268	0.0366323	-0.788381	0.013	0.053	Down
Trim26	0.0152521	0.0366323	-1.41721	0.022	0.074	Down
Nxf1	0.0152598	0.0366323	0.888739	0.257	0.165	Up
Fer1l6	0.0152605	0.0366323	-1.91127	0.004	0.027	Down
Zfp709l1	0.0152615	0.0366323	-1.35467	0.016	0.048	Down
Acox2	0.015281	0.0366323	-1.61854	0.018	0.048	Down
Prkch	0.0152933	0.0366323	2.59209	0.072	0.021	Up
AABR07001929.1	0.0152961	0.0366323	-1.25335	0.013	0.048	Down
Ifnlr1	0.015371	0.0366764	-1.8643	0.004	0.027	Down
Ebag9	0.0154364	0.0366764	-1.3711	0.025	0.09	Down
Ftsj1	0.0154658	0.0366764	-0.978347	0.076	0.16	Down
Rpf1	0.0154738	0.0366764	-0.643239	0.036	0.08	Down
Ntng1	0.0154754	0.0366764	-0.329648	0.461	0.585	Down
Ndufaf6	0.0154904	0.0366764	-0.899113	0.054	0.138	Down
AABR07005752.1	0.0155232	0.0366764	-0.788859	0.038	0.085	Down
Pml	0.0155762	0.0366764	-1.42068	0.018	0.053	Down
C1galt1c1	0.0155908	0.0366764	-1.3489	0.022	0.059	Down
Ggnbp2	0.0156079	0.0366764	-0.354575	0.21	0.314	Down
Tpcn1	0.0156225	0.0366764	1.88888	0.105	0.043	Up
Disc1	0.0156952	0.0367813	-0.317352	0.34	0.468	Down
Fam135a	0.0158109	0.0368917	-0.589291	0.204	0.309	Down
Cradd	0.015821	0.0368917	-1.27074	0.022	0.069	Down
Adcy2	0.0158342	0.0368917	-0.546286	0.333	0.431	Down
Ptprm	0.015855	0.0368917	0.786343	0.143	0.096	Up
Arhgap23	0.0159785	0.0371132	1.0553	0.101	0.048	Up
Tspyl1	0.0160205	0.0371449	1.83861	0.025	0.005	Up
Lrrc49	0.0161182	0.0373053	0.546489	0.36	0.282	Up
Hmgn3	0.0162403	0.037511	-0.915492	0.092	0.149	Down
Safb	0.0162755	0.037511	1.06727	0.253	0.149	Up
Stxbp6	0.016293	0.037511	-0.263229	0.698	0.787	Down
Prkcsh	0.0163517	0.0375802	0.891101	0.163	0.09	Up
Psma2	0.0164481	0.0375906	-3.00118	0.009	0.059	Down
Dffa	0.0164551	0.0375906	-1.11374	0.031	0.096	Down
Abcg1	0.0164842	0.0375906	-0.454472	0.13	0.234	Down
Scaf11	0.0164955	0.0375906	-0.253205	0.139	0.255	Down
Elp1	0.0165158	0.0375906	0.927589	0.219	0.133	Up
Zfp606	0.0165284	0.0375906	-0.978368	0.025	0.064	Down
Rimbp2	0.016694	0.0378734	0.34486	0.658	0.66	Up
Prxl2a	0.0167105	0.0378734	-0.510597	0.089	0.154	Down
Agfg2	0.0168159	0.0379762	-0.437012	0.228	0.34	Down
Smim12	0.0168338	0.0379762	-3.10204	0.004	0.037	Down
Dvl1	0.0168429	0.0379762	1.72262	0.085	0.032	Up
Cntnap5c	0.016916	0.0380755	1.21263	0.121	0.069	Up
Slc9b1	0.0169806	0.0380993	-0.897138	0.06	0.096	Down
Chm	0.0169967	0.0380993	-0.489203	0.197	0.319	Down
Bclaf1	0.0170138	0.0380993	-0.387379	0.391	0.516	Down
Sema4a	0.0170534	0.0381227	-0.7878	0.114	0.191	Down
Fbxw17	0.0171575	0.0382902	-2.2843	0.011	0.048	Down
Zc3h13	0.0172569	0.0384464	-0.470663	0.21	0.314	Down
C2cd2	0.0173399	0.0385657	-0.946091	0.056	0.106	Down
Slc25a1	0.0173992	0.0386321	-3.58547	0.002	0.021	Down
Tmeff2	0.0174737	0.0386695	-0.242894	0.895	0.941	Down
Tmem161b	0.0175001	0.0386695	-0.496454	0.134	0.234	Down
Kif5c	0.0175329	0.0386695	0.404405	0.546	0.495	Up
Cped1	0.0175466	0.0386695	-0.567397	0.152	0.239	Down
Nol4l	0.0175636	0.0386695	1.63582	0.065	0.021	Up
Rpgrip1l	0.0176324	0.0387134	-0.319523	0.266	0.388	Down
Mecp2	0.0176427	0.0387134	-0.347212	0.157	0.25	Down
Heatr6	0.0177541	0.0388928	1.64889	0.067	0.016	Up
Vdac3	0.017846	0.0390244	-1.63789	0.031	0.106	Down
Snapc2	0.0178794	0.0390244	4.66709	0.031	0	Up
Nmi	0.0179036	0.0390244	-1.78805	0.011	0.048	Down
Adcy4	0.0179574	0.0390528	3.67791	0.038	0.005	Up
Disp2	0.0179762	0.0390528	1.43395	0.219	0.128	Up
Aen	0.0180731	0.0391983	-1.492	0.009	0.048	Down
Hvcn1	0.0181908	0.0393546	-0.676249	0.063	0.106	Down
Lmbrd1	0.0182053	0.0393546	-0.583159	0.186	0.293	Down
Eef1a1	0.0182929	0.0393665	3.37548	0.011	0	Up
Tm6sf2	0.0182947	0.0393665	4.50845	0.022	0	Up
Limk1	0.0183029	0.0393665	1.90814	0.06	0.021	Up
Max	0.0183327	0.0393665	-0.576539	0.15	0.223	Down
Dynll2	0.018361	0.0393665	2.11146	0.029	0.011	Up
Zfp830	0.0184264	0.0394421	-0.967724	0.034	0.085	Down
Arhgef10	0.0185086	0.0394917	2.33775	0.022	0.005	Up
Hp	0.0185098	0.0394917	2.5587	0.034	0.005	Up
Ncam2	0.018606	0.0396159	-0.461692	0.239	0.335	Down
Tmed9	0.0186432	0.0396159	-0.288	0.112	0.181	Down
Crebrf	0.0186711	0.0396159	0.754533	0.251	0.16	Up
Ap1m1	0.0187225	0.0396159	1.13467	0.15	0.064	Up
AABR07062799.2	0.0187513	0.0396159	-0.353446	0.199	0.293	Down
Slfn4	0.0187769	0.0396159	4.29255	0.049	0.011	Up
Cfh	0.0187909	0.0396159	-0.386575	0.237	0.351	Down
Nek10	0.01881	0.0396159	-0.479651	0.206	0.309	Down
Mcee	0.0188535	0.0396439	-0.879141	0.011	0.032	Down
Myo1b	0.0190669	0.0400282	-1.116	0.065	0.138	Down
Gsk3b	0.0191347	0.040057	0.5386	0.391	0.33	Up
RGD1566265	0.0191417	0.040057	2.75925	0.045	0.011	Up
Mettl16	0.0192386	0.0401955	-0.561623	0.145	0.261	Down
Trub2	0.0194447	0.0405181	-0.525349	0.112	0.181	Down
Prkag2	0.0194724	0.0405181	0.237486	0.738	0.718	Up
Nufip2	0.0194858	0.0405181	-0.346203	0.123	0.213	Down
Golga2	0.0195543	0.0405961	1.32	0.101	0.043	Up
Rab2a	0.0196092	0.0406457	-0.295264	0.318	0.415	Down
Phospho2	0.0198313	0.041041	-1.72639	0.016	0.048	Down
Slitrk5	0.0199145	0.0410944	-0.841383	0.054	0.122	Down
Cdk17	0.0199198	0.0410944	0.43336	0.443	0.388	Up
Fam160b1	0.020011	0.041105	-0.276458	0.17	0.277	Down
Cr1l	0.0200187	0.041105	-0.715555	0.166	0.277	Down
Fbxo45	0.0200234	0.041105	-0.858147	0.045	0.112	Down
Ppp3r1	0.0200704	0.041105	0.752427	0.21	0.149	Up
Prrt1	0.0200834	0.041105	0.492665	0.17	0.138	Up
Sobp	0.0201368	0.041105	0.368753	0.669	0.638	Up
Golgb1	0.0201446	0.041105	-0.301185	0.246	0.335	Down
Osbp2	0.0202382	0.0412317	0.358749	0.635	0.596	Up
Son	0.0203068	0.0413074	0.402037	0.631	0.574	Up
Ppwd1	0.0205289	0.0416416	-0.813075	0.043	0.09	Down
Rcn1	0.0205586	0.0416416	-0.912474	0.049	0.096	Down
Cdh12	0.0206215	0.0416416	-0.562405	0.387	0.473	Down
Whamm	0.02063	0.0416416	-0.62004	0.105	0.191	Down
Ubqln1	0.0206301	0.0416416	1.04308	0.215	0.144	Up
Rabepk	0.0207345	0.0417298	-0.912358	0.051	0.096	Down
Nol11	0.0207375	0.0417298	-0.111133	0.094	0.149	Down
Mrpl52	0.0208032	0.0417318	-1.70537	0.027	0.106	Down
Grin2c	0.0208203	0.0417318	-0.819338	0.011	0.027	Down
Phf12	0.020834	0.0417318	0.731	0.145	0.096	Up
Cacna2d1	0.0209547	0.0418516	-0.210952	0.817	0.867	Down
Dpagt1	0.0209578	0.0418516	-0.497493	0.128	0.218	Down
Supt6h	0.0210348	0.0419415	-0.147237	0.356	0.463	Down
Zmiz1	0.0210817	0.0419711	-0.443465	0.465	0.59	Down
Mrpl48	0.0211581	0.0420072	-0.466372	0.143	0.25	Down
AABR07007717.3	0.0211639	0.0420072	-1.08452	0.016	0.059	Down
Tfam	0.021275	0.0421637	2.75744	0.056	0.016	Up
Secisbp2l	0.0213268	0.0421787	-0.59851	0.286	0.388	Down
Mier2	0.0213537	0.0421787	2.40501	0.089	0.027	Up
Dgkg	0.0214593	0.0421787	0.368727	0.651	0.569	Up
Srsf2	0.0214759	0.0421787	0.590664	0.362	0.309	Up
Rpgr	0.0214765	0.0421787	-0.811227	0.087	0.144	Down
Abr	0.0214805	0.0421787	-0.257939	0.456	0.574	Down
Cdk5rap3	0.0215079	0.0421787	-1.01003	0.04	0.106	Down
Npr3	0.0216976	0.042463	-0.67619	0.036	0.069	Down
Neto1	0.0217177	0.042463	-0.308706	0.568	0.681	Down
Mrps36	0.0217783	0.0424976	-2.52517	0.004	0.032	Down
RT1-T24-4	0.0218003	0.0424976	2.40889	0.072	0.016	Up
Hspa4	0.0219025	0.0425804	0.872163	0.32	0.239	Up
Tspan3	0.0219328	0.0425804	-0.743519	0.141	0.245	Down
Nrg2	0.0219409	0.0425804	-0.354863	0.568	0.633	Down
Lrpap1	0.0219728	0.0425804	-0.428737	0.228	0.314	Down
Dhx29	0.022096	0.0427265	1.04508	0.159	0.106	Up
Pde4dip	0.0221349	0.0427265	-0.206988	0.483	0.638	Down
Vps33b	0.022156	0.0427265	-0.982659	0.051	0.133	Down
Psmb5	0.0221786	0.0427265	-1.93063	0.016	0.069	Down
Ro60	0.0222921	0.0428024	-1.18779	0.027	0.074	Down
Bad	0.0223099	0.0428024	2.02585	0.069	0.011	Up
Klhl22	0.0223338	0.0428024	-0.572114	0.069	0.149	Down
Abcb6	0.022366	0.0428024	1.31097	0.13	0.064	Up
Zmat5	0.0223814	0.0428024	2.10161	0.065	0.021	Up
Nalcn	0.0224477	0.0428169	-0.341671	0.383	0.511	Down
Zfp865	0.0225391	0.0428169	-1.66693	0.009	0.037	Down
Tspan4	0.0225392	0.0428169	-1.94797	0.009	0.043	Down
Ddit3	0.0225948	0.0428169	-1.23661	0.036	0.09	Down
Inpp5b	0.0226124	0.0428169	1.69842	0.121	0.064	Up
Fgfr1op2	0.0226414	0.0428169	-0.482515	0.157	0.266	Down
Pkd2	0.0226496	0.0428169	1.07084	0.206	0.117	Up
Mmp17	0.0226505	0.0428169	1.42665	0.141	0.064	Up
Dlst	0.0228365	0.0429755	0.729614	0.166	0.128	Up
Cyth4	0.022843	0.0429755	0.949605	0.17	0.112	Up
RGD1561796	0.0228876	0.0429755	3.49866	0.036	0.005	Up
Ulk1	0.0229302	0.0429755	1.6088	0.065	0.027	Up
Sil1	0.0229449	0.0429755	-0.449447	0.174	0.261	Down
Etv6	0.0229957	0.0429755	0.72564	0.32	0.266	Up
Mylip	0.0229961	0.0429755	-0.410903	0.168	0.277	Down
Acyp1	0.0230956	0.0429755	-1.28171	0.009	0.027	Down
Zfp638	0.0231132	0.0429755	0.580228	0.421	0.372	Up
Tnks1bp1	0.0231478	0.0429755	0.904803	0.145	0.08	Up
Pdcd7	0.0231589	0.0429755	-0.854702	0.067	0.149	Down
Samd12	0.0231821	0.0429755	-0.217587	0.74	0.835	Down
Snapc1	0.0232113	0.0429755	-0.93919	0.031	0.09	Down
Capn10	0.0232171	0.0429755	2.00814	0.043	0.016	Up
Exoc6	0.0232303	0.0429755	-0.202956	0.338	0.441	Down
Prr14l	0.023388	0.0429755	0.495689	0.441	0.351	Up
Rbm39	0.0234289	0.0429755	0.546388	0.195	0.165	Up
Slc3a1	0.023429	0.0429755	-0.845185	0.034	0.085	Down
Sbsn	0.0234869	0.0429755	2.52225	0.029	0.005	Up
LOC100912578	0.0235022	0.0429755	3.00464	0.013	0	Up
Slc39a12	0.0235027	0.0429755	3.60624	0.016	0	Up
Tmem198b	0.023503	0.0429755	3.71611	0.018	0	Up
Gba	0.0235031	0.0429755	3.95914	0.02	0	Up
Mrrf	0.0235886	0.0429755	-1.09346	0.067	0.122	Down
Sh3bp5	0.0236191	0.0429755	0.668341	0.394	0.34	Up
Slc10a6	0.0236297	0.0429755	-0.62449	0.043	0.096	Down
Klhl13	0.0236383	0.0429755	-2.68117	0.009	0.043	Down
Dusp18	0.0236634	0.0429755	-0.697929	0.056	0.101	Down
Dnlz	0.0236858	0.0429755	-2.97664	0.004	0.037	Down
Eif2b2	0.0237365	0.0430081	-1.01268	0.04	0.101	Down
Fam8a1	0.0238268	0.0431121	-0.28238	0.105	0.176	Down
Pnpla8	0.0239579	0.0432895	-0.40124	0.244	0.351	Down
Zfp711	0.0240381	0.0433444	-1.97076	0.016	0.048	Down
Dipk2a	0.0240545	0.0433444	-0.853111	0.051	0.101	Down
Os9	0.0241495	0.0434558	-0.455984	0.094	0.176	Down
Bod1	0.0243079	0.0434994	4.81211	0.027	0	Up
Traf2	0.0243111	0.0434994	3.10422	0.038	0.005	Up
Ehbp1	0.0243269	0.0434994	0.431776	0.501	0.431	Up
Dtnbp1	0.0243276	0.0434994	1.55422	0.123	0.053	Up
Zcchc7	0.0243559	0.0434994	-0.229027	0.562	0.702	Down
Arl5a	0.024373	0.0434994	0.809986	0.101	0.059	Up
Ccdc138	0.0244232	0.0435298	-0.464347	0.047	0.09	Down
Acadsb	0.0245606	0.0437084	-0.806196	0.119	0.186	Down
Parp9	0.0245902	0.0437084	3.00989	0.043	0.005	Up
Bin3	0.0246492	0.0437304	1.39066	0.11	0.059	Up
RGD1309534	0.0246693	0.0437304	2.16945	0.038	0.005	Up
Mob4	0.0248311	0.0439578	-0.536919	0.121	0.207	Down
Marcks	0.0248667	0.0439614	1.69666	0.092	0.027	Up
LOC100912195	0.0251184	0.0440096	-1.84545	0.011	0.048	Down
LOC691113	0.0251912	0.0440096	-0.915753	0.047	0.101	Down
Gne	0.0251992	0.0440096	1.16979	0.159	0.08	Up
Map7d1	0.0252082	0.0440096	0.623726	0.192	0.133	Up
Vamp7	0.0252111	0.0440096	2.00015	0.089	0.048	Up
Slfn2	0.0252309	0.0440096	1.79939	0.054	0.016	Up
Fry	0.0252783	0.0440096	0.411771	0.575	0.484	Up
Rps6ka4	0.0252928	0.0440096	1.50737	0.065	0.027	Up
Tmem229b	0.0254324	0.0440096	0.949173	0.154	0.096	Up
Tsga10	0.0257831	0.0440096	-0.364014	0.295	0.41	Down
Mdga2	0.0259306	0.0440096	-0.326815	0.447	0.559	Down
Foxn3	0.0260281	0.0440096	0.434875	0.667	0.617	Up
Tmem131	0.0260484	0.0440096	-0.578686	0.197	0.282	Down
Luc7l3	0.0260806	0.0440096	-0.211388	0.548	0.622	Down
LOC103689965	0.0264042	0.0440096	-2.48377	0.011	0.059	Down
Braf	0.0265181	0.0440096	-0.360547	0.438	0.569	Down
Dnm1l	0.0265302	0.0440096	-0.347925	0.318	0.431	Down
AABR07064386.1	0.0265557	0.0440096	-1.17481	0.018	0.053	Down
Cetn2	0.0266075	0.0440096	-0.895577	0.031	0.09	Down
Nup210l	0.0266182	0.0440096	-0.839342	0.025	0.059	Down
Gyg1	0.0266342	0.0440096	1.26211	0.074	0.032	Up
Mmp2	0.0266654	0.0440096	-1.03645	0.018	0.053	Down
Mob3b	0.0266791	0.0440096	-1.06392	0.058	0.112	Down
Adamts10	0.0267505	0.0440096	1.61963	0.116	0.053	Up
Cyb5b	0.0268024	0.0440096	-0.330744	0.159	0.255	Down
P2ry6	0.0268027	0.0440096	-0.701029	0.13	0.213	Down
Usp5	0.0268543	0.0440096	-0.950962	0.054	0.122	Down
Pgm3	0.0269021	0.0440096	-2.95493	0.002	0.027	Down
Sfrp4	0.0269031	0.0440096	-2.54625	0.004	0.037	Down
Syde2	0.0269031	0.0440096	-2.54304	0.007	0.037	Down
Kat7	0.0269686	0.0440096	-0.471868	0.078	0.112	Down
Grm5	0.0269917	0.0440096	-0.209738	0.859	0.931	Down
Krba1	0.027029	0.0440096	0.920687	0.136	0.08	Up
LOC102547954	0.027042	0.0440096	-2.28903	0.009	0.037	Down
Tmem143	0.0270504	0.0440096	-0.481988	0.04	0.085	Down
Psmd1	0.0270556	0.0440096	-0.476213	0.19	0.277	Down
Zfp521	0.0271338	0.0440096	0.875359	0.105	0.059	Up
Nckap1	0.0272187	0.0440096	-0.539157	0.315	0.42	Down
Sstr3	0.0273214	0.0440096	-2.11496	0.007	0.032	Down
Dffb	0.0274474	0.0440096	-0.598819	0.018	0.043	Down
Clasrp	0.0275081	0.0440096	-0.546294	0.152	0.229	Down
Nptxr	0.0275172	0.0440096	0.453827	0.213	0.176	Up
Sorbs2	0.0275185	0.0440096	0.354629	0.602	0.548	Up
Tnc	0.0275317	0.0440096	-2.0549	0.004	0.021	Down
Clmn	0.0275916	0.0440096	0.654496	0.257	0.181	Up
Slc7a8	0.0277364	0.0440096	0.415482	0.293	0.218	Up
Habp4	0.0277837	0.0440096	-0.871809	0.02	0.053	Down
Plekhg5	0.0278747	0.0440096	0.335756	0.405	0.346	Up
Aacs	0.027879	0.0440096	-0.664037	0.056	0.101	Down
LOC103695172	0.0279369	0.0440096	-1.09931	0.025	0.064	Down
Atad3a	0.0280139	0.0440096	-1.19122	0.067	0.149	Down
Lgi1	0.0280458	0.0440096	-0.244014	0.539	0.702	Down
Cops3	0.0281253	0.0440096	-0.475039	0.15	0.25	Down
Stk38	0.0281305	0.0440096	0.538421	0.38	0.319	Up
Olfm1	0.0281716	0.0440096	0.314348	0.734	0.681	Up
Hmgxb4	0.0282003	0.0440096	-0.864986	0.078	0.138	Down
Tsc22d3	0.0283178	0.0440096	-1.24487	0.004	0.016	Down
Nop58	0.0283254	0.0440096	0.547354	0.376	0.309	Up
Mms22l	0.0284646	0.0440096	-1.09615	0.007	0.032	Down
Slc46a3	0.0284646	0.0440096	-1.54666	0.009	0.027	Down
Grm3	0.0284767	0.0440096	-0.464961	0.4	0.537	Down
Tet1	0.0285631	0.0440096	2.25644	0.04	0.005	Up
Iqub	0.0286329	0.0440096	-0.51726	0.166	0.25	Down
Eif1	0.0287707	0.0440096	-0.442136	0.069	0.101	Down
Phf21b	0.0289373	0.0440096	1.55712	0.083	0.037	Up
Ube2a	0.0290219	0.0440096	1.01409	0.043	0.011	Up
Abhd17b	0.0290657	0.0440096	1.04435	0.148	0.08	Up
Itpa	0.029255	0.0440096	0.695572	0.204	0.149	Up
Selenov	0.0292614	0.0440096	-4.18103	0	0.011	Down
LOC103694905	0.0292614	0.0440096	-3.80369	0	0.011	Down
LOC108349637	0.0292614	0.0440096	-5.0006	0	0.011	Down
AC115255.1	0.0292614	0.0440096	-4.63938	0	0.011	Down
Txlnb	0.0292614	0.0440096	-3.89647	0	0.011	Down
Zfp473	0.0292614	0.0440096	-4.39997	0	0.011	Down
AABR07006713.1	0.0292614	0.0440096	-4.54483	0	0.011	Down
LOC100911519	0.0292614	0.0440096	-4.10038	0	0.011	Down
Pdcd1lg2	0.0292614	0.0440096	-4.91567	0	0.011	Down
Septin1	0.0292614	0.0440096	-4.33905	0	0.011	Down
AABR07006264.1	0.0292614	0.0440096	-4.50153	0	0.011	Down
Cgn	0.0292614	0.0440096	-4.38181	0	0.011	Down
Casq2	0.0292614	0.0440096	-3.9706	0	0.011	Down
Abca4	0.0292614	0.0440096	-4.15667	0	0.011	Down
Efna4	0.0292614	0.0440096	-4.09815	0	0.011	Down
Ssmem1	0.0292614	0.0440096	-3.9642	0	0.011	Down
Slc6a13	0.0292614	0.0440096	-4.71335	0	0.011	Down
Sema3a	0.0292614	0.0440096	-4.72101	0	0.011	Down
Asb4	0.0292614	0.0440096	-4.98546	0	0.011	Down
C5	0.0292614	0.0440096	-4.03887	0	0.011	Down
Bfsp1	0.0292614	0.0440096	-3.40904	0	0.011	Down
AABR07052327.1	0.0292614	0.0440096	-4.69506	0	0.011	Down
AABR07048031.1	0.0292614	0.0440096	-4.28047	0	0.011	Down
AC124205.2	0.0292614	0.0440096	-3.56466	0	0.011	Down
Kif4a	0.0292614	0.0440096	-3.85453	0	0.011	Down
LOC108348096	0.0292614	0.0440096	-4.81893	0	0.011	Down
Zfp763	0.0292614	0.0440096	-4.60408	0	0.011	Down
AABR07056845.1	0.0292614	0.0440096	-4.35308	0	0.011	Down
Higd1c	0.0292614	0.0440096	-3.8145	0	0.011	Down
LOC108351533	0.0292614	0.0440096	-4.97942	0	0.011	Down
Mmp19	0.0292614	0.0440096	-4.01058	0	0.011	Down
AABR07056678.1	0.0292614	0.0440096	-4.33512	0	0.011	Down
Chrna3	0.0292614	0.0440096	-4.23547	0	0.011	Down
Icos	0.0292614	0.0440096	-3.97307	0	0.011	Down
AABR07067871.1	0.0292614	0.0440096	-3.98823	0	0.011	Down
LOC100911576	0.0292614	0.0440096	-3.77657	0	0.011	Down
AABR07015559.1	0.0292614	0.0440096	-4.4956	0	0.011	Down
Corin	0.0292614	0.0440096	-4.74879	0	0.011	Down
Prkg2	0.0292614	0.0440096	-4.06049	0	0.011	Down
Gba3	0.0292614	0.0440096	-4.60915	0	0.011	Down
Hormad2	0.0292614	0.0440096	-4.19574	0	0.011	Down
Acmsd	0.0292614	0.0440096	-3.42679	0	0.011	Down
Top2a	0.0292614	0.0440096	-4.87858	0	0.011	Down
AABR07030568.7	0.0292614	0.0440096	-4.37888	0	0.011	Down
Fbxw10	0.0292614	0.0440096	-3.55731	0	0.011	Down
Abhd15	0.0292614	0.0440096	-3.88195	0	0.011	Down
Atp2a3	0.0292614	0.0440096	-3.98462	0	0.011	Down
AABR07018807.1	0.0292614	0.0440096	-4.47226	0	0.011	Down
Mak	0.0292614	0.0440096	-3.86416	0	0.011	Down
LOC100362172	0.0292614	0.0440096	-4.24316	0	0.011	Down
LOC102554838	0.0292614	0.0440096	-3.54898	0	0.011	Down
LOC103690190	0.0292614	0.0440096	-4.40916	0	0.011	Down
Hsd17b3	0.0292614	0.0440096	-4.66741	0	0.011	Down
AABR07026565.1	0.0292614	0.0440096	-4.21299	0	0.011	Down
Nxnl1	0.0292614	0.0440096	-3.73932	0	0.011	Down
Pdgfrb	0.0292614	0.0440096	-4.58698	0	0.011	Down
Pkd2l2	0.0292614	0.0440096	-4.27949	0	0.011	Down
LOC100364500	0.0292614	0.0440096	-4.17005	0	0.011	Down
Cldn15	0.0292614	0.0440096	-4.77301	0	0.011	Down
Tex26	0.0292614	0.0440096	-3.73223	0	0.011	Down
Nr0b2	0.0292614	0.0440096	-4.33426	0	0.011	Down
Trim40	0.0292614	0.0440096	-3.84318	0	0.011	Down
Glt1d1	0.0294928	0.0442584	1.11077	0.089	0.053	Up
Armc8	0.0294943	0.0442584	-0.403846	0.255	0.346	Down
Alcam	0.0296599	0.044334	0.267823	0.573	0.521	Up
Babam2	0.0296838	0.044334	-0.306715	0.508	0.612	Down
Gpcpd1	0.0296889	0.044334	0.611493	0.206	0.144	Up
Dst	0.0297047	0.044334	0.233543	0.823	0.777	Up
Rac1	0.0297212	0.044334	-1.3427	0.074	0.165	Down
Grhpr	0.0297478	0.044334	4.58766	0.011	0	Up
Reck	0.0298547	0.0444033	1.1505	0.116	0.074	Up
Dgki	0.029862	0.0444033	0.173041	0.906	0.872	Up
Tmem141	0.0299516	0.0444331	-0.698221	0.011	0.032	Down
Col18a1	0.029956	0.0444331	1.46587	0.043	0.021	Up
Gucy1a2	0.0299839	0.0444331	-0.312482	0.407	0.495	Down
Nipa1	0.0301915	0.0445994	-0.695118	0.101	0.176	Down
Zxdc	0.030205	0.0445994	1.21086	0.065	0.021	Up
Msto1	0.030241	0.0445994	4.05192	0.016	0	Up
Hgh1	0.0302412	0.0445994	3.84167	0.018	0	Up
Ak3	0.0302663	0.0445994	-0.700393	0.105	0.197	Down
Shfl	0.0303166	0.0446234	-0.692671	0.069	0.138	Down
Daam2	0.0304161	0.0446722	2.37884	0.036	0.005	Up
Amz1	0.030418	0.0446722	1.36557	0.067	0.027	Up
Tlcd3b	0.0305113	0.0447115	1.35848	0.063	0.032	Up
Nup35	0.030513	0.0447115	-1.9425	0.013	0.059	Down
Map4k2	0.0306269	0.0448209	2.02071	0.045	0.016	Up
Galt	0.0307298	0.0448209	-1.225	0.018	0.053	Down
Prrx1	0.0307408	0.0448209	4.26183	0.027	0	Up
Swap70	0.0307421	0.0448209	1.05462	0.083	0.043	Up
Tmem30a	0.0307814	0.0448209	-0.711335	0.089	0.165	Down
Antkmt	0.0308298	0.0448209	-0.681874	0.067	0.112	Down
Phc1	0.0308587	0.0448209	1.13028	0.092	0.053	Up
Nf1	0.0308614	0.0448209	-0.237604	0.481	0.601	Down
Epha4	0.0309551	0.0449072	-0.175576	0.626	0.787	Down
Rbm25l1	0.0311177	0.0450932	-0.692495	0.128	0.191	Down
AABR07024769.1	0.0311815	0.0451276	0.806749	0.15	0.09	Up
Sdccag8	0.0312104	0.0451276	-0.38862	0.273	0.378	Down
Ythdf1	0.0312597	0.045149	1.22854	0.199	0.133	Up
Sirpa	0.0313982	0.0452992	0.767799	0.262	0.202	Up
Kbtbd11	0.0316812	0.0456478	-1.7698	0.013	0.059	Down
Dpp7	0.0317251	0.0456478	-0.605587	0.15	0.25	Down
Get3	0.031779	0.0456478	1.91625	0.04	0.011	Up
Fyttd1	0.0317792	0.0456478	-0.47235	0.206	0.314	Down
Ccng1	0.0318878	0.0457536	-1.25994	0.034	0.09	Down
S100b	0.0320117	0.0458244	0.756691	0.096	0.08	Up
Tbcc	0.032058	0.0458244	-1.81349	0.009	0.048	Down
Gnpat	0.0320961	0.0458244	0.603141	0.134	0.085	Up
Eef1a2	0.0321686	0.0458244	0.544584	0.045	0.021	Up
Abcg3l1	0.0321748	0.0458244	-1.73717	0.025	0.069	Down
Rrp9	0.0322139	0.0458244	-1.6437	0.009	0.032	Down
Atcay	0.0322338	0.0458244	0.434419	0.219	0.154	Up
Rps23	0.0323882	0.0458244	4.88446	0.034	0	Up
Actr1b	0.032411	0.0458244	0.763226	0.101	0.064	Up
Ccdc59	0.0324154	0.0458244	-0.76369	0.031	0.074	Down
LOC103690175	0.0324433	0.0458244	-0.543567	0.069	0.128	Down
Sphkap	0.032463	0.0458244	-0.217015	0.631	0.723	Down
Rptor	0.0324717	0.0458244	-0.371271	0.387	0.495	Down
Homer1	0.0324833	0.0458244	-0.396393	0.23	0.33	Down
Akt3	0.0324913	0.0458244	-0.312034	0.662	0.723	Down
Hmox2	0.0324968	0.0458244	1.22833	0.139	0.08	Up
Septin11	0.0326009	0.0459217	-0.3414	0.23	0.324	Down
Ctss	0.0326923	0.0460009	-0.529301	0.273	0.372	Down
Btbd7	0.0327474	0.0460038	0.992784	0.17	0.096	Up
Zc3hav1	0.0327645	0.0460038	0.787796	0.139	0.085	Up
Entpd6	0.0328427	0.0460223	1.03368	0.15	0.085	Up
Fggy	0.0328479	0.0460223	-0.34788	0.174	0.255	Down
Shisa7	0.0330367	0.0461753	0.557178	0.302	0.234	Up
AABR07043748.1	0.0330369	0.0461753	-0.620158	0.051	0.106	Down
Vamp3	0.033112	0.0461753	-1.60502	0.027	0.085	Down
Gatb	0.0331769	0.0461753	-0.610018	0.089	0.16	Down
Itsn1	0.0332	0.0461753	-0.352099	0.324	0.463	Down
Ago4	0.0332767	0.0461753	1.19302	0.092	0.043	Up
Ppie	0.0332972	0.0461753	2.23979	0.069	0.016	Up
Bysl	0.0333321	0.0461753	-2.28427	0.004	0.027	Down
Gnb3	0.0333321	0.0461753	-2.71712	0.007	0.021	Down
Pex11b	0.0333323	0.0461753	-2.31233	0.007	0.032	Down
Fopnl	0.0333672	0.0461753	-0.921246	0.007	0.021	Down
B3gat2	0.033394	0.0461753	-0.477554	0.078	0.122	Down
Ppial4d	0.0334219	0.0461753	-3.03035	0.002	0.016	Down
Cdk13	0.0334563	0.0461753	-0.150772	0.315	0.42	Down
Agpat4	0.0334859	0.0461753	0.318887	0.479	0.42	Up
Angpt1	0.0335625	0.0462322	-1.33929	0.029	0.09	Down
Mfsd2a	0.0337887	0.046262	-2.10822	0.002	0.016	Down
Glb1l	0.0337903	0.046262	-1.97914	0.007	0.027	Down
Phlpp1	0.0338409	0.046262	0.423332	0.553	0.521	Up
Zfp365	0.0339006	0.046262	0.882019	0.087	0.048	Up
Adgrv1	0.0339372	0.046262	-1.09833	0.011	0.032	Down
Wdr61	0.0339495	0.046262	1.58686	0.139	0.069	Up
LOC103692169	0.0340065	0.046262	-1.14704	0.016	0.053	Down
Rgs13	0.0340167	0.046262	-0.782263	0.022	0.059	Down
Dzank1	0.0340193	0.046262	-0.458244	0.114	0.186	Down
Ssb	0.0340315	0.046262	-0.458623	0.116	0.197	Down
Slc35c2	0.0340656	0.046262	1.26894	0.056	0.027	Up
Zswim6	0.0340814	0.046262	-0.984329	0.034	0.085	Down
Zfp39	0.0341527	0.046262	-1.29002	0.016	0.048	Down
Trio	0.0341724	0.046262	0.283782	0.586	0.553	Up
Fam171b	0.0341819	0.046262	-0.241418	0.224	0.303	Down
Ddx54	0.0341886	0.046262	-0.682335	0.025	0.053	Down
AABR07018078.1	0.0342533	0.046262	-1.74905	0.004	0.021	Down
Lzts2	0.0342599	0.046262	1.31613	0.038	0.011	Up
Mfn1	0.0343086	0.046262	0.530437	0.217	0.165	Up
Trmt6	0.0343376	0.046262	-0.907662	0.049	0.112	Down
Btbd1	0.0344197	0.046262	-0.468592	0.172	0.25	Down
Cercam	0.0344402	0.046262	-1.43927	0.004	0.021	Down
LOC690000	0.034448	0.046262	1.83048	0.054	0.021	Up
Cdh9	0.0344587	0.046262	-0.235049	0.669	0.761	Down
Slain1	0.0344669	0.046262	-0.955555	0.049	0.101	Down
Lrp4	0.0345667	0.046289	-0.58483	0.226	0.319	Down
Clpx	0.034567	0.046289	-0.649424	0.143	0.234	Down
Pln	0.0346275	0.046289	-1.30161	0.004	0.016	Down
Slc25a24	0.0346284	0.046289	-1.4742	0.009	0.027	Down
Epha3	0.0346868	0.0463198	-0.310781	0.459	0.585	Down
Aagab	0.0347991	0.0463321	0.510484	0.204	0.128	Up
Fbxo3	0.0348079	0.0463321	-0.236689	0.172	0.255	Down
Tob2	0.0348346	0.0463321	-0.873851	0.018	0.043	Down
Hacd3	0.0348554	0.0463321	-0.448934	0.219	0.351	Down
Drg2	0.0348728	0.0463321	1.18123	0.06	0.027	Up
Cd86	0.0350065	0.0464356	-1.40569	0.009	0.032	Down
Pdcd10	0.0350522	0.0464356	-0.703164	0.11	0.197	Down
Arhgap21	0.0350684	0.0464356	0.352095	0.526	0.489	Up
Plekhj1	0.0350926	0.0464356	-0.251588	0.107	0.16	Down
Bod1l1	0.0352243	0.0465629	-0.420318	0.201	0.287	Down
LOC687679	0.0353217	0.046588	2.06734	0.047	0.011	Up
Sarnp	0.0353513	0.046588	0.646396	0.324	0.287	Up
Uqcrfs1	0.0353622	0.046588	-1.23645	0.02	0.059	Down
Rhobtb2	0.0354371	0.046588	-0.769656	0.125	0.213	Down
Slc25a28	0.0354492	0.046588	1.23629	0.168	0.096	Up
Ssx2ip	0.0354777	0.046588	1.06945	0.092	0.043	Up
Nab1	0.0354922	0.046588	0.896149	0.119	0.074	Up
Spart	0.0357457	0.0468424	-0.669998	0.045	0.09	Down
Aldh2	0.0357575	0.0468424	-1.43033	0.018	0.059	Down
Snapin	0.0358	0.0468503	-0.964672	0.045	0.09	Down
Ptbp2	0.0358351	0.0468503	-0.27721	0.445	0.58	Down
Tbl2	0.0358822	0.0468651	-1.56189	0.027	0.064	Down
Vcp	0.0360666	0.0470235	1.16581	0.148	0.074	Up
Sgta	0.0360752	0.0470235	1.29106	0.105	0.059	Up
Pbx2	0.0361591	0.0470431	1.56698	0.045	0.016	Up
Plscr4	0.0361621	0.0470431	-0.670281	0.009	0.021	Down
Chd7	0.0363278	0.0472118	0.593712	0.244	0.165	Up
Mtap	0.0363667	0.0472155	1.18412	0.145	0.085	Up
Sult1a1	0.0365307	0.0473814	-0.160389	0.04	0.085	Down
Diaph1	0.0367078	0.0475092	-0.570681	0.094	0.186	Down
Lcp1	0.0367126	0.0475092	-0.646097	0.081	0.138	Down
Trdmt1	0.0367381	0.0475092	-1.17164	0.034	0.096	Down
Gfap	0.0368792	0.0476368	0.128537	0.04	0.032	Up
Mt-atp6	0.0369094	0.0476368	0.368147	0.031	0.016	Up
Vps52	0.0370141	0.047642	-0.391972	0.119	0.176	Down
Klhl8	0.0370301	0.047642	0.841058	0.195	0.138	Up
RGD1308706	0.0370442	0.047642	-0.505128	0.076	0.117	Down
Plcxd2	0.0370761	0.047642	-0.540674	0.107	0.176	Down
Nelfb	0.0370953	0.047642	-0.401255	0.087	0.154	Down
Gin1	0.0372518	0.0477005	-0.328855	0.096	0.154	Down
Adh5	0.0372775	0.0477005	4.49128	0.027	0	Up
Fbxo34	0.0372801	0.0477005	-0.345636	0.168	0.266	Down
B4galnt1	0.0372865	0.0477005	0.653679	0.054	0.032	Up
Lims1	0.0373371	0.0477187	-0.507722	0.081	0.144	Down
Fntb	0.0374496	0.0478157	-0.358987	0.123	0.165	Down
Serf1	0.0376396	0.0478222	4.39357	0.022	0	Up
RGD1562136	0.0376396	0.0478222	4.25192	0.022	0	Up
Ptgs1	0.0376571	0.0478222	-0.454281	0.107	0.17	Down
Tpk1	0.037659	0.0478222	-0.298737	0.163	0.218	Down
Cfap300	0.0377193	0.0478222	4.36619	0.02	0	Up
St13	0.0377903	0.0478222	-0.378418	0.157	0.229	Down
Ca11	0.0378004	0.0478222	-0.310213	0.289	0.378	Down
Ubn1	0.0378091	0.0478222	-0.208186	0.186	0.255	Down
Frmpd4	0.037953	0.0478222	-0.406467	0.204	0.261	Down
Kcnab2	0.0379865	0.0478222	0.410557	0.595	0.569	Up
Ppil2	0.0379875	0.0478222	-0.251317	0.17	0.245	Down
Rnft1	0.0380438	0.0478222	2.61582	0.031	0.005	Up
Nos1	0.0380584	0.0478222	1.34746	0.096	0.048	Up
Prpf40a	0.0380601	0.0478222	-0.362099	0.217	0.298	Down
Tbc1d23	0.0381063	0.0478222	-0.450762	0.139	0.213	Down
Fam169a	0.0381765	0.0478222	-0.102911	0.121	0.165	Down
Arel1	0.0381874	0.0478222	-0.392107	0.228	0.303	Down
Gatm	0.0381966	0.0478222	-0.651076	0.045	0.096	Down
Agt	0.0383277	0.0478222	1.38734	0.031	0.011	Up
Tsc1	0.0383556	0.0478222	0.806542	0.154	0.09	Up
Rhbdf2	0.0383694	0.0478222	1.90275	0.051	0.016	Up
Zfp414	0.0383708	0.0478222	-1.4853	0.016	0.043	Down
Minar2	0.0383726	0.0478222	-0.934055	0.047	0.101	Down
Rplp1	0.0383956	0.0478222	2.32741	0.063	0.005	Up
Ssr4	0.0384448	0.0478222	1.27981	0.02	0.005	Up
Ap3b2	0.0384646	0.0478222	0.801322	0.221	0.149	Up
Vapa	0.0384817	0.0478222	-0.610411	0.105	0.176	Down
Degs1	0.0384918	0.0478222	-3.24267	0.004	0.037	Down
Rab11b	0.0385133	0.0478222	1.1021	0.094	0.048	Up
Zbed4	0.0386163	0.0479047	1.41208	0.081	0.037	Up
B3galnt1	0.038679	0.0479371	1.18099	0.098	0.053	Up
Slc25a23	0.0388111	0.0480297	-0.408968	0.152	0.239	Down
Uqcr10	0.0388271	0.0480297	1.48971	0.036	0.005	Up
Zfp46	0.0390256	0.0482298	1.76804	0.022	0.005	Up
Idua	0.0390838	0.0482416	1.87543	0.04	0.011	Up
Fam92a	0.0391088	0.0482416	-0.412986	0.067	0.128	Down
Mt-co3	0.0391733	0.0482532	1.2777	0.063	0.021	Up
Fanci	0.0391919	0.0482532	1.8162	0.027	0.005	Up
Hcls1	0.0392952	0.048335	2.29977	0.043	0.011	Up
Rin2	0.0393482	0.0483547	0.675087	0.242	0.186	Up
Itpkb	0.039525	0.0484882	0.934245	0.242	0.154	Up
Pxmp4	0.039593	0.0484882	-1.04975	0.04	0.096	Down
Tatdn2	0.0396698	0.0484882	1.78823	0.065	0.016	Up
Ensa	0.0398226	0.0484882	-0.333611	0.213	0.298	Down
Ncf1	0.0398538	0.0484882	1.00826	0.072	0.032	Up
Celf2	0.0398756	0.0484882	-0.114678	0.973	0.995	Down
Snx4	0.0398902	0.0484882	0.394287	0.465	0.436	Up
Atad1	0.0398932	0.0484882	0.553699	0.215	0.16	Up
Dennd1b	0.0399063	0.0484882	-0.166646	0.28	0.372	Down
AABR07061237.1	0.0399442	0.0484882	1.66842	0.049	0.016	Up
Cst3	0.0399568	0.0484882	-0.439779	0.494	0.617	Down
RT1-CE5	0.0399591	0.0484882	-2.40602	0.002	0.027	Down
Lnpk	0.0399783	0.0484882	-0.680414	0.152	0.218	Down
Oxnad1	0.0400004	0.0484882	1.30206	0.096	0.043	Up
Smad3	0.0400542	0.0484882	0.39583	0.537	0.511	Up
Btg3	0.0401144	0.0484882	-0.428945	0.069	0.106	Down
Strn4	0.0401325	0.0484882	-0.24289	0.286	0.362	Down
Rbbp8	0.0401758	0.0484882	-0.408499	0.134	0.223	Down
Tmem108	0.0401971	0.0484882	-2.20243	0.004	0.027	Down
Psmd10	0.0401971	0.0484882	-2.31832	0.007	0.027	Down
Rps28	0.0403046	0.0485007	0.565107	0.054	0.016	Up
Ppargc1b	0.0403147	0.0485007	0.698574	0.253	0.17	Up
Rps6kb2	0.0403313	0.0485007	-0.804605	0.051	0.101	Down
Usf3	0.0403732	0.0485007	-1.08619	0.031	0.074	Down
Golim4	0.0405858	0.0485007	-1.13618	0.036	0.096	Down
Stim1	0.0406103	0.0485007	-0.155834	0.239	0.324	Down
Rapgef6	0.0406159	0.0485007	0.573148	0.483	0.42	Up
Fh	0.0406906	0.0485007	-0.812911	0.043	0.09	Down
Dhx36	0.0406922	0.0485007	-0.248885	0.414	0.521	Down
Slc9a9	0.0406928	0.0485007	-0.34022	0.66	0.75	Down
Tbc1d16	0.0406936	0.0485007	0.769841	0.219	0.149	Up
Gmip	0.0407231	0.0485007	1.56122	0.096	0.048	Up
Hivep1	0.040797	0.0485007	-1.49972	0.004	0.021	Down
Pacsin2	0.0408101	0.0485007	0.486417	0.398	0.34	Up
Pfdn4	0.0408261	0.0485007	-2.46125	0.004	0.021	Down
Strap	0.0408519	0.0485007	1.65475	0.031	0.005	Up
Uck2	0.0408559	0.0485007	0.774506	0.161	0.101	Up
Ajuba	0.040918	0.0485007	-1.53356	0.004	0.027	Down
Megf9	0.0410756	0.0485007	-0.341364	0.367	0.489	Down
Lrfn5	0.0410762	0.0485007	-0.131262	0.937	0.957	Down
Mafb	0.0411605	0.0485007	-1.20708	0.004	0.016	Down
Adhfe1	0.0411605	0.0485007	-1.19153	0.004	0.016	Down
Ctu1	0.0411608	0.0485007	-1.69231	0.004	0.027	Down
Tsnaxip1	0.0411608	0.0485007	-1.91382	0.004	0.027	Down
Amn1	0.0411817	0.0485007	-0.777081	0.072	0.128	Down
Tesc	0.0412038	0.0485007	1.17754	0.213	0.128	Up
Wars2	0.0412071	0.0485007	-1.03941	0.047	0.096	Down
Limch1	0.0412826	0.048546	-0.256909	0.635	0.734	Down
Emc6	0.0415144	0.0486389	-1.74575	0.007	0.021	Down
Mterf2	0.0415336	0.0486389	-0.75602	0.056	0.112	Down
Echdc1	0.0415451	0.0486389	-1.63572	0.011	0.032	Down
Nptx2	0.0415671	0.0486389	2.40084	0.047	0.016	Up
Mospd2	0.0418315	0.0486389	1.90943	0.069	0.027	Up
Rbmx	0.0418978	0.0486389	-0.548249	0.085	0.138	Down
AABR07042733.2	0.041899	0.0486389	-0.89406	0.029	0.064	Down
Unc5d	0.04199	0.0486389	-0.256584	0.758	0.819	Down
Glce	0.0420029	0.0486389	-0.735506	0.087	0.154	Down
Atp6v0b	0.0420409	0.0486389	0.582096	0.369	0.303	Up
Lmtk2	0.0420582	0.0486389	0.477886	0.174	0.133	Up
Ccdc191	0.0421076	0.0486389	-0.614965	0.116	0.186	Down
Rnf2	0.0422165	0.0486389	-1.25515	0.04	0.09	Down
Rftn2	0.0422682	0.0486389	-0.998922	0.007	0.021	Down
Myo6	0.0422803	0.0486389	-0.349213	0.215	0.293	Down
AABR07072236.1	0.0422919	0.0486389	0.465187	0.199	0.149	Up
Slc6a11	0.0423017	0.0486389	-0.771431	0.043	0.074	Down
Armc9	0.0423256	0.0486389	-0.273722	0.434	0.58	Down
Mylk	0.0423558	0.0486389	-0.69153	0.047	0.096	Down
Commd4	0.0424919	0.0486389	-0.695321	0.134	0.234	Down
RGD1308544	0.0425431	0.0486389	-1.25575	0.009	0.016	Down
Ppan	0.0427045	0.0486389	-0.251265	0.076	0.138	Down
Zfp213	0.0427407	0.0486389	-0.683581	0.04	0.08	Down
Poli	0.0428225	0.0486389	-1.19139	0.013	0.043	Down
Chst9	0.0429194	0.0486389	-0.154062	0.714	0.766	Down
LOC100360449	0.0429414	0.0486389	0.54354	0.034	0.021	Up
Srrm1	0.0430663	0.0486389	-0.353132	0.233	0.33	Down
Camk2b	0.0430825	0.0486389	0.274371	0.774	0.713	Up
Slc39a3	0.0432748	0.0486389	-1.02811	0.013	0.037	Down
Ptprc	0.0433001	0.0486389	0.9365	0.23	0.176	Up
Patj	0.0433821	0.0486389	1.121	0.121	0.074	Up
Grm7	0.0434602	0.0486389	-0.184776	0.89	0.936	Down
Togaram1	0.0436123	0.0486389	0.549931	0.333	0.271	Up
Gxylt1	0.043699	0.0486389	-0.391601	0.17	0.245	Down
Car10	0.0437474	0.0486389	0.461995	0.293	0.25	Up
Grin2b	0.0437557	0.0486389	0.167102	0.971	0.973	Up
AABR07044362.4	0.0437845	0.0486389	-0.563726	0.215	0.319	Down
Clip4	0.0438281	0.0486389	-0.211468	0.161	0.255	Down
Fam133b	0.0438527	0.0486389	-0.355586	0.177	0.255	Down
Gls	0.0439556	0.0486389	-0.233821	0.655	0.755	Down
Tubgcp4	0.0439567	0.0486389	-0.701502	0.072	0.128	Down
Tmem175	0.0439817	0.0486389	-0.282689	0.338	0.399	Down
Kcna1	0.0439872	0.0486389	-0.785053	0.063	0.117	Down
RGD1563365	0.0440648	0.0486389	-0.981191	0.038	0.08	Down
Ppid	0.0440668	0.0486389	-0.430545	0.074	0.128	Down
Thap1	0.0440933	0.0486389	-0.969426	0.02	0.053	Down
Cttnbp2nl	0.0441007	0.0486389	-0.394859	0.15	0.218	Down
Slc38a7	0.0441829	0.0486389	-0.493661	0.103	0.16	Down
Zfp84	0.0442476	0.0486389	-0.194375	0.092	0.128	Down
Iqcb1	0.0443082	0.0486389	-0.454104	0.179	0.271	Down
Trim37	0.0443241	0.0486389	-0.323783	0.311	0.367	Down
Agpat3	0.0444492	0.0486389	0.929929	0.157	0.09	Up
Vps35	0.0444913	0.0486389	0.667076	0.242	0.176	Up
Ttc19	0.0445109	0.0486389	-0.497806	0.103	0.186	Down
Ttc7a	0.0445382	0.0486389	1.07544	0.134	0.069	Up
Usp30	0.0445532	0.0486389	-0.200829	0.181	0.234	Down
Timp2	0.0446275	0.0486389	-0.355575	0.13	0.181	Down
Ccr5	0.0447279	0.0486389	-0.542905	0.045	0.096	Down
Ppp1r3d	0.0448285	0.0486389	-5.49587	0	0.021	Down
Elmo1	0.0448764	0.0486389	-0.277246	0.396	0.516	Down
Zfp384	0.0450083	0.0486389	0.838571	0.172	0.122	Up
Tex2	0.0450155	0.0486389	0.670418	0.387	0.314	Up
Egflam	0.0451306	0.0486389	-5.01245	0	0.016	Down
Hif3a	0.045131	0.0486389	-3.3758	0.002	0.021	Down
AABR07058884.1	0.045131	0.0486389	-3.27541	0.002	0.021	Down
Spag6l	0.045131	0.0486389	-2.6081	0.004	0.021	Down
Exosc8	0.0451322	0.0486389	-0.37858	0.078	0.122	Down
Igsf9b	0.0452827	0.0486389	-3.13343	0.002	0.016	Down
Crip1	0.0454342	0.0486389	-5.24129	0	0.011	Down
Arhgap19	0.0454351	0.0486389	-2.91477	0.002	0.021	Down
Glipr2	0.0454351	0.0486389	-3.2447	0.002	0.021	Down
Skint10	0.0454351	0.0486389	-2.57996	0.004	0.021	Down
Sf3b3	0.0454715	0.0486389	1.15833	0.197	0.122	Up
Pstpip1	0.045483	0.0486389	-1.38508	0.049	0.09	Down
Ptprg	0.0454889	0.0486389	-0.158272	0.452	0.527	Down
Egr4	0.0457409	0.0486389	-2.75322	0.002	0.021	Down
LOC680227	0.0457409	0.0486389	-2.22268	0.004	0.021	Down
Mns1	0.0457409	0.0486389	-2.34018	0.004	0.021	Down
Rpusd1	0.0458002	0.0486389	1.32619	0.045	0.016	Up
Brdt	0.0458085	0.0486389	-0.573679	0.045	0.09	Down
Olfml1	0.0458409	0.0486389	-4.799	0	0.016	Down
Ctf2	0.0458409	0.0486389	-4.82601	0	0.016	Down
LOC685406	0.0458409	0.0486389	-4.99585	0	0.016	Down
RGD1562029	0.0458409	0.0486389	-4.6128	0	0.016	Down
Tmigd1	0.0458409	0.0486389	-5.0722	0	0.016	Down
AABR07030880.1	0.0458409	0.0486389	-5.18282	0	0.016	Down
Chrna2	0.0458409	0.0486389	-4.79122	0	0.016	Down
Piwil2	0.0458409	0.0486389	-4.53391	0	0.016	Down
Abhd10	0.0458409	0.0486389	-4.87429	0	0.016	Down
Cklf	0.0458409	0.0486389	-4.74667	0	0.016	Down
Kntc1	0.0458409	0.0486389	-4.72061	0	0.016	Down
Cyp3a62	0.0458409	0.0486389	-5.45732	0	0.016	Down
Elovl6	0.0458409	0.0486389	-3.45241	0.002	0.016	Down
Acad10	0.0458986	0.0486389	-0.820555	0.083	0.144	Down
Slc13a3	0.046029	0.0486389	-4.92668	0	0.011	Down
Slc32a1	0.046029	0.0486389	-4.43183	0	0.011	Down
Shc4	0.046029	0.0486389	-4.6086	0	0.011	Down
AABR07021596.3	0.046029	0.0486389	-4.85533	0	0.011	Down
Stard4	0.046029	0.0486389	-4.3599	0	0.011	Down
Gstt3	0.046029	0.0486389	-4.95497	0	0.011	Down
B4galt1	0.0460452	0.0486389	1.31109	0.076	0.037	Up
P3h1	0.0460788	0.0486389	1.18084	0.04	0.011	Up
Dnajc3	0.0460946	0.0486389	-0.917204	0.049	0.09	Down
Becn1	0.0461109	0.0486389	-0.426892	0.145	0.245	Down
Slc25a11	0.0461263	0.0486389	4.75723	0.031	0	Up
Alkal2	0.0462029	0.0486389	-1.29767	0.002	0.016	Down
Dlgap4	0.0462092	0.0486389	0.574367	0.289	0.202	Up
Ndufb7	0.0462133	0.0486389	1.69183	0.06	0.021	Up
Tmc1	0.046218	0.0486389	-2.86451	0.002	0.016	Down
Proca1	0.046218	0.0486389	-2.80566	0.002	0.016	Down
AABR07034457.1	0.046218	0.0486389	-2.8898	0.002	0.016	Down
Maneal	0.046218	0.0486389	-2.85614	0.002	0.011	Down
LOC102555534	0.046218	0.0486389	-2.16299	0.002	0.011	Down
Slc25a21	0.0463575	0.0486389	-1.94495	0.002	0.011	Down
Rnf38	0.0464318	0.0486389	-0.936068	0.06	0.122	Down
Syt13	0.0465385	0.0486389	-1.28794	0.051	0.122	Down
Ptprcap	0.0465976	0.0486389	-2.05169	0.002	0.016	Down
Fam221a	0.0465976	0.0486389	-2.46492	0.002	0.016	Down
AC097129.1	0.0465976	0.0486389	-2.92111	0.002	0.016	Down
Aldob	0.0465976	0.0486389	-2.36194	0.002	0.016	Down
AABR07039303.3	0.0465976	0.0486389	-2.406	0.002	0.016	Down
Tepp	0.0465976	0.0486389	-2.10924	0.002	0.016	Down
LOC100125366	0.0465976	0.0486389	-2.66183	0.002	0.011	Down
AC096601.1	0.0465976	0.0486389	-2.07024	0.002	0.011	Down
Shisa8	0.0465976	0.0486389	-1.60961	0.002	0.011	Down
Trex1	0.0465976	0.0486389	-2.57985	0.002	0.011	Down
P3h2	0.0465976	0.0486389	-2.23326	0.002	0.011	Down
LOC102547287	0.0466689	0.0486389	-1.61602	0.004	0.021	Down
Pik3ip1	0.0467076	0.0486389	1.08164	0.101	0.059	Up
Astn2	0.0467164	0.0486389	-0.713991	0.096	0.138	Down
Numb	0.0467543	0.0486389	-0.333539	0.174	0.25	Down
Dvl2	0.0467954	0.0486389	-1.27137	0.031	0.069	Down
Phpt1	0.0469393	0.0486389	4.18573	0.025	0	Up
Pdk3	0.0469445	0.0486389	-1.27344	0.054	0.128	Down
AABR07007093.1	0.0469799	0.0486389	-1.98621	0.002	0.016	Down
Cebpa	0.0469799	0.0486389	-1.93214	0.002	0.016	Down
Praf2	0.0469799	0.0486389	-2.06756	0.002	0.016	Down
AABR07063724.1	0.0469799	0.0486389	-1.56094	0.002	0.016	Down
Pou2f3	0.0469799	0.0486389	-0.110651	0.002	0.016	Down
Mdfi	0.0469799	0.0486389	-1.86794	0.002	0.016	Down
Malrd1	0.0469799	0.0486389	-1.29531	0.002	0.016	Down
AC139608.1	0.0469799	0.0486389	-1.00806	0.002	0.016	Down
Tmco3	0.0469799	0.0486389	-1.10913	0.002	0.016	Down
Dao	0.0469799	0.0486389	-1.60174	0.002	0.016	Down
Zscan18	0.0469799	0.0486389	-1.85156	0.002	0.011	Down
RGD1359334	0.0469799	0.0486389	-1.54171	0.002	0.011	Down
AABR07061453.2	0.0469799	0.0486389	-1.46249	0.002	0.011	Down
Btg4	0.0469799	0.0486389	-0.925581	0.002	0.011	Down
Tmem132c	0.0469799	0.0486389	-1.32957	0.002	0.011	Down
Ppp1r36	0.0469817	0.0486389	-1.74629	0.004	0.021	Down
Etv3	0.047036	0.0486389	2.13524	0.06	0.027	Up
Cyp4v3	0.0470543	0.0486389	-0.701867	0.016	0.043	Down
Ryk	0.0470989	0.0486389	0.648657	0.17	0.122	Up
Pdzd8	0.0471913	0.0486389	-0.200879	0.19	0.282	Down
Sh3glb2	0.047217	0.0486389	0.799048	0.157	0.112	Up
Pcmtd1	0.0472508	0.0486389	-0.333619	0.434	0.521	Down
AC123500.1	0.0472963	0.0486389	-1.00816	0.004	0.021	Down
Leng9	0.0472963	0.0486389	-0.628498	0.004	0.016	Down
Lmntd1	0.0472963	0.0486389	-0.613979	0.004	0.016	Down
Tnks2	0.0473023	0.0486389	1.367	0.056	0.027	Up
Guf1	0.0474956	0.0487677	0.802941	0.058	0.032	Up
Tenm3	0.0475019	0.0487677	0.384556	0.177	0.138	Up
Fam102a	0.0475713	0.0488006	1.82702	0.087	0.043	Up
Sptbn2	0.0476794	0.0488695	0.421115	0.421	0.362	Up
LRRTM1	0.0477132	0.0488695	-0.316037	0.038	0.074	Down
Zbtb47	0.0477794	0.0488695	-0.406661	0.049	0.09	Down
Rgs19	0.0477877	0.0488695	1.81337	0.06	0.016	Up
L3mbtl2	0.0478541	0.0488993	1.85619	0.148	0.074	Up
Fbrsl1	0.0479038	0.0489119	0.727601	0.116	0.059	Up
LOC103691005	0.0479618	0.048933	4.51459	0.027	0	Up
Pigp	0.0480023	0.0489362	2.27402	0.031	0.005	Up
Elp6	0.0480633	0.0489453	4.44836	0.025	0	Up
Mbd1	0.0480859	0.0489453	-0.216466	0.17	0.234	Down
Asb6	0.0481649	0.0489875	4.22744	0.022	0	Up
Cdc40	0.048309	0.0490961	-0.600013	0.112	0.176	Down
Traf3ip1	0.0483649	0.0491147	-0.431679	0.103	0.16	Down
Scube3	0.048482	0.04915	1.33062	0.103	0.053	Up
Ccdc93	0.0484963	0.04915	-0.453245	0.188	0.266	Down
Ppp1r14b	0.0485122	0.04915	-1.32021	0.022	0.059	Down
Zbtb48	0.0486788	0.0492807	-1.07565	0.027	0.074	Down
Klf13	0.0488678	0.0494339	-0.526304	0.119	0.202	Down
Ngef	0.048917	0.0494455	1.14307	0.152	0.09	Up
Nudt12	0.0490925	0.0495627	2.9786	0.036	0.005	Up
Ccs	0.0491087	0.0495627	-1.27984	0.043	0.09	Down
Rcn2	0.0491894	0.0495712	-0.41429	0.06	0.106	Down
Ntan1	0.049199	0.0495712	-0.870252	0.043	0.085	Down
Exoc4	0.049273	0.0495712	0.309122	0.747	0.734	Up
P2ry14	0.0493062	0.0495712	-0.300517	0.051	0.09	Down
Susd3	0.0493063	0.0495712	-0.443803	0.051	0.096	Down
Star	0.0494543	0.0496818	-0.602449	0.02	0.053	Down
Rpn1	0.0495047	0.0496944	0.710545	0.235	0.165	Up
Ogfrl1	0.0495468	0.0496985	-0.709487	0.029	0.059	Down
Oaz1	0.0496141	0.049728	3.78636	0.051	0.005	Up
Adamtsl3	0.0498176	0.0498938	2.81369	0.031	0.005	Up
Ssrp1	0.0499131	0.0499512	0.740497	0.145	0.09	Up
Kif17	0.0499874	0.0499874	-0.539834	0.228	0.287	Down
Atg9a	0.0501087		-0.498095	0.078	0.133	Down
Cluh	0.0502664		1.05514	0.116	0.059	Up
Macf1	0.0502723		0.248371	0.796	0.851	Up
Slc35f6	0.0502761		2.25822	0.038	0.005	Up
Nell2	0.0503296		0.1759	0.832	0.782	Up
Pdzd2	0.050348		-0.342723	0.291	0.372	Down
Tbx19	0.0503777		3.22182	0.011	0	Up
Alyref	0.0503777		3.26184	0.011	0	Up
Plekhg2	0.0503783		3.91376	0.016	0	Up
Gpnmb	0.0503783		4.87744	0.016	0	Up
Jag1	0.0503783		3.56528	0.016	0	Up
Ccdc153	0.0503783		3.90239	0.016	0	Up
Rab7b	0.0503783		4.26013	0.016	0	Up
Mx2	0.0503783		3.75233	0.016	0	Up
Clec12b	0.0503783		4.10223	0.02	0	Up
Cd40	0.0503783		3.91121	0.02	0	Up
Arhgap11a	0.0503783		4.04466	0.02	0	Up
St14	0.0503783		3.79312	0.018	0	Up
Flvcr1	0.0504453		-1.01459	0.029	0.064	Down
Pgap4	0.0506675		-1.16277	0.013	0.053	Down
Taf7	0.0508413		-1.34119	0.018	0.048	Down
Adam12	0.0509373		-2.29272	0.007	0.032	Down
Scfd2	0.0509705		-0.176448	0.32	0.447	Down
Galnt3	0.0509772		-0.315196	0.092	0.138	Down
Purg	0.0511009		-1.18042	0.016	0.043	Down
Serpini1	0.0512245		-0.463338	0.15	0.229	Down
Ppfibp1	0.0513331		0.762117	0.174	0.106	Up
Adamts19	0.0513352		1.83195	0.078	0.032	Up
Csnk1e	0.0513781		-1.23268	0.049	0.106	Down
Cbx1	0.0515123		-2.42931	0.004	0.027	Down
Cntln	0.0515592		-0.764189	0.031	0.069	Down
Trmu	0.0515649		-1.06309	0.047	0.09	Down
Il1rapl2	0.0517395		-1.76882	0.022	0.059	Down
Dgat2	0.0517517		-0.562453	0.119	0.181	Down
Mtg2	0.0518529		0.9474	0.253	0.165	Up
Por	0.0519138		1.07871	0.17	0.112	Up
Ptms	0.0519232		0.214959	0.148	0.117	Up
Slc35e4	0.0519462		0.119228	0.031	0.016	Up
Natd1	0.0519786		-1.80151	0.009	0.037	Down
Pwwp2a	0.0521141		0.742156	0.306	0.261	Up
Foxp4	0.0521826		1.74027	0.054	0.016	Up
Gaa	0.0521953		1.95174	0.072	0.016	Up
Rpl37	0.0522107		-2.0769	0.004	0.027	Down
She	0.0522123		-1.76155	0.011	0.037	Down
Gnptg	0.052228		-0.309622	0.199	0.282	Down
Nelfcd	0.0524468		-1.69979	0.009	0.037	Down
Cybb	0.0524469		-1.98731	0.013	0.037	Down
Slc39a14	0.05248		1.3275	0.094	0.037	Up
Dnajb2	0.0525498		1.59101	0.083	0.037	Up
Rundc3a	0.0526315		0.834977	0.15	0.096	Up
Itga5	0.0526823		-1.41778	0.013	0.027	Down
RGD1304622	0.0527296		-0.882666	0.034	0.069	Down
Nasp	0.0527406		-1.10545	0.058	0.122	Down
Gopc	0.0527443		-0.324015	0.072	0.112	Down
Sec23a	0.0527886		-0.162889	0.237	0.314	Down
Eepd1	0.0528566		-0.272053	0.116	0.186	Down
Tex261	0.0529185		-1.72929	0.007	0.037	Down
Arhgap33	0.053096		-1.65235	0.011	0.043	Down
Cox8a	0.0531198		0.446134	0.051	0.027	Up
Tcaim	0.0532048		-0.573214	0.096	0.16	Down
Wasf1	0.0532876		-0.307838	0.434	0.553	Down
Slc25a29	0.0535129		-1.56461	0.007	0.032	Down
Naa60	0.053561		-0.583729	0.112	0.181	Down
Dcbld1	0.0536713		-0.487843	0.029	0.064	Down
AABR07034295.1	0.053874		-0.652109	0.094	0.17	Down
Copg2	0.0539526		-0.323083	0.215	0.303	Down
Haghl	0.053973		-1.27851	0.027	0.059	Down
Cacfd1	0.0542294		-0.846754	0.02	0.048	Down
Sap130	0.0542586		-0.433754	0.233	0.335	Down
Tnpo1	0.0543496		0.913856	0.248	0.176	Up
Ankrd61	0.0544495		1.1809	0.04	0.021	Up
Bex3	0.0545642		0.551193	0.056	0.021	Up
Slc30a6	0.054617		-0.320815	0.105	0.154	Down
Zdhhc6	0.0547863		-1.43518	0.031	0.085	Down
C1qc	0.0548424		-0.560911	0.056	0.106	Down
Tubb4a	0.0548607		0.52948	0.094	0.074	Up
Dpm2	0.0550707		-1.70848	0.02	0.064	Down
RGD1308147	0.0550842		-0.41306	0.009	0.016	Down
N6amt1	0.0552079		-1.12043	0.011	0.021	Down
Avpi1	0.0553307		-0.476673	0.009	0.027	Down
Fam193a	0.0553771		0.444343	0.463	0.426	Up
Ikzf1	0.0554042		0.445356	0.371	0.319	Up
Kansl1l	0.0555191		-0.394833	0.166	0.282	Down
Pdzk1	0.0555728		-1.03217	0.011	0.032	Down
Kcnq1	0.0556193		-0.573586	0.074	0.133	Down
AABR07049064.1	0.0557008		-0.865825	0.011	0.032	Down
Pcyt1b	0.0558675		-0.361754	0.092	0.149	Down
Ccdc25	0.055946		1.39376	0.072	0.043	Up
AABR07007775.1	0.0559479		-0.631412	0.011	0.021	Down
Lamb1	0.0559529		-0.181536	0.103	0.165	Down
Dusp7	0.0559623		2.30323	0.051	0.011	Up
Coq3	0.0560706		1.21206	0.069	0.043	Up
Sod2	0.0561161		-1.55282	0.016	0.048	Down
Pnisr	0.0562663		-0.211792	0.577	0.638	Down
Gpr162	0.0563938		-0.658645	0.134	0.218	Down
Fcf1	0.0563997		-0.217087	0.161	0.234	Down
Eif2s2	0.0564892		-0.65707	0.15	0.223	Down
Rreb1	0.056756		0.550265	0.293	0.234	Up
Thumpd3	0.0567953		-0.682991	0.047	0.085	Down
Med13l	0.0567973		0.501944	0.436	0.42	Up
Akirin1	0.0568179		-0.531828	0.06	0.117	Down
Kras	0.0569386		-0.300164	0.107	0.17	Down
Ncapd3	0.0570078		-0.789572	0.054	0.101	Down
Cacnb2	0.0572629		-0.136271	0.779	0.83	Down
Tfdp2	0.0573328		-0.277741	0.275	0.346	Down
Clec2g	0.0573922		2.70341	0.04	0.011	Up
Kdelr2	0.0574618		-0.929093	0.063	0.128	Down
Spry3	0.0574835		2.20498	0.054	0.021	Up
Pik3r2	0.0575344		1.12801	0.072	0.043	Up
Agpat1	0.0579677		1.89447	0.045	0.016	Up
Polr2a	0.0581635		-0.349811	0.163	0.218	Down
Hbp1	0.0581884		-0.26397	0.081	0.144	Down
LOC100125362	0.0584838		-1.10404	0.065	0.149	Down
LOC102549842	0.058522		-0.554581	0.078	0.128	Down
Lig3	0.0585553		-0.350405	0.074	0.117	Down
Rapgef5	0.0586551		-0.158824	0.568	0.676	Down
Sptbn4	0.0587042		0.242797	0.629	0.649	Up
Epm2a	0.0587291		-0.999055	0.036	0.085	Down
Kat14	0.0587658		-0.263781	0.072	0.133	Down
Camk1d	0.0587691		-0.131891	0.705	0.787	Down
Dcun1d1	0.058806		2.14854	0.058	0.016	Up
Nfam1	0.0588861		0.810668	0.119	0.074	Up
Fkbp4	0.0589968		-0.714012	0.04	0.096	Down
Hsp90aa1	0.0591106		3.02247	0.049	0.011	Up
Clk3	0.0591146		1.46539	0.141	0.074	Up
AABR07066522.1	0.0592633		-0.381982	0.235	0.314	Down
Ptger3	0.0592855		1.70157	0.051	0.016	Up
LOC108348175	0.0593231		-0.37029	0.132	0.191	Down
Rassf4	0.0596869		1.94581	0.045	0.011	Up
Phkg2	0.0597006		0.602116	0.179	0.133	Up
Epc2	0.0597306		-0.419038	0.152	0.239	Down
Fastkd1	0.0597564		-0.365929	0.116	0.186	Down
Foxp1	0.0598152		-0.29972	0.423	0.511	Down
Snrnp40	0.0599746		-0.568927	0.128	0.191	Down
Cdc37l1	0.0602578		-0.360197	0.195	0.287	Down
Abracl	0.0602781		1.79708	0.036	0.011	Up
Mvp	0.0602837		0.849896	0.159	0.122	Up
Gpr37	0.0603687		1.94422	0.036	0.005	Up
Ubp1	0.0604074		-0.16067	0.172	0.255	Down
Aff1	0.0604135		0.777014	0.161	0.106	Up
Ipo5	0.0604445		-1.20098	0.054	0.112	Down
Ints11	0.060498		-1.50632	0.022	0.059	Down
Adpgk	0.0606636		-0.113747	0.17	0.229	Down
Adam15	0.0607367		2.05276	0.065	0.016	Up
Fam227a	0.0610965		0.791511	0.174	0.117	Up
Plcl1	0.0611126		-0.399538	0.103	0.144	Down
Eri3	0.061357		0.287661	0.434	0.383	Up
Tp53bp2	0.0613726		-0.645359	0.04	0.08	Down
AABR07031963.1	0.0614309		4.50103	0.027	0	Up
AABR07065531.26	0.0614869		1.21318	0.112	0.064	Up
Hmgn2	0.0615856		5.23969	0.038	0	Up
Pitpnm1	0.061765		1.23755	0.092	0.043	Up
Tspan14	0.0618322		-0.251608	0.179	0.261	Down
Syn3	0.0618416		-0.255502	0.407	0.543	Down
Bmpr2	0.0619983		0.353384	0.331	0.287	Up
Abraxas2	0.0620156		-0.589228	0.047	0.09	Down
Eif4e	0.062098		-0.197146	0.123	0.17	Down
Tecpr1	0.0621228		-0.31996	0.145	0.202	Down
Spats2	0.0622094		4.64636	0.025	0	Up
Tmem176b	0.0623943		-0.267102	0.248	0.362	Down
Csde1	0.0624112		0.897894	0.179	0.122	Up
Klhl1	0.0624378		2.63675	0.036	0.011	Up
Rnf165	0.0624391		-1.74022	0.022	0.069	Down
Trip11	0.0624449		0.445216	0.26	0.218	Up
Ppm1f	0.0627448		1.17268	0.089	0.053	Up
Nadk	0.0627549		-0.3149	0.134	0.218	Down
Got2	0.062766		-0.53248	0.101	0.176	Down
Rgs20	0.0627766		-2.1432	0.011	0.053	Down
Ccng2	0.0628642		-1.43949	0.018	0.048	Down
Tmem154	0.0628665		2.77008	0.029	0.005	Up
Tnfaip1	0.0628888		3.40353	0.025	0.005	Up
Asic1	0.0629082		1.83638	0.063	0.016	Up
Tor1b	0.0631182		2.51938	0.034	0.005	Up
AABR07044980.1	0.0631304		2.25381	0.029	0.005	Up
Hibadh	0.0631599		-0.262696	0.201	0.266	Down
Osbp	0.0631969		-0.516026	0.101	0.16	Down
Rab21	0.0633495		-0.866238	0.058	0.128	Down
Atp5me	0.063366		1.51603	0.083	0.021	Up
Acat1	0.0634716		-0.528882	0.168	0.245	Down
Sycp3	0.0635307		-1.33215	0.004	0.027	Down
Peli2	0.0636139		-0.367744	0.166	0.229	Down
Armc5	0.0638057		-0.616845	0.04	0.074	Down
Zdhhc13	0.0638951		-0.237743	0.087	0.133	Down
Crabp2	0.0639278		2.07336	0.027	0.005	Up
Ssh1	0.0639537		-0.295493	0.163	0.207	Down
Mipep	0.0640047		-0.36059	0.085	0.117	Down
Polh	0.064154		-0.756174	0.065	0.112	Down
Dip2b	0.0642567		0.326461	0.546	0.511	Up
Tjp1	0.0642664		-0.166012	0.208	0.277	Down
Snrnp70	0.0643611		0.225091	0.779	0.787	Up
Tcerg1l	0.0643667		1.03665	0.116	0.048	Up
Capn15	0.0644242		0.972398	0.096	0.053	Up
Pip5k1a	0.0644869		0.371287	0.4	0.362	Up
Stxbp5l	0.0645523		-0.249539	0.689	0.75	Down
Abce1	0.0647213		-0.471736	0.098	0.165	Down
Bcl11a	0.0647274		0.31823	0.559	0.495	Up
AC115420.4	0.0649628		1.26864	0.034	0.005	Up
Baiap2	0.0650173		0.287591	0.682	0.654	Up
Kansl3	0.0650888		0.80618	0.199	0.16	Up
F11r	0.0651036		-0.828977	0.025	0.064	Down
Necab1	0.0651973		-0.331695	0.499	0.585	Down
Marchf3	0.0652908		1.0157	0.101	0.064	Up
Harbi1	0.0652944		3.35479	0.011	0	Up
Tex22	0.0652944		3.77438	0.011	0	Up
Olfml2b	0.0652944		3.27333	0.011	0	Up
LOC691143	0.0652946		3.19301	0.013	0	Up
Vwa1	0.0652946		3.71676	0.013	0	Up
LOC100910978	0.0652946		3.65695	0.013	0	Up
Casp7	0.0652947		3.89107	0.018	0	Up
Ybx2	0.0652947		3.94283	0.018	0	Up
Uros	0.0652947		3.41837	0.016	0	Up
Lins1	0.0652947		3.69303	0.016	0	Up
Mcrip2	0.0652947		3.89019	0.016	0	Up
Ppa1	0.0653276		-0.537466	0.123	0.197	Down
Rab11fip2	0.0654802		-0.40716	0.116	0.191	Down
Mtss2	0.0655224		1.59816	0.038	0.011	Up
Rpn2	0.0655398		-0.394611	0.112	0.197	Down
Naa10	0.0656337		-4.85463	0	0.016	Down
Agrn	0.0656601		1.55806	0.096	0.037	Up
Bop1	0.0656845		0.741213	0.054	0.043	Up
Zfpm2	0.0658184		-0.127225	0.812	0.91	Down
Nup93	0.0658189		0.651883	0.282	0.229	Up
Arid2	0.065843		0.351099	0.356	0.309	Up
Vps50	0.0659414		0.83113	0.206	0.138	Up
Sumo4	0.0659486		-2.69055	0.004	0.037	Down
Ogfod3	0.0659502		-2.61727	0.009	0.037	Down
Pomt2	0.0661219		-0.661089	0.069	0.117	Down
Kmt5c	0.0661879		-0.744431	0.072	0.112	Down
Zfp846	0.066322		-0.809179	0.016	0.048	Down
Ift80	0.0664049		-0.214048	0.116	0.17	Down
Magoh	0.066454		-5.53881	0	0.021	Down
Adamts20	0.066671		-0.493869	0.054	0.09	Down
Cxcl14	0.0666906		-4.49209	0.002	0.037	Down
Fkbp3	0.0667065		-0.654235	0.056	0.101	Down
Fam174b	0.0667672		-0.651708	0.065	0.112	Down
Pfdn5	0.0668727		-0.632975	0.058	0.069	Down
Dstyk	0.0668806		0.558184	0.192	0.165	Up
Mpp4	0.0670326		-1.60854	0.004	0.021	Down
Stpg2	0.0670336		-1.69588	0.007	0.027	Down
Ppm1m	0.0670339		-1.8163	0.011	0.032	Down
Ccdc88c	0.067113		2.04732	0.04	0.016	Up
Fam76a	0.0671139		1.68281	0.045	0.016	Up
Ptprn2	0.0671211		-0.23675	0.398	0.521	Down
Lin7b	0.0672598		-1.22099	0.025	0.064	Down
Fam120a	0.0676502		0.690546	0.304	0.245	Up
Rnf5	0.0676564		-1.5813	0.002	0.011	Down
Ccdc33	0.0676611		-1.25589	0.007	0.021	Down
Isg20l2	0.0679001		-1.83673	0.011	0.037	Down
Tnik	0.0679156		-0.174621	0.821	0.883	Down
Dtx2	0.0680048		1.41351	0.096	0.053	Up
Zdhhc21	0.0681398		-0.614172	0.098	0.165	Down
Mt1	0.0681449		-0.782406	0.027	0.053	Down
Nkain2	0.0681758		-0.116275	0.931	0.979	Down
Acp1	0.0681866		1.93102	0.074	0.032	Up
Tpm1	0.0682098		-0.663697	0.163	0.255	Down
Gfm2	0.0682797		-0.599964	0.119	0.181	Down
Trpv3	0.0684996		-0.884491	0.022	0.048	Down
Poln	0.0685191		-0.522069	0.123	0.165	Down
Lamtor5	0.0686335		-0.839987	0.022	0.053	Down
Arhgdib	0.0686365		-1.06585	0.031	0.069	Down
Rbm10	0.0686436		0.441162	0.172	0.144	Up
Zfp775	0.0686481		-1.16359	0.016	0.053	Down
Tpr	0.0686866		-0.332892	0.262	0.367	Down
Aptx	0.0687309		0.951923	0.063	0.032	Up
Selenok	0.0687647		-1.00293	0.034	0.08	Down
Lhfpl6	0.0688549		0.241551	0.049	0.037	Up
Ksr2	0.0688866		0.283198	0.705	0.707	Up
Cxxc5	0.0689004		5.32068	0.045	0	Up
Slc4a10	0.0689387		-0.21736	0.702	0.755	Down
Fgfbp3	0.0689469		-2.165	0.002	0.016	Down
Ap3d1	0.0689788		0.495447	0.213	0.154	Up
Ergic3	0.0690253		-0.973805	0.045	0.096	Down
Fbxo42	0.0690725		-0.47327	0.121	0.176	Down
Ccdc149	0.0691193		-0.594545	0.112	0.181	Down
Arhgap24	0.0691658		-0.281801	0.425	0.484	Down
Ankrd52	0.0692326		2.11164	0.054	0.016	Up
Ak4	0.0693352		1.06116	0.065	0.032	Up
Swsap1	0.069413		-0.89615	0.009	0.027	Down
Phlpp2	0.0695021		-0.282307	0.248	0.33	Down
Itgb1bp1	0.0698092		1.62506	0.078	0.043	Up
Gphn	0.0698362		-0.247205	0.626	0.713	Down
Agtpbp1	0.0698403		0.321981	0.441	0.41	Up
Zfand1	0.0698971		-1.12956	0.011	0.032	Down
Hsd17b10	0.0700283		-1.70849	0.007	0.027	Down
Cep112	0.0701506		-0.266071	0.394	0.473	Down
Paip1	0.070195		-0.207423	0.063	0.122	Down
LOC102549506	0.0702096		1.32747	0.11	0.053	Up
Ctsf	0.0702399		-1.22814	0.034	0.08	Down
Stat1	0.0703008		2.37079	0.065	0.016	Up
Sclt1	0.0703103		-0.358759	0.329	0.431	Down
AABR07035926.2	0.0703354		-0.285994	0.02	0.032	Down
Wdr1	0.0703565		1.09893	0.058	0.032	Up
Tor3a	0.0703672		2.63385	0.054	0.016	Up
Tbcd	0.0703686		0.831781	0.271	0.218	Up
AABR07002774.1	0.0703839		-0.864175	0.009	0.027	Down
As3mt	0.0705244		-1.65831	0.018	0.053	Down
Tmem132d	0.0705769		0.522398	0.315	0.271	Up
Cdc73	0.0706025		-0.23932	0.195	0.261	Down
Igf1	0.0707785		1.83372	0.06	0.021	Up
Cct2	0.0709538		-0.750016	0.011	0.048	Down
Akt1	0.0709699		1.78613	0.043	0.016	Up
Fam110a	0.0712548		-0.97931	0.013	0.037	Down
Ccdc28a	0.0713103		3.021	0.04	0.005	Up
Slc18b1	0.0713541		-0.735426	0.045	0.074	Down
Cx3cl1	0.071517		-0.176288	0.083	0.138	Down
Cspg4	0.0715342		-1.4063	0.02	0.053	Down
Scamp5	0.0715354		-0.279029	0.206	0.287	Down
Lmo4	0.0716176		0.989715	0.204	0.128	Up
Ndel1	0.0716634		-0.524657	0.065	0.106	Down
Lpin2	0.0718241		-0.114975	0.322	0.431	Down
Gss	0.0718914		-0.441581	0.06	0.096	Down
Fv1	0.0719542		1.6889	0.047	0.016	Up
Igsf8	0.07203		0.849601	0.107	0.053	Up
Pdcd6	0.0720868		-1.73645	0.009	0.032	Down
Nucb1	0.0721578		0.949675	0.152	0.09	Up
Bbs7	0.0721712		0.787871	0.083	0.043	Up
Map1a	0.0721747		0.629483	0.248	0.197	Up
Hnrnpm	0.0722087		-0.385482	0.284	0.378	Down
AABR07025295.1	0.0722424		1.90941	0.036	0.011	Up
Psph	0.0723565		-1.09224	0.013	0.037	Down
L2hgdh	0.0724267		0.755708	0.063	0.027	Up
Sparc	0.0724514		-0.566304	0.132	0.213	Down
Tfip11	0.0725414		-0.2405	0.022	0.037	Down
Tti1	0.0725872		-0.799131	0.067	0.122	Down
Trpc4	0.072604		-0.482623	0.192	0.271	Down
Ripor1	0.0728265		0.789621	0.157	0.09	Up
Oplah	0.072868		-0.264532	0.186	0.266	Down
Clec4a	0.0729127		-1.15719	0.016	0.043	Down
Wdr91	0.0729496		-0.823368	0.036	0.069	Down
Gucy1b1	0.0730759		1.46939	0.081	0.037	Up
Chst15	0.0731056		-0.343406	0.264	0.309	Down
Fuz	0.0732092		-0.392094	0.074	0.117	Down
Psmb2	0.073244		-0.26731	0.166	0.255	Down
Peak1	0.0732687		-0.272479	0.262	0.362	Down
Nlgn1	0.0733464		-0.129932	0.951	0.984	Down
Exosc10	0.0733794		0.788053	0.179	0.128	Up
Zfp710	0.0733985		-0.214655	0.492	0.596	Down
Sar1b	0.0734144		-0.914011	0.074	0.154	Down
Mlip	0.0734527		-0.224899	0.342	0.41	Down
Ccdc136	0.0734588		-0.776527	0.072	0.138	Down
Dexi	0.0734653		1.11729	0.098	0.059	Up
Arpp21	0.0735068		-0.189674	0.602	0.686	Down
Tardbp	0.0735133		0.698079	0.163	0.112	Up
Ahsa2	0.0735353		-1.16863	0.025	0.074	Down
Cdk14	0.0736557		-0.169238	0.727	0.787	Down
Zcchc2	0.0737797		-0.781091	0.074	0.122	Down
Nyap2	0.0739147		-0.587535	0.112	0.17	Down
Nfix	0.0739491		0.392404	0.459	0.42	Up
Btaf1	0.0740113		-0.126611	0.306	0.41	Down
Slc39a7	0.0740176		-0.876507	0.018	0.053	Down
Galnt18	0.0740351		-0.152066	0.564	0.66	Down
Xpo5	0.0741982		1.21861	0.121	0.069	Up
Cd2bp2	0.0742472		2.19266	0.056	0.011	Up
Clvs2	0.0743017		-0.165837	0.385	0.468	Down
AABR07069227.1	0.074405		1.64298	0.051	0.027	Up
Dpf3	0.0744449		0.233523	0.389	0.346	Up
Gnb5	0.074596		-0.941936	0.081	0.133	Down
Lrrk1	0.0747136		-0.502063	0.101	0.154	Down
Prorp	0.0747271		-0.729996	0.094	0.16	Down
Aco2	0.0748052		-0.318394	0.239	0.34	Down
Faf1	0.0748482		-0.20662	0.515	0.633	Down
Zfp322a	0.0750501		-0.362274	0.107	0.154	Down
Zfp511	0.0750635		1.72761	0.038	0.005	Up
Slc25a33	0.0752715		0.967359	0.107	0.069	Up
Col5a3	0.0752967		0.547218	0.054	0.027	Up
Med1	0.0753353		1.14189	0.15	0.09	Up
Gpatch11	0.0753545		-0.761101	0.051	0.106	Down
Npy5r	0.0753799		-0.72557	0.034	0.074	Down
Ccdc18	0.0755968		-1.2104	0.029	0.069	Down
Slc24a4	0.0756324		0.372866	0.447	0.383	Up
Ngdn	0.0756935		-0.469524	0.067	0.117	Down
Eif3a	0.0757411		-0.432743	0.197	0.282	Down
Dclk1	0.0757771		-0.152059	0.743	0.84	Down
Ddx3	0.0758005		-0.245926	0.179	0.271	Down
Map4k1	0.0759049		-0.512749	0.036	0.069	Down
AABR07001573.2	0.0760683		0.922331	0.159	0.112	Up
Clip2	0.0761326		-0.207212	0.251	0.335	Down
Lgals8	0.0761467		-0.243821	0.15	0.234	Down
Golga1	0.0762557		-0.38913	0.215	0.309	Down
Lrif1	0.076328		-0.320985	0.248	0.34	Down
Bag4	0.0764117		-0.721802	0.031	0.074	Down
Pnp	0.0764134		-0.823425	0.051	0.09	Down
Cox6c	0.0766334		0.649301	0.103	0.069	Up
Pxdc1	0.0768094		5.08874	0.043	0	Up
Ttll9	0.0768265		-0.67341	0.031	0.059	Down
Rps6kc1	0.0768696		0.520357	0.418	0.383	Up
AABR07065438.1	0.0769865		-0.921809	0.027	0.069	Down
Zfp57	0.0770895		-0.74454	0.038	0.064	Down
Kantr	0.0771597		-0.304012	0.101	0.154	Down
Spdya	0.0773422		-0.652192	0.051	0.096	Down
Dok6	0.0773743		-0.172412	0.743	0.782	Down
Dctn1	0.0773966		0.639089	0.174	0.144	Up
Fastkd3	0.0774197		-1.28016	0.038	0.096	Down
Unc119b	0.0775082		1.51599	0.098	0.043	Up
Klhl5	0.0775344		-0.566442	0.128	0.197	Down
Nop9	0.077669		4.67919	0.031	0	Up
Chd6	0.077881		-0.192568	0.497	0.612	Down
Crebbp	0.0779862		0.283123	0.503	0.447	Up
Rnf208	0.0780013		1.55393	0.031	0.011	Up
Ccnh	0.0782853		-0.153565	0.089	0.144	Down
Jmjd8	0.0783416		1.52263	0.058	0.027	Up
AABR07053749.2	0.0784135		0.819495	0.051	0.021	Up
Rnf6	0.0785346		-0.441202	0.045	0.08	Down
LOC100364769	0.0786		-0.809035	0.029	0.059	Down
Trappc6a	0.0786073		-2.16546	0.011	0.043	Down
Rapgef1	0.0786433		0.580699	0.239	0.165	Up
Cadm2	0.0787026		-0.201058	0.736	0.803	Down
Zkscan5	0.0787849		2.04397	0.029	0.011	Up
Csnk1g2	0.0788302		0.745828	0.123	0.085	Up
Hecw1	0.0789475		-0.164342	0.584	0.67	Down
Anxa5	0.0789735		1.02479	0.027	0.011	Up
Ndufv3.1	0.0790696		0.770444	0.087	0.048	Up
Dusp3	0.0790765		1.41893	0.06	0.032	Up
Mx1	0.0790995		4.99836	0.022	0	Up
Tppp	0.0790997		2.76784	0.025	0.005	Up
Ndst1	0.0791021		1.1032	0.038	0.011	Up
Styxl1	0.0791149		-0.672538	0.116	0.191	Down
Iqcg	0.0792052		-0.398959	0.219	0.319	Down
Slitrk2	0.0792064		2.81284	0.029	0.005	Up
Tmem68	0.0792124		-1.17748	0.034	0.09	Down
Dcaf7	0.0792204		0.604449	0.168	0.106	Up
Tmem8a	0.0794301		2.61807	0.022	0.005	Up
Fcgr3a	0.0794301		2.55596	0.025	0.005	Up
Ssu72	0.0795046		0.922048	0.17	0.106	Up
Rbm27	0.0795241		-0.17074	0.141	0.186	Down
Snx29	0.0795655		0.303858	0.591	0.59	Up
Hsd17b8	0.0795659		-2.26445	0.011	0.037	Down
Coro7	0.0795662		-0.451304	0.098	0.149	Down
Svep1	0.0795693		-0.115579	0.264	0.346	Down
Ppih	0.0795937		3.88006	0.016	0	Up
Stub1	0.0796616		-1.44899	0.043	0.106	Down
Cntn1	0.0796731		-0.359983	0.544	0.644	Down
Crot	0.0796756		-0.796172	0.036	0.08	Down
Mtus2	0.079713		-0.243064	0.374	0.452	Down
Sdf2l1	0.0797584		3.39214	0.013	0	Up
Laptm4b	0.0797889		0.765446	0.04	0.027	Up
Atg4d	0.0798493		-0.391714	0.089	0.149	Down
Csf3r	0.0800431		-0.529248	0.027	0.059	Down
Cnppd1	0.0801413		2.70833	0.036	0.005	Up
Ccdc62	0.080221		-0.495271	0.183	0.234	Down
Retreg2	0.080243		-0.471102	0.056	0.106	Down
Epha8	0.0802992		-0.63325	0.096	0.128	Down
B4galt3	0.0804952		-1.36273	0.016	0.064	Down
Tmem53	0.0805362		-0.494274	0.02	0.037	Down
Xkr6	0.0806692		0.488403	0.157	0.117	Up
Topbp1	0.0807326		-1.20493	0.027	0.064	Down
Spata5	0.0807418		-0.384103	0.181	0.266	Down
Ctbp1	0.0808852		0.285261	0.11	0.08	Up
Lman1	0.0809092		-0.492357	0.047	0.08	Down
Vamp1	0.0809281		-1.21523	0.031	0.059	Down
Jup	0.0809539		-1.98714	0.009	0.048	Down
Sephs1	0.081066		0.480881	0.116	0.08	Up
Tmem209	0.0810863		1.9834	0.049	0.016	Up
Rnf150	0.0811447		0.452776	0.472	0.457	Up
Glcci1	0.0811929		-0.346326	0.302	0.378	Down
Pdp1	0.081269		-0.864153	0.029	0.074	Down
Slc19a2	0.0813225		1.82412	0.045	0.016	Up
Nsmce4a	0.0813274		-0.583749	0.049	0.101	Down
Ppp2r2a	0.0813428		-0.544652	0.271	0.378	Down
Oat	0.0814348		2.45999	0.031	0.011	Up
Nefh	0.0814396		2.09611	0.04	0.011	Up
Marchf4	0.0815489		0.438723	0.324	0.277	Up
Afg3l1	0.0815588		-1.173	0.022	0.059	Down
Dscaml1	0.0815994		0.308713	0.72	0.766	Up
Cck	0.081622		1.49669	0.013	0.005	Up
Nckap1l	0.0816705		0.691143	0.237	0.202	Up
Fam189a1	0.0817195		-0.114965	0.43	0.537	Down
Ptpa	0.0817574		0.787972	0.143	0.101	Up
Sec61g	0.081782		-2.3041	0.004	0.021	Down
Sh2d1b	0.0817894		-0.771181	0.027	0.059	Down
Zfp398	0.0818158		-0.459613	0.271	0.362	Down
Stx2	0.0818441		0.873495	0.112	0.08	Up
Uhrf2	0.0819946		-0.412965	0.251	0.351	Down
Ptk2b	0.0820608		-0.202889	0.66	0.734	Down
H1f4	0.0820673		-1.33754	0.004	0.027	Down
Ugt1a6	0.0821006		1.25593	0.096	0.059	Up
Mturn	0.0821272		-0.431306	0.031	0.08	Down
Setd2	0.0821826		0.332444	0.342	0.303	Up
Abca17	0.082204		-4.62298	0.002	0.027	Down
Dnase2	0.0822105		1.41057	0.029	0.011	Up
Eif2s3y	0.0823083		-0.645982	0.096	0.165	Down
Garnl3	0.0823522		0.749248	0.19	0.133	Up
Cdh20	0.0824162		0.541508	0.056	0.027	Up
Dab2	0.0824548		1.31792	0.022	0.005	Up
Rubcn	0.08268		-0.372838	0.166	0.239	Down
Mrpl4	0.0827835		-0.947537	0.029	0.064	Down
Egr1	0.0829268		0.481495	0.011	0.005	Up
Rnps1	0.0829291		-0.813115	0.056	0.122	Down
Map4	0.0829376		-0.217706	0.322	0.415	Down
Kansl1	0.0829683		-0.171398	0.474	0.606	Down
Calm1	0.0830085		0.316578	0.459	0.399	Up
Ddx49	0.0830215		-4.40668	0	0.021	Down
Zfp35	0.0830215		-4.88872	0	0.021	Down
Ccne1	0.0831135		-1.02918	0.027	0.053	Down
Sgpl1	0.0831993		0.383626	0.233	0.17	Up
Btbd3	0.0832989		-0.418185	0.098	0.16	Down
Rnaseh2b	0.0833551		1.59285	0.043	0.021	Up
Arhgap32	0.0833772		0.664713	0.34	0.287	Up
Wdr48	0.0834351		-0.614761	0.067	0.101	Down
Uqcrh	0.0835423		-0.464707	0.085	0.154	Down
LOC499235	0.0836716		0.73382	0.022	0.011	Up
Rpp38	0.0836945		-0.364905	0.027	0.053	Down
Zfhx2	0.08377		-0.348425	0.195	0.282	Down
Slc35d2	0.0838483		-2.83229	0.002	0.027	Down
Tnfsf13	0.0838483		-2.9122	0.004	0.021	Down
Cir1	0.0839742		-0.553479	0.083	0.133	Down
Veph1	0.0840551		-2.82118	0.002	0.021	Down
Yipf6	0.0840551		-2.96767	0.002	0.021	Down
Naxe	0.0840712		-1.1879	0.011	0.027	Down
Mroh2a	0.0840799		-0.515242	0.029	0.059	Down
Ppp1r9a	0.084103		0.263702	0.477	0.447	Up
Hspa5	0.0842012		-0.377216	0.107	0.191	Down
Runx1	0.0842431		0.582637	0.295	0.245	Up
Slc3a2	0.0842485		-0.916303	0.081	0.138	Down
Smo	0.0842889		0.672924	0.199	0.154	Up
Stxbp4	0.0844682		-0.549352	0.078	0.117	Down
Pole	0.0844719		-2.06358	0.007	0.021	Down
Slc16a10	0.0844864		-0.905135	0.051	0.08	Down
Zfp438	0.0845684		-0.97845	0.022	0.053	Down
Sptlc3	0.0845863		-0.914789	0.038	0.069	Down
Blnk	0.0846187		-0.234282	0.331	0.41	Down
Irf7	0.0846806		-2.21191	0.004	0.027	Down
Cpped1	0.0846813		-3.39835	0.004	0.037	Down
Klhl35	0.0848888		-2.40378	0.002	0.021	Down
Dhx34	0.0849495		3.05632	0.011	0	Up
Ccn4	0.0849495		3.39988	0.011	0	Up
LOC100909824	0.0849496		3.63012	0.016	0	Up
Capn1	0.0849496		3.7691	0.016	0	Up
Zfp872	0.0849496		3.78612	0.016	0	Up
AC116220.1	0.0849496		3.43689	0.016	0	Up
RGD1561143	0.0849496		4.27172	0.016	0	Up
Trim66	0.0849496		3.32321	0.013	0	Up
Nol8	0.0849496		4.01236	0.013	0	Up
Rangap1	0.0849596		0.390917	0.201	0.181	Up
Actr2	0.0851428		-0.337342	0.3	0.372	Down
Sync	0.0853903		-0.87917	0.043	0.074	Down
Asns	0.0854694		1.63723	0.074	0.021	Up
Efemp1	0.0855176		-0.924246	0.002	0.016	Down
Disp3	0.0855493		0.818343	0.085	0.059	Up
Ube2n	0.0855681		-0.883347	0.089	0.154	Down
Kdm1b	0.0855879		-0.642706	0.11	0.165	Down
Rhog	0.0856478		-1.50388	0.022	0.069	Down
Ythdf2	0.0856555		0.861502	0.112	0.064	Up
Etv5	0.0857177		-0.332561	0.098	0.16	Down
Rcbtb2	0.085766		0.87162	0.096	0.053	Up
AABR07004228.1	0.0858177		-1.10206	0.013	0.037	Down
Tulp4	0.0859668		0.503809	0.275	0.207	Up
Zfp385b	0.0860049		0.34339	0.383	0.356	Up
Bcas2	0.0860092		-0.746391	0.04	0.08	Down
Tp53inp2	0.0860297		1.12312	0.022	0.011	Up
Tbc1d30	0.08604		0.711485	0.092	0.053	Up
Col4a3	0.0860417		-0.434403	0.076	0.128	Down
Nsdhl	0.0860567		0.352748	0.029	0.011	Up
Tmem147	0.0860794		5.32613	0.036	0	Up
AABR07010468.1	0.0861527		-1.60067	0.007	0.021	Down
Snrnp27	0.0862018		-0.499498	0.17	0.245	Down
Tpst1	0.0863159		-0.491861	0.11	0.16	Down
Cog7	0.0864285		-0.35236	0.166	0.207	Down
Cpne6	0.0865482		-0.206316	0.168	0.234	Down
Cox7b	0.0865648		-1.92531	0.025	0.08	Down
Zfp300	0.0867013		-0.603429	0.016	0.048	Down
Pmepa1	0.0868479		-0.128463	0.132	0.181	Down
Rtn4rl1	0.0868956		0.388473	0.557	0.527	Up
Bphl	0.0869155		1.97472	0.045	0.011	Up
Miga1	0.0869181		-0.660956	0.119	0.181	Down
Ly6h	0.0871812		-0.298914	0.244	0.314	Down
Nav1	0.08719		0.427088	0.55	0.559	Up
Hps3	0.087191		-0.399392	0.116	0.165	Down
Trim45	0.0872169		-1.05951	0.009	0.021	Down
Mical1	0.087221		-0.447917	0.034	0.074	Down
Gemin7	0.0872936		-1.33853	0.018	0.043	Down
Nup54	0.087386		1.73313	0.047	0.016	Up
Cyc1	0.0873935		0.497423	0.054	0.032	Up
LOC108349594	0.0874371		-0.443841	0.11	0.176	Down
Mark2	0.0876605		-0.151131	0.494	0.612	Down
Atp5mg	0.087661		-0.145052	0.054	0.043	Down
Hm13	0.087981		0.625063	0.215	0.17	Up
Ribc2	0.0880758		-1.1448	0.007	0.027	Down
Trmt44	0.0880931		1.49719	0.047	0.016	Up
Nop16	0.0880936		1.63975	0.045	0.027	Up
Dusp19	0.0880988		-1.80034	0.009	0.037	Down
Atp1a4	0.0881883		-0.975612	0.02	0.048	Down
Atp5po	0.0882512		0.331737	0.101	0.064	Up
Galnt7	0.0882896		-0.277476	0.275	0.356	Down
Kmo	0.0884467		-1.94938	0.016	0.037	Down
Timm17a	0.0886072		-0.863606	0.049	0.106	Down
Kif21a	0.0886333		-0.304346	0.273	0.335	Down
Eps15l1	0.0886445		0.405295	0.302	0.245	Up
Fam189b	0.0887391		0.640939	0.083	0.053	Up
Vezf1	0.0888018		1.69317	0.04	0.016	Up
AABR07021503.1	0.0889415		-1.20925	0.009	0.027	Down
AABR07065448.1	0.0889415		-0.754069	0.009	0.021	Down
Man1c1	0.0890609		0.263576	0.51	0.484	Up
Kpna3	0.0890738		-0.133066	0.134	0.186	Down
Arfrp1	0.0891385		-2.88264	0.004	0.016	Down
Pcbd1	0.0891454		-1.52003	0.016	0.037	Down
AABR07034767.1	0.08915		-0.492461	0.128	0.186	Down
Mus81	0.0892294		-1.06594	0.027	0.069	Down
Sema7a	0.0893072		1.15315	0.107	0.059	Up
Cant1	0.0894932		-2.07992	0.004	0.027	Down
St6galnac5	0.0895159		-0.926402	0.06	0.117	Down
Pi4ka	0.0900455		-0.145644	0.436	0.553	Down
Itgae	0.0900756		-0.27065	0.034	0.043	Down
Slc7a1	0.0901073		0.892976	0.136	0.074	Up
Rnpc3	0.0901161		-0.216301	0.15	0.197	Down
Plxnc1	0.0901874		-0.441918	0.081	0.117	Down
Hnrnph3	0.0902393		-0.636513	0.058	0.133	Down
Cep170b	0.0902404		0.531815	0.116	0.08	Up
Ptcd2	0.0903065		1.69702	0.056	0.021	Up
Rbx1	0.090417		-0.519352	0.081	0.122	Down
Thbs3	0.0905971		2.66965	0.034	0.011	Up
RGD1559441	0.0906176		-0.968549	0.074	0.149	Down
Eipr1	0.09062		0.710076	0.195	0.138	Up
Ttc39b	0.0906419		-0.675315	0.043	0.08	Down
Rps6ka3	0.0906554		-0.296475	0.394	0.489	Down
Dennd10	0.0906836		-0.144579	0.087	0.128	Down
Zfp64	0.0907431		1.39565	0.06	0.032	Up
Brd8	0.0910784		0.60941	0.208	0.149	Up
Cbfb	0.0911493		-0.485843	0.067	0.117	Down
Erp44	0.0911632		-0.149699	0.179	0.271	Down
Gtf2i	0.0912086		0.438541	0.456	0.42	Up
Wasf2	0.0912512		-0.419153	0.21	0.277	Down
Stpg4	0.0912683		-1.26894	0.013	0.037	Down
Stmn2	0.0912774		-0.366173	0.251	0.335	Down
Efcab2	0.0913924		-0.299698	0.168	0.234	Down
Ncoa1	0.0915291		-0.25075	0.541	0.649	Down
Arg1	0.0915314		-0.224899	0.018	0.037	Down
Rad9a	0.0916259		-1.09676	0.011	0.037	Down
Ipo13	0.0916738		1.62862	0.074	0.027	Up
Ror2	0.0917266		1.31681	0.051	0.027	Up
Mettl1	0.091743		2.09537	0.034	0.011	Up
Adck1	0.0917681		0.504033	0.192	0.149	Up
Adprm	0.0918047		-0.874741	0.009	0.032	Down
Faxc	0.0918231		0.817156	0.166	0.117	Up
Mettl24	0.0918865		-1.6352	0.016	0.048	Down
RGD1564541	0.0918936		-0.216422	0.022	0.032	Down
Zfp526	0.0919846		-0.89888	0.011	0.032	Down
Rxylt1	0.0920034		-0.990558	0.076	0.144	Down
Elmod1	0.0920058		-0.139315	0.584	0.755	Down
Ddx41	0.0920409		-0.440641	0.058	0.106	Down
Lrch3	0.0920546		-0.235552	0.423	0.521	Down
Otud6b	0.0920891		0.649142	0.076	0.048	Up
Rcor1	0.0923204		1.79796	0.034	0.011	Up
Tbc1d8	0.0923649		-0.584205	0.087	0.138	Down
Paip2	0.0923692		-0.931404	0.072	0.117	Down
Adam9	0.0924538		-0.334931	0.105	0.17	Down
Rest	0.0925246		-0.637196	0.009	0.032	Down
Pomgnt1	0.0925629		1.56233	0.098	0.059	Up
Srsf5	0.0925716		-0.2586	0.318	0.383	Down
AABR07051518.1	0.0926086		0.375928	0.555	0.543	Up
LOC100910046	0.0926529		1.50388	0.054	0.021	Up
Cds2	0.0927733		0.740132	0.166	0.117	Up
Nab2	0.0927992		0.904673	0.038	0.021	Up
Gtpbp10	0.0929301		-0.828424	0.034	0.064	Down
AABR07054469.1	0.0930315		-0.264895	0.067	0.101	Down
Fcgr2a	0.0932369		1.12735	0.063	0.027	Up
Cd302	0.0933008		-0.241352	0.058	0.117	Down
Serpinc1	0.0934309		-0.665309	0.011	0.027	Down
Cers4	0.0936194		-0.59605	0.043	0.08	Down
Ppp1r2	0.0936512		0.915798	0.027	0.016	Up
Rbm5	0.0937385		0.287903	0.602	0.59	Up
Rit1	0.0937432		-0.221698	0.101	0.17	Down
Fam193b	0.0939115		0.304191	0.432	0.383	Up
Tspan2	0.0939206		1.78115	0.027	0.011	Up
Camk2d	0.0940014		-0.564562	0.174	0.266	Down
Uba3	0.0942723		0.989043	0.094	0.069	Up
AABR07031533.1	0.0942839		0.618722	0.414	0.356	Up
Acad11	0.0943357		-0.443697	0.043	0.074	Down
Pxmp2	0.0945058		1.78895	0.022	0.011	Up
Ccl27	0.0946089		1.74325	0.045	0.016	Up
Ndufa10l1.1	0.0946117		0.865469	0.201	0.122	Up
Yy1	0.094669		-0.712166	0.094	0.16	Down
Prune1	0.0946829		-1.38125	0.036	0.08	Down
Dhx40	0.0947746		0.765026	0.208	0.17	Up
Tram1	0.0948071		-0.135535	0.096	0.138	Down
Adam11	0.0949296		0.385787	0.237	0.176	Up
Zfp951	0.0949549		-1.25286	0.018	0.053	Down
Hacd2	0.0950651		-0.446153	0.248	0.33	Down
Tmem33	0.0950995		-0.696625	0.054	0.085	Down
Tgfbr3	0.095211		-0.553571	0.098	0.16	Down
Deptor	0.0952572		0.805625	0.208	0.181	Up
Dgkz	0.0953256		0.281844	0.461	0.41	Up
Vdac1	0.0955087		1.00574	0.159	0.085	Up
Mrnip	0.0955474		-1.29464	0.018	0.043	Down
Mtif3	0.095548		-1.18884	0.018	0.048	Down
Lztfl1	0.0956796		-0.872286	0.029	0.074	Down
Elapor1	0.0957495		-0.125619	0.262	0.335	Down
Cdh10	0.0959591		-0.719524	0.168	0.239	Down
Prdx6	0.0959624		3.55118	0.016	0	Up
[truncated: 8,210 more rows]

## Sheet: Astrocyte 1
#Astrocyte 1 Cluster	p_val	q-val	avg_log2FC	pct.1 (TBI)	pct.2 (Cntrl)	Up/Downregulation in TBI
AC134224.3	2.98369e-103	1.62142e-99	-0.492674	1	1	Down
Pld5	1.28876e-54	3.50945e-51	3.18106	0.157	0.02	Up
Slc1a3	1.00133e-34	1.81367e-31	-0.563546	0.836	0.87	Down
Nrxn1	2.56962e-33	3.49584e-30	-0.278892	0.989	0.991	Down
Mast3	7.16946e-32	7.80239e-29	1.09753	0.264	0.112	Up
Kcnab2	3.89213e-31	3.52758e-28	0.975702	0.346	0.18	Up
Grm3	6.27028e-31	4.87358e-28	-0.513881	0.805	0.847	Down
Slit1	1.56149e-30	1.061e-27	0.939099	0.377	0.213	Up
Map1b	5.27832e-30	3.19205e-27	0.581501	0.765	0.623	Up
Nme4	1.31727e-29	7.18212e-27	8.73056	0.044	0	Up
Dnm1	7.4542e-29	3.68504e-26	0.695017	0.554	0.371	Up
AABR07000398.1	1.64424e-28	7.43603e-26	0.59987	0.797	0.662	Up
Bcl11b	1.06708e-27	4.47836e-25	0.872125	0.365	0.195	Up
Camk2b	1.40285e-27	5.441e-25	0.742552	0.54	0.371	Up
Fstl4	2.10831e-27	7.65367e-25	0.922055	0.343	0.18	Up
Ndrg4	5.89712e-27	2.00637e-24	0.693747	0.424	0.253	Up
Dgkb	1.07994e-26	3.45664e-24	-0.457149	0.839	0.867	Down
Cdh13	2.15607e-26	6.5292e-24	0.647326	0.632	0.484	Up
AABR07057997.1	6.22098e-26	1.78121e-23	1.11886	0.167	0.059	Up
Rimbp2	8.42686e-26	2.29338e-23	0.690306	0.449	0.283	Up
Dscaml1	8.88368e-26	2.30077e-23	0.805407	0.463	0.304	Up
Plk5	2.35483e-24	5.81198e-22	1.59683	0.148	0.043	Up
Baiap2	3.09378e-24	7.30987e-22	0.737882	0.427	0.27	Up
Dmd	3.6393e-24	8.25218e-22	-0.441296	0.8	0.838	Down
Slc17a7	1.1235e-23	2.43757e-21	0.689186	0.426	0.265	Up
Camk2a	1.17041e-23	2.44845e-21	0.646899	0.546	0.39	Up
Adam19	1.36303e-23	2.73993e-21	1.16034	0.15	0.051	Up
Gpm6a	1.41026e-23	2.73993e-21	-0.398226	0.898	0.898	Down
AC134224.1	8.50269e-23	1.59478e-20	-0.315862	0.928	0.958	Down
Agap2	1.07247e-22	1.94062e-20	0.876813	0.258	0.123	Up
Apoe	2.35004e-22	4.12463e-20	-0.589816	0.888	0.901	Down
Bin1	2.76485e-22	4.69286e-20	0.756039	0.38	0.228	Up
Slc1a2	3.73992e-22	6.16647e-20	-0.457844	0.765	0.812	Down
Ephb2	4.35169e-22	6.96128e-20	0.993724	0.203	0.084	Up
Bsn	5.16528e-22	8.03713e-20	0.655624	0.442	0.273	Up
Slco3a1	6.9529e-22	1.05042e-19	0.708458	0.284	0.149	Up
Olfm1	1.21379e-21	1.77935e-19	0.578677	0.554	0.4	Up
Camkv	1.27205e-21	1.81844e-19	0.697085	0.226	0.106	Up
Tanc1	2.43434e-21	3.39016e-19	0.61694	0.524	0.365	Up
Osbp2	4.45864e-21	6.06671e-19	0.71756	0.395	0.247	Up
B3gat1	5.32321e-21	7.06003e-19	0.715247	0.3	0.156	Up
Shisa7	7.73681e-21	1.0027e-18	0.72862	0.228	0.11	Up
Ak5	9.83958e-21	1.2451e-18	0.621646	0.521	0.377	Up
Man1c1	1.34634e-20	1.6694e-18	1.11194	0.19	0.081	Up
Prox1	1.55014e-20	1.83338e-18	0.682068	0.349	0.203	Up
Kcnma1	1.55245e-20	1.83338e-18	0.363321	0.823	0.707	Up
Nsmf	1.9892e-20	2.30374e-18	0.771949	0.287	0.15	Up
Spon1	2.49523e-20	2.83385e-18	0.58106	0.44	0.28	Up
Tiam1	2.80832e-20	3.05784e-18	0.633018	0.355	0.209	Up
Fam163b	2.81483e-20	3.05784e-18	1.03932	0.179	0.073	Up
Ctnnd2	3.2907e-20	3.50998e-18	-0.292791	0.939	0.947	Down
Hapln4	3.62854e-20	3.79824e-18	0.957458	0.188	0.081	Up
Camkk1	3.96265e-20	4.04045e-18	1.01341	0.176	0.071	Up
Ncs1	4.015e-20	4.04045e-18	0.936902	0.232	0.111	Up
Dgkg	4.34474e-20	4.29344e-18	0.630223	0.415	0.263	Up
Celsr3	6.05807e-20	5.88794e-18	1.52447	0.098	0.025	Up
Rapgefl1	9.02824e-20	8.61969e-18	1.03065	0.141	0.053	Up
Serinc2	1.11594e-19	1.05068e-17	1.05513	0.167	0.075	Up
Rsph10b	1.34644e-19	1.24497e-17	0.687434	0.306	0.169	Up
Ntrk3	1.41537e-19	1.2877e-17	0.429082	0.698	0.568	Up
Icam5	1.58804e-19	1.41823e-17	0.807766	0.264	0.137	Up
Nt5e	1.96627e-19	1.68252e-17	1.25763	0.115	0.042	Up
Uba52	1.98937e-19	1.68252e-17	0.542597	0.238	0.126	Up
Rnf112	1.99104e-19	1.68252e-17	0.710584	0.19	0.093	Up
Pik3c2b	2.01408e-19	1.68252e-17	1.04728	0.172	0.075	Up
Tesc	2.55273e-19	2.09519e-17	0.929086	0.179	0.072	Up
Cacna1d	2.58201e-19	2.09519e-17	0.563544	0.518	0.368	Up
Slc24a4	2.73996e-19	2.1924e-17	0.765969	0.255	0.136	Up
Enc1	3.62416e-19	2.85455e-17	0.719121	0.349	0.204	Up
Sipa1l3	3.94596e-19	3.07028e-17	0.577747	0.458	0.312	Up
Scn8a	4.20879e-19	3.22628e-17	0.564078	0.531	0.384	Up
Pde2a	4.52398e-19	3.41574e-17	0.779097	0.245	0.126	Up
Slc30a3	6.35764e-19	4.74038e-17	0.679992	0.193	0.091	Up
AABR07041096.1	7.39765e-19	5.37571e-17	0.830252	0.224	0.112	Up
Orai2	7.41111e-19	5.37571e-17	0.747442	0.243	0.126	Up
Cemip	8.141e-19	5.8276e-17	0.824289	0.236	0.116	Up
Celf5	9.20305e-19	6.50094e-17	0.645885	0.375	0.231	Up
Slc6a6	1.18623e-18	8.19594e-17	0.705879	0.261	0.135	Up
Fut9	1.18841e-18	8.19594e-17	-0.422354	0.756	0.798	Down
Grin1	1.25836e-18	8.56958e-17	0.605792	0.414	0.276	Up
Sgsm1	1.40724e-18	9.47137e-17	0.813198	0.194	0.091	Up
Slc8a2	1.53475e-18	1.01521e-16	0.59825	0.425	0.288	Up
Nptxr	2.37873e-18	1.56019e-16	0.782924	0.219	0.106	Up
Ptprz1	3.08395e-18	1.99503e-16	-0.397206	0.798	0.824	Down
Psd	3.2605e-18	2.08678e-16	0.825021	0.198	0.089	Up
Dlgap3	4.24258e-18	2.68254e-16	0.684615	0.204	0.097	Up
Dapk1	4.35253e-18	2.7205e-16	0.674867	0.408	0.265	Up
Syt7	5.05233e-18	3.12239e-16	0.728682	0.291	0.163	Up
Tmem63c	5.87295e-18	3.56688e-16	0.816229	0.18	0.082	Up
Cacng2	5.89992e-18	3.56688e-16	0.874326	0.153	0.067	Up
Slc12a5	6.7512e-18	4.03591e-16	0.796706	0.226	0.112	Up
Myt1l	8.77321e-18	5.18669e-16	0.420014	0.585	0.437	Up
Sez6l	9.84974e-18	5.76278e-16	0.554841	0.502	0.368	Up
LOC100364435	1.22064e-17	7.04466e-16	8.35535	0.02	0	Up
Nptx1	1.23489e-17	7.04466e-16	0.636528	0.255	0.132	Up
Dlk2	1.32235e-17	7.48138e-16	1.51889	0.091	0.026	Up
Clmp	1.65271e-17	9.25531e-16	0.846367	0.197	0.091	Up
Trabd2b	1.89329e-17	1.04934e-15	1.15861	0.154	0.071	Up
Rps23	2.03568e-17	1.12118e-15	3.60648	0.087	0.004	Up
Sptbn4	2.11163e-17	1.14805e-15	0.601421	0.407	0.257	Up
Map7	2.22838e-17	1.20133e-15	0.473411	0.433	0.293	Up
Tnfrsf25	2.39706e-17	1.28024e-15	0.902863	0.138	0.057	Up
Astn2	2.5114e-17	1.32591e-15	-0.489905	0.621	0.704	Down
Rpl37a	2.91986e-17	1.52767e-15	0.671247	0.208	0.107	Up
Il6r	3.01212e-17	1.55975e-15	0.871821	0.194	0.094	Up
Nmnat2	3.26744e-17	1.6785e-15	0.549192	0.464	0.318	Up
Rps7	3.83357e-17	1.94757e-15	1.02661	0.15	0.051	Up
Ank3	4.09571e-17	2.06556e-15	0.462411	0.657	0.532	Up
Nlgn1	4.15218e-17	2.07157e-15	-0.245852	0.937	0.963	Down
Prkag2	4.68391e-17	2.3149e-15	0.518799	0.453	0.309	Up
Anxa11	4.90465e-17	2.40188e-15	0.669765	0.294	0.16	Up
Abcb6	5.43638e-17	2.63864e-15	1.21431	0.099	0.031	Up
Eef2	5.47609e-17	2.63864e-15	0.731679	0.235	0.12	Up
Frmd4b	5.74863e-17	2.74436e-15	0.568395	0.446	0.303	Up
AABR07051518.1	6.22299e-17	2.94287e-15	0.573333	0.372	0.236	Up
AC095693.1	6.79701e-17	3.18955e-15	0.742422	0.168	0.077	Up
Ankrd33b	7.21575e-17	3.35761e-15	0.57443	0.21	0.106	Up
Plxna4	7.71226e-17	3.55509e-15	0.449934	0.64	0.511	Up
Kcnip1	8.14643e-17	3.70895e-15	-0.765381	0.274	0.399	Down
Kcnc1	8.1766e-17	3.70895e-15	0.648542	0.251	0.138	Up
Itih3	8.46919e-17	3.8087e-15	-0.756559	0.367	0.476	Down
Prex2	9.20228e-17	4.07411e-15	-0.34631	0.821	0.844	Down
Srcin1	9.21319e-17	4.07411e-15	0.822332	0.155	0.066	Up
Rplp1	9.68637e-17	4.23092e-15	1.30282	0.128	0.041	Up
Adgrl1	9.72498e-17	4.23092e-15	0.514087	0.364	0.227	Up
Cacna1c	1.03867e-16	4.49098e-15	0.466267	0.375	0.245	Up
Bmerb1	1.09598e-16	4.71268e-15	0.606169	0.349	0.214	Up
Ngef	1.23246e-16	5.22846e-15	1.03723	0.125	0.046	Up
Pip5k1c	1.24958e-16	5.27229e-15	0.4887	0.262	0.141	Up
Kif26b	1.31624e-16	5.52407e-15	0.713619	0.281	0.154	Up
Nxf1	1.33209e-16	5.52407e-15	0.517202	0.313	0.183	Up
Sergef	1.35795e-16	5.60588e-15	0.634291	0.297	0.173	Up
Pcsk2	1.7417e-16	7.1183e-15	0.533702	0.521	0.389	Up
Dgkh	1.76308e-16	7.14639e-15	0.538722	0.456	0.318	Up
Fkbp5	1.80677e-16	7.29497e-15	1.04576	0.122	0.043	Up
Plekhg5	1.95819e-16	7.84144e-15	0.636589	0.258	0.143	Up
Kifc2	1.98732e-16	7.90335e-15	0.822647	0.181	0.083	Up
Slc35f3	2.13164e-16	8.39807e-15	0.578504	0.324	0.195	Up
Atp2b3	2.16772e-16	8.49422e-15	0.473387	0.284	0.163	Up
Prkce	2.31396e-16	8.97765e-15	0.529351	0.405	0.268	Up
Ptpn5	2.44656e-16	9.45422e-15	0.721686	0.222	0.107	Up
Chsy3	2.56868e-16	9.84744e-15	0.383251	0.5	0.352	Up
Prkcz	2.76941e-16	1.05396e-14	0.541867	0.227	0.124	Up
Kcnd3	2.80833e-16	1.06175e-14	0.556369	0.394	0.256	Up
Gas7	3.06524e-16	1.14783e-14	0.645949	0.232	0.123	Up
Grik3	3.07675e-16	1.14783e-14	0.918709	0.137	0.059	Up
LOC100360841	3.41243e-16	1.26216e-14	0.925456	0.115	0.04	Up
LOC100909595	4.19136e-16	1.54039e-14	0.726758	0.16	0.076	Up
Ablim3	4.52212e-16	1.65056e-14	0.61569	0.239	0.127	Up
Rtn4r	5.01505e-16	1.82092e-14	0.741079	0.195	0.092	Up
Sez6l2	7.46563e-16	2.69167e-14	0.532077	0.305	0.184	Up
Nrg2	8.39096e-16	2.99608e-14	0.487737	0.385	0.241	Up
Sh3bp5	8.43145e-16	2.99608e-14	0.667614	0.265	0.148	Up
Sh3gl3	8.47546e-16	2.99608e-14	0.711231	0.219	0.115	Up
Hivep2	8.82293e-16	3.0961e-14	0.803837	0.18	0.086	Up
Vav3	9.69673e-16	3.38319e-14	0.448548	0.593	0.453	Up
Rbfox1	1.07424e-15	3.7082e-14	0.328689	0.706	0.577	Up
Arhgef25	1.11487e-15	3.82247e-14	0.823382	0.129	0.054	Up
Asb15	1.18158e-15	4.03797e-14	4.28177	0.026	0.001	Up
Ccdc30	1.26977e-15	4.31879e-14	0.535539	0.391	0.248	Up
Smad3	1.32781e-15	4.49474e-14	0.674882	0.3	0.178	Up
Atcay	1.40527e-15	4.73569e-14	0.715068	0.201	0.099	Up
Prkcg	1.87317e-15	6.24213e-14	0.529092	0.369	0.24	Up
Tnk2	1.89936e-15	6.29837e-14	0.465821	0.317	0.193	Up
Grm2	1.91307e-15	6.29837e-14	0.974471	0.112	0.043	Up
Neurl1	1.94644e-15	6.39154e-14	0.617991	0.274	0.155	Up
Mgat5b	2.35616e-15	7.68908e-14	0.91653	0.156	0.066	Up
Atp9a	2.42156e-15	7.83763e-14	0.640591	0.199	0.101	Up
Gabbr2	2.66247e-15	8.56394e-14	0.45461	0.528	0.391	Up
Pde1b	2.81864e-15	9.02566e-14	0.893313	0.122	0.049	Up
Hpcal4	2.86464e-15	9.07888e-14	0.777134	0.227	0.12	Up
St3gal5	2.86933e-15	9.07888e-14	0.466757	0.32	0.196	Up
Slc25a28	2.90564e-15	9.1522e-14	0.853304	0.147	0.062	Up
Xkr8	3.16605e-15	9.91263e-14	0.841518	0.13	0.057	Up
Numbl	3.44446e-15	1.06955e-13	0.787585	0.182	0.09	Up
Chd3	3.5772e-15	1.10357e-13	0.618205	0.227	0.121	Up
Shank1	3.58994e-15	1.10357e-13	0.650255	0.212	0.113	Up
Cacna1b	3.76156e-15	1.14933e-13	0.566345	0.297	0.174	Up
Zwint	3.94401e-15	1.19763e-13	0.483906	0.383	0.262	Up
Cpq	4.35797e-15	1.31793e-13	-0.622541	0.391	0.497	Down
Dpp6	4.61791e-15	1.38881e-13	0.436353	0.574	0.445	Up
Mei1	4.66732e-15	1.39612e-13	0.738773	0.168	0.083	Up
Impact	4.91756e-15	1.46283e-13	0.507777	0.26	0.15	Up
Fam124a	5.10557e-15	1.51106e-13	0.625152	0.263	0.151	Up
Vps39	5.30221e-15	1.55877e-13	0.793823	0.138	0.059	Up
Adgrb2	5.70328e-15	1.6674e-13	0.416386	0.372	0.238	Up
Acvr1	7.346e-15	2.13857e-13	0.609237	0.265	0.156	Up
Oprd1	7.90103e-15	2.28638e-13	1.32301	0.082	0.023	Up
Mvp	8.40925e-15	2.4211e-13	0.670578	0.177	0.085	Up
Pgbd5	9.23653e-15	2.64604e-13	0.749797	0.217	0.115	Up
Cacna1h	9.83246e-15	2.80026e-13	0.875079	0.148	0.071	Up
Gse1	1.03501e-14	2.93194e-13	0.646087	0.201	0.103	Up
Mapkbp1	1.04123e-14	2.93194e-13	0.597199	0.196	0.106	Up
Trps1	1.05284e-14	2.94487e-13	-0.348189	0.724	0.785	Down
Dixdc1	1.08637e-14	3.04138e-13	0.602276	0.193	0.102	Up
Unc13a	1.18876e-14	3.2867e-13	0.640409	0.224	0.12	Up
Unc5a	1.19315e-14	3.2867e-13	0.873514	0.147	0.065	Up
Svop	1.20161e-14	3.29758e-13	0.613424	0.231	0.136	Up
Susd4	1.28315e-14	3.49974e-13	0.643301	0.203	0.104	Up
Lmo3	1.36669e-14	3.72708e-13	0.522967	0.273	0.156	Up
App	1.42154e-14	3.84389e-13	0.38501	0.537	0.397	Up
Grin2b	1.45368e-14	3.90567e-13	0.29345	0.807	0.769	Up
Mrtfa	1.57348e-14	4.20806e-13	0.486908	0.427	0.288	Up
Pou2f2	1.70956e-14	4.56084e-13	1.11782	0.106	0.038	Up
Zbtb20	1.87941e-14	4.9898e-13	-0.198945	0.978	0.976	Down
Snx30	1.90956e-14	5.04481e-13	0.590605	0.232	0.131	Up
Ppp3ca	1.95263e-14	5.12558e-13	0.264325	0.88	0.828	Up
Rasal1	2.13587e-14	5.5972e-13	0.861646	0.118	0.048	Up
Rps28	2.14614e-14	5.5972e-13	0.680542	0.141	0.065	Up
Dock11	2.64371e-14	6.84011e-13	0.530235	0.261	0.156	Up
Mas1	2.66215e-14	6.85927e-13	0.775002	0.138	0.066	Up
Usp13	2.83306e-14	7.26322e-13	0.430866	0.226	0.13	Up
Mcf2l	2.92073e-14	7.44959e-13	0.641563	0.259	0.147	Up
Ptprj	2.92965e-14	7.44959e-13	0.531967	0.31	0.195	Up
Agpat4	3.27182e-14	8.27538e-13	0.463688	0.326	0.198	Up
Tubb4a	3.73383e-14	9.3958e-13	0.76875	0.133	0.066	Up
Dync1h1	3.83727e-14	9.62831e-13	0.490475	0.297	0.179	Up
Ryr2	4.24697e-14	1.06075e-12	0.347829	0.684	0.573	Up
Mtus2	4.41044e-14	1.09565e-12	0.439337	0.274	0.162	Up
Ssbp3	4.80453e-14	1.18713e-12	0.370823	0.3	0.182	Up
Efnb3	4.8516e-14	1.19407e-12	0.797282	0.144	0.065	Up
Galnt17	4.90822e-14	1.20339e-12	0.35566	0.621	0.487	Up
Enox1	5.05645e-14	1.23459e-12	0.485693	0.374	0.241	Up
Ryr1	5.09458e-14	1.23571e-12	0.980196	0.111	0.042	Up
Pdcd4	5.10811e-14	1.23571e-12	0.676807	0.23	0.127	Up
Cacng8	5.28852e-14	1.27358e-12	0.462621	0.407	0.278	Up
Ncdn	5.50489e-14	1.3183e-12	0.409249	0.289	0.18	Up
Kcng1	5.94519e-14	1.41991e-12	0.960387	0.139	0.062	Up
Adcy1	6.02867e-14	1.43272e-12	0.529382	0.399	0.276	Up
Ddn	6.13539e-14	1.45251e-12	0.750054	0.177	0.091	Up
Calm2	6.23017e-14	1.46742e-12	0.577757	0.276	0.166	Up
Cacna1e	6.43151e-14	1.508e-12	0.447672	0.537	0.426	Up
Lzts3	6.9458e-14	1.61602e-12	0.741423	0.171	0.089	Up
Bcl11a	6.95481e-14	1.61602e-12	0.508003	0.367	0.238	Up
Gfod1	7.32761e-14	1.69713e-12	0.474861	0.463	0.342	Up
Slc44a5	7.47592e-14	1.72452e-12	0.583324	0.202	0.102	Up
Camta2	7.72101e-14	1.77234e-12	0.536682	0.312	0.186	Up
Cbfa2t3	7.79993e-14	1.78318e-12	0.937718	0.099	0.04	Up
RGD1306556	8.17856e-14	1.86223e-12	0.890716	0.158	0.073	Up
Mpped2	8.42702e-14	1.91115e-12	0.418314	0.482	0.345	Up
Nuak1	8.5768e-14	1.93709e-12	0.539158	0.239	0.134	Up
Tmem38a	9.09642e-14	2.046e-12	0.616529	0.154	0.07	Up
Prkd2	9.2007e-14	2.05997e-12	0.664751	0.185	0.095	Up
Lsamp	9.83942e-14	2.19424e-12	-0.327073	0.826	0.849	Down
Extl1	1.06161e-13	2.35407e-12	1.3188	0.095	0.034	Up
Zdhhc14	1.08387e-13	2.38873e-12	0.535823	0.428	0.288	Up
Ap3b2	1.08607e-13	2.39141e-12	0.614337	0.209	0.118	Up
Rpl18a	1.0948e-13	2.39141e-12	9.41117	0.063	0	Up
Nfasc	1.18334e-13	2.57847e-12	0.581969	0.382	0.258	Up
Cobl	1.32826e-13	2.89461e-12	0.559733	0.209	0.12	Up
Matn2	1.4071e-13	3.0565e-12	0.700157	0.183	0.098	Up
Kcnh1	1.42615e-13	3.08755e-12	0.474189	0.297	0.179	Up
Ddx39b	1.60355e-13	3.44095e-12	0.545692	0.384	0.252	Up
Ubash3b	1.66798e-13	3.57735e-12	0.489211	0.322	0.2	Up
Napa	1.86768e-13	3.99007e-12	0.431742	0.209	0.118	Up
LOC100911769	1.95615e-13	4.16577e-12	0.676636	0.088	0.031	Up
Necab2	2.02491e-13	4.27658e-12	0.50853	0.135	0.067	Up
Anks1b	2.03313e-13	4.2811e-12	0.289995	0.76	0.659	Up
Arhgap20	2.12041e-13	4.45364e-12	0.434638	0.343	0.225	Up
Klhl3	2.14347e-13	4.47836e-12	0.740673	0.197	0.1	Up
Shtn1	2.16115e-13	4.5029e-12	0.575787	0.235	0.135	Up
Disp2	2.31684e-13	4.81798e-12	0.611673	0.167	0.086	Up
Atg16l1	2.47703e-13	5.11124e-12	0.486269	0.185	0.099	Up
Crtac1	2.48237e-13	5.11124e-12	0.402673	0.239	0.14	Up
Elapor1	2.63463e-13	5.39994e-12	0.541653	0.212	0.112	Up
Epha8	2.68605e-13	5.50236e-12	1.6394	0.084	0.027	Up
Adap1	2.81143e-13	5.7263e-12	1.1136	0.118	0.048	Up
Ptpn3	2.85366e-13	5.78614e-12	0.509106	0.217	0.121	Up
Nrxn2	3.11634e-13	6.31075e-12	0.397225	0.25	0.149	Up
Rbm39	3.1869e-13	6.42118e-12	0.497922	0.184	0.103	Up
Pja2	3.20453e-13	6.42118e-12	0.466042	0.309	0.202	Up
Jph3	3.21357e-13	6.42118e-12	0.604456	0.2	0.102	Up
Uqcr11	3.35483e-13	6.67668e-12	0.636682	0.193	0.105	Up
Cacna1a	3.43933e-13	6.83104e-12	0.383443	0.554	0.417	Up
Kcnk2	3.48637e-13	6.90512e-12	0.894614	0.124	0.054	Up
Zfyve28	3.62544e-13	7.1561e-12	0.493791	0.236	0.135	Up
Actn1	3.76631e-13	7.40526e-12	0.538788	0.223	0.129	Up
Fbn1	3.94752e-13	7.73092e-12	0.498775	0.333	0.211	Up
Ksr2	4.0338e-13	7.85922e-12	0.433048	0.422	0.292	Up
RGD1310819	4.1387e-13	8.04491e-12	0.52438	0.281	0.173	Up
Rap1gap	4.17827e-13	8.09373e-12	0.782215	0.11	0.049	Up
Mycbp2	4.20827e-13	8.12291e-12	0.414608	0.456	0.331	Up
Adcy5	4.23515e-13	8.15189e-12	0.625949	0.151	0.078	Up
Dbnl	4.27044e-13	8.18066e-12	0.547592	0.231	0.13	Up
Cblb	4.29944e-13	8.20923e-12	0.40118	0.382	0.257	Up
Mbp	4.71385e-13	8.94826e-12	0.308852	0.425	0.304	Up
Nell2	4.71743e-13	8.94826e-12	0.370369	0.565	0.426	Up
Pgm2l1	4.93886e-13	9.33283e-12	0.395742	0.33	0.22	Up
ENSRNOG00000000885	5.01706e-13	9.45115e-12	0.511725	0.281	0.171	Up
RGD1306271	5.27906e-13	9.90637e-12	0.455844	0.356	0.232	Up
Klhl29	5.40747e-13	1.01154e-11	0.47484	0.409	0.284	Up
Pde10a	5.71259e-13	1.06398e-11	0.442771	0.39	0.277	Up
Ip6k2	5.79698e-13	1.07706e-11	0.448695	0.358	0.237	Up
Dpf1	6.12608e-13	1.13447e-11	0.669906	0.151	0.073	Up
LOC103693776	6.23334e-13	1.14907e-11	0.699377	0.097	0.04	Up
Mertk	6.73114e-13	1.23709e-11	-0.688916	0.335	0.427	Down
Kcnb1	6.75644e-13	1.23842e-11	0.653688	0.17	0.086	Up
Septin3	7.24495e-13	1.32191e-11	0.577193	0.179	0.098	Up
Spata13	7.27953e-13	1.32398e-11	1.33682	0.078	0.026	Up
Necab1	7.30407e-13	1.32398e-11	0.433045	0.356	0.236	Up
Tnks1bp1	7.87742e-13	1.42442e-11	0.483513	0.162	0.091	Up
Itpa	8.10602e-13	1.46114e-11	0.724487	0.174	0.094	Up
Baz1b	8.68107e-13	1.55868e-11	0.447992	0.389	0.263	Up
Myo5b	8.70694e-13	1.55892e-11	0.528253	0.222	0.125	Up
Gprasp2	8.83694e-13	1.577e-11	0.617024	0.101	0.041	Up
Dbn1	9.22627e-13	1.64119e-11	0.520403	0.255	0.16	Up
Ampd2	9.57185e-13	1.6961e-11	1.1555	0.08	0.031	Up
Nptx2	9.89972e-13	1.74889e-11	1.62982	0.052	0.015	Up
Mzf1	1.06892e-12	1.8841e-11	0.463922	0.146	0.075	Up
Map1a	1.15404e-12	2.01844e-11	0.46294	0.402	0.274	Up
Ints10	1.19507e-12	2.09942e-11	0.390261	0.322	0.205	Up
Synj1	1.21345e-12	2.11013e-11	0.488797	0.336	0.222	Up
Nav2	1.23052e-12	2.13816e-11	0.426495	0.517	0.402	Up
Gabrb1	1.24133e-12	2.14868e-11	-0.241868	0.933	0.938	Down
Kif17	1.26739e-12	2.19367e-11	0.698387	0.176	0.093	Up
Trerf1	1.28264e-12	2.20395e-11	0.70332	0.133	0.059	Up
AABR07024542.1	1.32457e-12	2.26565e-11	0.752629	0.118	0.055	Up
Pde4a	1.36421e-12	2.32697e-11	0.461477	0.182	0.102	Up
Rps15	1.42751e-12	2.43145e-11	1.37209	0.074	0.016	Up
Jhy	1.43171e-12	2.43145e-11	-1.97386	0.04	0.105	Down
Fkbp11	1.50032e-12	2.54252e-11	0.34054	0.399	0.28	Up
Rangap1	1.59495e-12	2.6867e-11	0.642645	0.156	0.08	Up
Reep2	1.59967e-12	2.69523e-11	0.915228	0.103	0.036	Up
Shc2	1.6157e-12	2.7205e-11	0.751185	0.154	0.077	Up
Lrrfip1	1.68363e-12	2.81258e-11	0.459843	0.232	0.134	Up
Zfp523	1.72401e-12	2.87071e-11	0.499138	0.122	0.055	Up
Agtpbp1	1.7926e-12	2.97841e-11	0.367339	0.321	0.211	Up
Faim2	1.84777e-12	3.06886e-11	0.695617	0.142	0.076	Up
Cdh10	1.8848e-12	3.10914e-11	-0.446533	0.607	0.668	Down
Tspoap1	1.90905e-12	3.13967e-11	0.900847	0.109	0.046	Up
Patj	1.91473e-12	3.13967e-11	0.566078	0.125	0.058	Up
Chd8	1.92241e-12	3.1466e-11	0.369265	0.317	0.204	Up
Tnfrsf21	1.93174e-12	3.15349e-11	0.521374	0.159	0.088	Up
Rap1gap2	2.0172e-12	3.29066e-11	0.302473	0.268	0.165	Up
LOC102551901	2.11695e-12	3.43301e-11	1.94929	0.047	0.012	Up
Shank2	2.11915e-12	3.43301e-11	0.495844	0.326	0.213	Up
C2cd2l	2.12982e-12	3.43897e-11	0.599173	0.133	0.058	Up
Agap1	2.13828e-12	3.44489e-11	0.380533	0.507	0.38	Up
Ppp1r16b	2.14655e-12	3.45078e-11	0.603551	0.227	0.13	Up
Stmn2	2.16578e-12	3.47264e-11	0.351433	0.271	0.176	Up
Rps6ka2	2.32729e-12	3.71775e-11	0.436175	0.24	0.14	Up
Pcnx2	2.36717e-12	3.77052e-11	0.488384	0.162	0.086	Up
Tmem50b	2.48245e-12	3.93402e-11	0.614394	0.17	0.089	Up
Trafd1	2.52803e-12	4.00167e-11	0.47882	0.174	0.097	Up
Dnajb13	2.82998e-12	4.4632e-11	0.937706	0.128	0.055	Up
Srrm3	2.9497e-12	4.639e-11	0.409426	0.369	0.257	Up
Cyfip2	3.06978e-12	4.8138e-11	0.391634	0.407	0.285	Up
Itgb4	3.08039e-12	4.8156e-11	1.17142	0.093	0.036	Up
Slit3	3.12202e-12	4.86416e-11	0.476126	0.377	0.266	Up
Nphp4	3.21145e-12	4.99017e-11	0.516846	0.135	0.063	Up
Atp5mf	3.27899e-12	5.08447e-11	0.796247	0.114	0.055	Up
Erc2	3.35552e-12	5.19368e-11	0.360693	0.489	0.362	Up
Rpl35	3.53219e-12	5.441e-11	0.701943	0.109	0.051	Up
Sntb2	3.55463e-12	5.45637e-11	0.40047	0.312	0.201	Up
Sptb	3.60834e-12	5.53296e-11	0.37589	0.214	0.129	Up
Lpcat2	3.69429e-12	5.63969e-11	0.404886	0.185	0.102	Up
Plppr2	3.84067e-12	5.8525e-11	0.432568	0.289	0.174	Up
Rpl13	4.16694e-12	6.3377e-11	0.827817	0.151	0.066	Up
LOC100911847	4.47571e-12	6.78988e-11	4.18678	0.074	0.002	Up
Abca2	4.59092e-12	6.93727e-11	0.674939	0.143	0.069	Up
Tshz3	4.61551e-12	6.96327e-11	0.776836	0.111	0.049	Up
Arhgap10	4.68687e-12	7.04925e-11	0.427824	0.295	0.182	Up
Ist1	4.81809e-12	7.22469e-11	0.528385	0.216	0.124	Up
Tafa2	5.17093e-12	7.72801e-11	0.32854	0.301	0.195	Up
Cox6c	5.32379e-12	7.93044e-11	0.415322	0.193	0.117	Up
Ptpro	5.40967e-12	8.04257e-11	0.447797	0.235	0.142	Up
Cbx6	5.57211e-12	8.25787e-11	0.532177	0.162	0.085	Up
Plekha5	5.66133e-12	8.36849e-11	0.410107	0.433	0.313	Up
Synpo	6.15101e-12	9.06833e-11	0.640558	0.103	0.043	Up
Septin5	6.22047e-12	9.14676e-11	0.625159	0.184	0.106	Up
Mier2	6.48125e-12	9.50342e-11	0.999507	0.093	0.037	Up
Aplp1	6.5218e-12	9.53638e-11	0.29142	0.236	0.155	Up
St6galnac3	6.71255e-12	9.78797e-11	0.367741	0.435	0.313	Up
Grin2a	6.95833e-12	1.01255e-10	0.431453	0.433	0.316	Up
Epb41l4b	7.29714e-12	1.05918e-10	0.364637	0.261	0.161	Up
Ccdc77	7.41305e-12	1.07228e-10	1.26342	0.068	0.024	Up
Arhgap44	7.69976e-12	1.11129e-10	0.391118	0.367	0.238	Up
Erc1	7.81273e-12	1.12419e-10	0.327378	0.492	0.353	Up
Celsr2	7.85617e-12	1.1284e-10	0.581066	0.168	0.087	Up
Dagla	8.1242e-12	1.16266e-10	0.319973	0.284	0.192	Up
Pak6	8.36938e-12	1.19305e-10	0.889865	0.081	0.032	Up
Clybl	8.39906e-12	1.19305e-10	-0.670389	0.302	0.399	Down
Synpr	8.40483e-12	1.19305e-10	0.349732	0.271	0.17	Up
Ankrd11	8.42305e-12	1.19305e-10	0.359946	0.342	0.224	Up
Syn2	8.53166e-12	1.2055e-10	0.271028	0.586	0.455	Up
Tarbp1	8.84415e-12	1.24607e-10	0.614155	0.122	0.058	Up
Agap3	8.88561e-12	1.24988e-10	0.406436	0.394	0.274	Up
Ryk	9.15491e-12	1.28312e-10	0.655308	0.159	0.084	Up
Begain	9.19331e-12	1.28542e-10	0.657318	0.135	0.062	Up
Klhl2	9.90713e-12	1.38257e-10	0.333944	0.394	0.272	Up
Slc16a7	1.04991e-11	1.45741e-10	0.420059	0.219	0.129	Up
Arl15	1.0528e-11	1.45741e-10	0.358529	0.547	0.434	Up
Myt1	1.14616e-11	1.59215e-10	0.819369	0.089	0.036	Up
Kif5a	1.20459e-11	1.65716e-10	0.369666	0.29	0.189	Up
Sh2d5	1.23631e-11	1.70806e-10	0.784245	0.116	0.056	Up
Pdcd11	1.28571e-11	1.76798e-10	0.384703	0.228	0.143	Up
Zfp346	1.29367e-11	1.76798e-10	0.705611	0.157	0.081	Up
Fkbp1a	1.32042e-11	1.80455e-10	0.523698	0.171	0.104	Up
Nsf	1.33076e-11	1.81367e-10	0.396992	0.47	0.343	Up
Hid1	1.43025e-11	1.94516e-10	0.66325	0.112	0.052	Up
Trank1	1.43746e-11	1.95388e-10	0.351518	0.266	0.166	Up
Prepl	1.49113e-11	2.01669e-10	0.675597	0.166	0.09	Up
Med15	1.49792e-11	2.02017e-10	0.451858	0.379	0.263	Up
Plpp4	1.50434e-11	2.02017e-10	0.483379	0.205	0.121	Up
Cabp1	1.51098e-11	2.02862e-10	0.637468	0.128	0.055	Up
Pkig	1.59314e-11	2.13083e-10	0.436444	0.374	0.264	Up
Cdon	1.63863e-11	2.19244e-10	0.432427	0.206	0.124	Up
Calm1	1.64556e-11	2.2004e-10	0.468641	0.559	0.428	Up
Tuba4a	1.67477e-11	2.22163e-10	0.750708	0.138	0.072	Up
Actl6b	1.68752e-11	2.24275e-10	0.647535	0.151	0.077	Up
Adarb1	1.73633e-11	2.30349e-10	0.477191	0.31	0.193	Up
Atp5me	1.7622e-11	2.32431e-10	0.288425	0.19	0.108	Up
Pacsin1	1.85267e-11	2.43725e-10	0.449335	0.259	0.155	Up
Ksr1	1.9071e-11	2.50417e-10	0.49621	0.218	0.128	Up
Shisal1	1.91071e-11	2.50417e-10	0.451801	0.191	0.11	Up
Add2	1.91689e-11	2.51123e-10	0.649439	0.147	0.074	Up
Slc9a5	1.97765e-11	2.5835e-10	0.787647	0.11	0.047	Up
Ptprn	1.99048e-11	2.59033e-10	0.461576	0.202	0.115	Up
Rnf150	2.04791e-11	2.66206e-10	0.351663	0.305	0.193	Up
Vps13d	2.06706e-11	2.68164e-10	0.38354	0.391	0.274	Up
Mtmr12	2.14027e-11	2.76573e-10	0.331841	0.344	0.228	Up
Map3k4	2.17552e-11	2.7975e-10	0.397043	0.244	0.153	Up
Rpn1	2.17642e-11	2.7975e-10	0.475003	0.23	0.139	Up
Abcd3	2.1827e-11	2.7975e-10	0.276424	0.334	0.226	Up
Pcdha13	2.28074e-11	2.91894e-10	0.335238	0.39	0.265	Up
Lrrn2	2.31059e-11	2.9504e-10	0.356791	0.373	0.258	Up
Ube2ql1	2.35706e-11	3.0072e-10	0.581102	0.148	0.077	Up
Coro1c	2.40196e-11	3.05103e-10	0.530043	0.183	0.105	Up
Ndufa4	2.55047e-11	3.23416e-10	0.480831	0.191	0.113	Up
Clstn1	2.66515e-11	3.37848e-10	0.431055	0.33	0.21	Up
Usp40	2.71872e-11	3.43376e-10	0.642602	0.096	0.039	Up
Atp13a2	3.06665e-11	3.86664e-10	0.367719	0.207	0.123	Up
Kndc1	3.31378e-11	4.15929e-10	0.791216	0.138	0.07	Up
Deptor	3.40772e-11	4.27507e-10	0.479841	0.14	0.074	Up
Pitpnm1	3.41798e-11	4.27775e-10	0.856318	0.093	0.041	Up
AABR07051892.1	3.6446e-11	4.54249e-10	0.474995	0.2	0.117	Up
Sh3glb2	3.66315e-11	4.55699e-10	0.441239	0.187	0.102	Up
Sema4d	3.82615e-11	4.75777e-10	0.398602	0.201	0.11	Up
Srsf6	3.88946e-11	4.8213e-10	0.655681	0.2	0.116	Up
Rab15	4.10844e-11	5.08239e-10	1.06259	0.104	0.039	Up
Fam135b	4.28196e-11	5.28061e-10	0.3956	0.284	0.178	Up
Lrrtm4	4.30752e-11	5.30559e-10	0.197335	0.878	0.765	Up
Klhdc3	4.35862e-11	5.35502e-10	0.429086	0.148	0.08	Up
Hnrnpa1	4.4303e-11	5.42875e-10	0.591246	0.159	0.091	Up
Epn2	4.50803e-11	5.5142e-10	0.373157	0.391	0.283	Up
Kcnc3	4.51885e-11	5.5142e-10	0.367002	0.41	0.288	Up
Itga11	4.55455e-11	5.53838e-10	0.820158	0.071	0.023	Up
Rcor2l1	4.59448e-11	5.5746e-10	1.57846	0.049	0.013	Up
Hpca	4.69857e-11	5.69548e-10	0.437995	0.229	0.142	Up
Scn3b	4.82428e-11	5.82792e-10	0.317904	0.349	0.24	Up
Gad1	4.89737e-11	5.91151e-10	0.57252	0.137	0.073	Up
Mink1	4.96329e-11	5.97065e-10	0.373802	0.429	0.304	Up
Arhgef7	5.00192e-11	6.00552e-10	0.336161	0.284	0.183	Up
Mical3	5.09508e-11	6.0987e-10	0.422263	0.269	0.176	Up
Cxadr	5.09835e-11	6.0987e-10	0.226848	0.212	0.134	Up
Kcnj6	5.1155e-11	6.10919e-10	0.413131	0.257	0.163	Up
Spns2	5.3303e-11	6.34585e-10	0.64953	0.158	0.084	Up
Src	5.49477e-11	6.52207e-10	0.827663	0.086	0.034	Up
Sipa1l2	5.53054e-11	6.55528e-10	0.640038	0.206	0.117	Up
Tspan17	5.92301e-11	7.00233e-10	0.650751	0.125	0.062	Up
Adcy9	6.20325e-11	7.31761e-10	0.390908	0.46	0.336	Up
Dscam	6.39357e-11	7.52554e-10	0.487323	0.221	0.129	Up
Rpl19	6.5797e-11	7.73257e-10	0.814597	0.151	0.077	Up
Hnrnph1	6.62921e-11	7.77453e-10	0.462825	0.251	0.163	Up
Ano6	6.7129e-11	7.85142e-10	0.390654	0.229	0.138	Up
Atp1b1	6.81639e-11	7.96301e-10	0.329401	0.474	0.355	Up
Plp1	7.28469e-11	8.4819e-10	0.399511	0.18	0.109	Up
Arhgap24	7.30951e-11	8.49866e-10	1.01894	0.091	0.042	Up
AABR07026483.1	7.34043e-11	8.51534e-10	0.36211	0.294	0.189	Up
Rplp0	7.54091e-11	8.72875e-10	0.494811	0.188	0.115	Up
Prpf8	7.57646e-11	8.75643e-10	0.731036	0.155	0.082	Up
Gnal	7.61407e-11	8.77246e-10	0.558077	0.239	0.146	Up
Fkbp8	7.83357e-11	9.00698e-10	0.46768	0.142	0.073	Up
Dicer1	7.85746e-11	9.02242e-10	0.440069	0.187	0.105	Up
Map1lc3b	7.89259e-11	9.03779e-10	0.960879	0.079	0.03	Up
Rpl17	8.41009e-11	9.59304e-10	0.880645	0.066	0.025	Up
Smpd2	8.41032e-11	9.59304e-10	0.941792	0.099	0.044	Up
Dop1b	8.54323e-11	9.71201e-10	0.560271	0.185	0.108	Up
Gpi	8.54983e-11	9.71201e-10	0.443567	0.253	0.15	Up
Cadm3	8.73583e-11	9.90715e-10	0.341828	0.177	0.101	Up
Flnb	8.93414e-11	1.01015e-09	0.574857	0.222	0.131	Up
Med13l	9.23331e-11	1.04192e-09	0.341151	0.363	0.249	Up
Pin1	9.30828e-11	1.04877e-09	0.642458	0.147	0.069	Up
Kalrn	9.41063e-11	1.05785e-09	0.257777	0.825	0.774	Up
Eef1a2	9.62553e-11	1.08035e-09	0.483699	0.125	0.065	Up
Mx2	9.78414e-11	1.09492e-09	2.38662	0.033	0.007	Up
Kcng2	9.95439e-11	1.11166e-09	0.707047	0.125	0.059	Up
Rph3a	1.00701e-10	1.12611e-09	0.598651	0.119	0.06	Up
Asphd2	1.04391e-10	1.15719e-09	0.501442	0.131	0.07	Up
Sipa1l1	1.06063e-10	1.17703e-09	0.369052	0.339	0.234	Up
Rtn4rl1	1.06817e-10	1.18331e-09	0.372323	0.373	0.258	Up
Npdc1	1.07463e-10	1.18331e-09	0.595895	0.154	0.085	Up
Smpdl3b	1.07742e-10	1.19194e-09	0.512916	0.158	0.088	Up
Atp5if1	1.09706e-10	1.20667e-09	0.312744	0.136	0.085	Up
Ptpn1	1.10363e-10	1.20667e-09	0.405799	0.235	0.141	Up
Mapk8ip1	1.10383e-10	1.20667e-09	0.375067	0.13	0.064	Up
Jph1	1.11366e-10	1.21519e-09	0.371908	0.281	0.182	Up
Map6	1.14412e-10	1.24553e-09	0.471919	0.182	0.095	Up
Rnf39	1.17967e-10	1.28665e-09	0.522265	0.182	0.107	Up
LOC294154	1.20503e-10	1.31409e-09	0.491152	0.23	0.148	Up
Stk32c	1.20526e-10	1.31409e-09	0.41443	0.166	0.094	Up
Slc17a5	1.26209e-10	1.36295e-09	0.408145	0.183	0.113	Up
AABR07066379.1	1.26499e-10	1.36295e-09	0.775806	0.101	0.05	Up
Tiam2	1.29565e-10	1.40343e-09	0.639683	0.137	0.071	Up
Ywhab	1.33946e-10	1.44375e-09	0.494844	0.246	0.153	Up
Mtg2	1.35025e-10	1.45165e-09	0.482568	0.166	0.092	Up
Mapk14	1.35959e-10	1.45952e-09	0.403174	0.322	0.211	Up
Elavl3	1.38705e-10	1.48878e-09	0.387274	0.248	0.156	Up
Znrf1	1.40548e-10	1.50723e-09	0.388639	0.258	0.161	Up
Ralgps2	1.54979e-10	1.65364e-09	0.392023	0.305	0.204	Up
Selenoo	1.59895e-10	1.70031e-09	0.980083	0.104	0.046	Up
B4galt5	1.60303e-10	1.70031e-09	0.490386	0.17	0.094	Up
Ppp1r9a	1.61543e-10	1.71487e-09	0.329916	0.392	0.27	Up
AABR07024769.1	1.6203e-10	1.71487e-09	0.692435	0.112	0.052	Up
Prickle1	1.62883e-10	1.7221e-09	0.502384	0.159	0.089	Up
Slc24a2	1.64706e-10	1.73985e-09	0.311778	0.55	0.446	Up
Rgs10	1.6557e-10	1.74701e-09	0.46553	0.2	0.122	Up
AABR07001519.1	1.68029e-10	1.76125e-09	-0.391958	0.606	0.649	Down
Slc6a17	1.68376e-10	1.76125e-09	0.573739	0.156	0.088	Up
AABR07028902.1	1.70044e-10	1.77879e-09	0.363422	0.472	0.36	Up
Prkcb	1.75251e-10	1.82759e-09	0.4652	0.238	0.143	Up
AABR07031533.1	1.76848e-10	1.84494e-09	0.404167	0.241	0.148	Up
Srrm4	1.80393e-10	1.87262e-09	0.395624	0.258	0.162	Up
Dhodh	1.82453e-10	1.88981e-09	1.19458	0.065	0.024	Up
Ifi27	1.89619e-10	1.96912e-09	0.799829	0.112	0.052	Up
Htr4	1.9197e-10	1.98607e-09	0.349762	0.369	0.251	Up
Man1b1	1.96573e-10	2.03007e-09	0.467779	0.14	0.071	Up
Abcb4	1.96692e-10	2.03007e-09	0.257497	0.272	0.179	Up
Vangl2	2.03463e-10	2.08795e-09	0.706107	0.112	0.048	Up
Iqsec3	2.08298e-10	2.13534e-09	0.515227	0.161	0.087	Up
Pitpnm2	2.12038e-10	2.1723e-09	0.373972	0.536	0.424	Up
Inpp5j	2.13245e-10	2.17845e-09	1.11754	0.077	0.032	Up
Arpc2	2.19373e-10	2.23561e-09	0.35491	0.304	0.207	Up
Rundc3a	2.20262e-10	2.24161e-09	0.384975	0.186	0.104	Up
Mpp7	2.20695e-10	2.24759e-09	0.356035	0.255	0.16	Up
Dgkz	2.21765e-10	2.25355e-09	0.428822	0.304	0.204	Up
Strn4	2.24414e-10	2.26962e-09	0.46514	0.253	0.159	Up
Tbkbp1	2.24521e-10	2.27551e-09	0.564533	0.076	0.033	Up
Fbxl2	2.30486e-10	2.32176e-09	0.879388	0.102	0.045	Up
Cluap1	2.3312e-10	2.34769e-09	0.477894	0.189	0.111	Up
Luzp2	2.35182e-10	2.36347e-09	-0.493805	0.714	0.727	Down
Phf24	2.41137e-10	2.41934e-09	0.515308	0.152	0.09	Up
Syt4	2.44312e-10	2.44494e-09	0.467008	0.106	0.053	Up
Suds3	2.46922e-10	2.47045e-09	0.52179	0.226	0.137	Up
Rbm10	2.47654e-10	2.4759e-09	0.313594	0.167	0.1	Up
AABR07007642.1	2.49023e-10	2.48134e-09	0.330533	0.319	0.215	Up
Mapt	2.5164e-10	2.50664e-09	0.320765	0.66	0.553	Up
Itpr1	2.54978e-10	2.53185e-09	0.314899	0.321	0.214	Up
Tmem132d	2.55981e-10	2.53254e-09	0.346699	0.275	0.17	Up
Atp2b1	2.56445e-10	2.53254e-09	0.290852	0.559	0.418	Up
Sbf1	2.58149e-10	2.54769e-09	0.376637	0.166	0.095	Up
Sptbn2	2.61028e-10	2.57265e-09	0.374707	0.339	0.22	Up
Cmip	2.65067e-10	2.60735e-09	0.336499	0.546	0.422	Up
AC134204.1	2.66499e-10	2.61247e-09	0.258201	0.213	0.127	Up
Rpl41	2.6718e-10	2.61756e-09	0.441257	0.188	0.124	Up
Rogdi	2.74182e-10	2.68136e-09	0.535004	0.115	0.065	Up
Atg4c	2.8708e-10	2.80353e-09	0.395256	0.249	0.157	Up
Tspan18	2.88574e-10	2.81801e-09	0.438087	0.139	0.074	Up
Adgrb3	2.93127e-10	2.8519e-09	-0.203987	0.92	0.95	Down
Kmt2d	2.98536e-10	2.90511e-09	0.419553	0.315	0.209	Up
Atp2b4	3.00967e-10	2.91932e-09	0.742917	0.17	0.09	Up
Snph	3.02811e-10	2.93349e-09	0.456914	0.294	0.19	Up
Dlgap2	3.0822e-10	2.97133e-09	0.441695	0.213	0.13	Up
Atp5f1b	3.08434e-10	2.97133e-09	0.368963	0.325	0.217	Up
Calm2.1	3.10642e-10	2.99496e-09	0.718004	0.189	0.095	Up
Dnajb5	3.11924e-10	2.99928e-09	0.858541	0.069	0.027	Up
Zfp236	3.17195e-10	3.04197e-09	0.462168	0.212	0.127	Up
Rps8	3.22037e-10	3.08451e-09	0.448172	0.108	0.048	Up
Ly6h	3.26718e-10	3.1269e-09	0.462455	0.235	0.143	Up
Grm8	3.28098e-10	3.13096e-09	0.451151	0.167	0.09	Up
AABR07070046.1	3.39871e-10	3.23982e-09	-0.487458	0.518	0.572	Down
Ppat	3.41478e-10	3.24367e-09	0.829981	0.135	0.073	Up
Gga3	3.43296e-10	3.257e-09	0.512345	0.145	0.073	Up
Ttll5	3.59121e-10	3.40299e-09	0.470339	0.281	0.182	Up
Ralgapa2	3.62307e-10	3.41952e-09	0.29717	0.388	0.268	Up
Ndufa6	3.62384e-10	3.41952e-09	1.35692	0.054	0.016	Up
Unc79	3.64621e-10	3.43593e-09	0.32353	0.504	0.379	Up
Ttc7b	3.6531e-10	3.43593e-09	0.383124	0.323	0.213	Up
Ssh2	3.65527e-10	3.43939e-09	0.326846	0.267	0.179	Up
Pgs1	3.84129e-10	3.60232e-09	0.604555	0.088	0.044	Up
Prmt8	3.85227e-10	3.60548e-09	0.422667	0.183	0.104	Up
Cotl1	3.89125e-10	3.63668e-09	0.518157	0.115	0.065	Up
Lrfn2	3.92682e-10	3.66778e-09	0.518744	0.115	0.062	Up
Prkcsh	4.03611e-10	3.76398e-09	0.526523	0.167	0.094	Up
Krba1	4.12314e-10	3.83195e-09	0.55928	0.122	0.065	Up
Abcc8	4.1298e-10	3.8347e-09	0.728281	0.105	0.047	Up
Sgpp2	4.25116e-10	3.9394e-09	0.596708	0.138	0.072	Up
Slc16a14	4.34789e-10	4.0184e-09	1.00068	0.075	0.03	Up
Zfp512b	4.3505e-10	4.0184e-09	0.488989	0.153	0.08	Up
Tmem176b	4.38199e-10	4.03925e-09	1.1849	0.054	0.022	Up
Zfp532	4.40221e-10	4.05083e-09	0.449965	0.333	0.237	Up
Kcnip3	4.47779e-10	4.11751e-09	0.635902	0.139	0.074	Up
AABR07017145.2	4.57015e-10	4.19315e-09	0.297179	0.294	0.19	Up
Galnt9	4.82517e-10	4.42425e-09	0.431639	0.177	0.097	Up
Arfgap1	4.98665e-10	4.56312e-09	0.583038	0.147	0.075	Up
Zfp831	5.02634e-10	4.59198e-09	0.464431	0.175	0.099	Up
Ss18	5.04573e-10	4.60252e-09	0.410906	0.248	0.159	Up
Ncald	5.23143e-10	4.7586e-09	0.361611	0.389	0.284	Up
Grm1	5.64958e-10	5.13216e-09	0.297299	0.641	0.534	Up
Dctn1	5.80101e-10	5.25963e-09	0.255295	0.182	0.115	Up
Lrtm2	5.83834e-10	5.27831e-09	1.1243	0.074	0.027	Up
Galnt16	5.83906e-10	5.27831e-09	0.459027	0.331	0.229	Up
Rpl18	5.89568e-10	5.3237e-09	0.846169	0.066	0.024	Up
Rhot2	6.29114e-10	5.66621e-09	0.483575	0.098	0.044	Up
Sv2a	6.37614e-10	5.73778e-09	0.284627	0.188	0.107	Up
Kctd17	6.43393e-10	5.77321e-09	0.406253	0.222	0.135	Up
Brinp2	6.57079e-10	5.88919e-09	0.387704	0.307	0.207	Up
Galnt3	6.80185e-10	6.08533e-09	1.07982	0.075	0.03	Up
Rtn1	6.82447e-10	6.09321e-09	0.298666	0.513	0.391	Up
Rbfox3	6.87764e-10	6.13673e-09	0.476784	0.186	0.107	Up
Gal3st3	6.93121e-10	6.17122e-09	0.44767	0.118	0.064	Up
Cplx2	6.99444e-10	6.21448e-09	0.370409	0.378	0.275	Up
Msi2	7.04655e-10	6.25759e-09	-0.219891	0.84	0.851	Down
Nsg1	7.07096e-10	6.26513e-09	0.515741	0.162	0.094	Up
Ippk	7.30811e-10	6.46727e-09	0.510873	0.151	0.087	Up
Hnrnpul1	7.37308e-10	6.50977e-09	0.395575	0.185	0.114	Up
Dlg4	7.46342e-10	6.57858e-09	0.386942	0.241	0.156	Up
C1ql3	7.51282e-10	6.61196e-09	0.676719	0.145	0.078	Up
Asns	7.59185e-10	6.6716e-09	1.10379	0.068	0.026	Up
Mfsd4a	7.66869e-10	6.73104e-09	0.469939	0.148	0.079	Up
Med25	7.79219e-10	6.82534e-09	0.425372	0.097	0.052	Up
Rpl11	7.84105e-10	6.85811e-09	9.6069	0.057	0	Up
Dkc1	8.15243e-10	7.11784e-09	0.400418	0.161	0.087	Up
Tmeff1	8.3257e-10	7.26339e-09	0.279868	0.159	0.095	Up
Srsf2	8.3865e-10	7.304e-09	0.258749	0.39	0.289	Up
Mthfd1l	8.43934e-10	7.33579e-09	0.561	0.161	0.085	Up
Ntf3	8.49481e-10	7.36748e-09	0.284919	0.281	0.185	Up
Arhgap39	8.69193e-10	7.52903e-09	0.314769	0.399	0.287	Up
Hdhd5	8.73533e-10	7.56031e-09	1.28011	0.064	0.024	Up
Gng7	8.84812e-10	7.64331e-09	0.543284	0.165	0.096	Up
Atp6v0a2	9.01564e-10	7.77409e-09	0.670376	0.152	0.083	Up
Atp8b2	9.02659e-10	7.77409e-09	0.536921	0.137	0.069	Up
Dgki	9.0689e-10	7.79619e-09	0.247049	0.677	0.577	Up
Cmtm5	9.13063e-10	7.83538e-09	-0.575151	0.349	0.431	Down
Fbxw4	9.44544e-10	8.09306e-09	0.406214	0.237	0.151	Up
Vstm2a	9.45859e-10	8.09306e-09	0.390967	0.173	0.103	Up
Scn3a	9.61134e-10	8.20848e-09	0.896809	0.085	0.035	Up
Klhl8	9.65024e-10	8.22973e-09	0.425995	0.161	0.098	Up
Abhd6	9.80234e-10	8.34457e-09	0.388086	0.338	0.241	Up
AABR07052405.1	9.95296e-10	8.45435e-09	0.469877	0.135	0.08	Up
Bicral	9.95938e-10	8.45435e-09	0.435112	0.271	0.183	Up
Mmp17	1.0154e-09	8.63114e-09	0.677234	0.088	0.041	Up
Spock2	1.02202e-09	8.63114e-09	0.562354	0.106	0.053	Up
Catsperz	1.04533e-09	8.8712e-09	1.66704	0.045	0.011	Up
Ulk4	1.07011e-09	9.01218e-09	0.580043	0.141	0.073	Up
Ppm1e	1.07422e-09	9.01218e-09	0.282484	0.602	0.505	Up
Cers6	1.08921e-09	9.16645e-09	0.288288	0.402	0.288	Up
Chrd	1.1124e-09	9.32023e-09	0.569378	0.072	0.028	Up
Dot1l	1.14865e-09	9.62638e-09	0.437623	0.174	0.1	Up
Cacnb3	1.15438e-09	9.62638e-09	1.00779	0.06	0.021	Up
AABR07003304.2	1.1572e-09	9.66548e-09	0.635977	0.117	0.059	Up
RGD1564053	1.15842e-09	9.66548e-09	0.351356	0.51	0.391	Up
AABR07019086.1	1.15943e-09	9.66548e-09	0.795878	0.144	0.077	Up
Pde3b	1.18118e-09	9.81709e-09	0.371069	0.231	0.147	Up
Prune2	1.18944e-09	9.88518e-09	0.292991	0.164	0.091	Up
Mtmr7	1.24532e-09	1.03678e-08	0.491831	0.187	0.113	Up
Speg	1.26137e-09	1.04348e-08	0.408372	0.243	0.151	Up
Smyd2	1.27299e-09	1.05016e-08	0.641103	0.101	0.052	Up
Xrcc1	1.27805e-09	1.05683e-08	0.497484	0.152	0.087	Up
Mtus1	1.32838e-09	1.09644e-08	0.68305	0.118	0.057	Up
Pbx4	1.39884e-09	1.15066e-08	0.474815	0.131	0.071	Up
Ywhah	1.4042e-09	1.15066e-08	0.304071	0.37	0.267	Up
Ahdc1	1.49569e-09	1.231e-08	0.282212	0.417	0.303	Up
Eif4e3	1.52881e-09	1.25184e-08	0.328797	0.161	0.097	Up
Sult4a1	1.53341e-09	1.25184e-08	0.69338	0.103	0.048	Up
Eml5	1.53955e-09	1.25624e-08	0.293912	0.463	0.348	Up
Sec16a	1.54328e-09	1.25624e-08	0.562406	0.164	0.092	Up
Ptk2b	1.55036e-09	1.26251e-08	0.318065	0.623	0.509	Up
Crmp1	1.56087e-09	1.26875e-08	0.374794	0.116	0.055	Up
Srf	1.6233e-09	1.31559e-08	0.782076	0.066	0.029	Up
Mmd	1.63425e-09	1.32173e-08	0.591215	0.122	0.065	Up
Apba2	1.65396e-09	1.33596e-08	0.316737	0.502	0.382	Up
Kcnh3	1.7155e-09	1.39057e-08	0.448085	0.154	0.088	Up
Zfp821	1.73895e-09	1.40465e-08	0.44335	0.253	0.161	Up
Cenpv	1.76999e-09	1.42464e-08	0.49249	0.165	0.096	Up
AABR07065531.26	1.77188e-09	1.42464e-08	0.969576	0.08	0.029	Up
Cmtr1	1.78484e-09	1.43057e-08	0.371348	0.203	0.127	Up
Sort1	1.82514e-09	1.46643e-08	0.325406	0.373	0.267	Up
Marcks	1.82736e-09	1.46643e-08	0.713102	0.146	0.072	Up
Dtx3	1.84552e-09	1.48027e-08	0.408349	0.23	0.138	Up
Stk38	1.8696e-09	1.49408e-08	0.439724	0.305	0.208	Up
Ctdspl	1.87693e-09	1.49987e-08	0.581977	0.148	0.077	Up
Gpr176	1.93596e-09	1.54547e-08	0.367979	0.219	0.137	Up
LOC100362814	1.99706e-09	1.59094e-08	0.321114	0.149	0.08	Up
Zmat4	2.00533e-09	1.59423e-08	0.298718	0.524	0.401	Up
Mllt6	2.01233e-09	1.59423e-08	0.370915	0.177	0.102	Up
AABR07033270.1	2.03689e-09	1.61332e-08	3.29412	0.022	0.003	Up
Plac9	2.03915e-09	1.61332e-08	4.25768	0.022	0.002	Up
Plekha2	2.13414e-09	1.68205e-08	0.453098	0.128	0.071	Up
Fbxo10	2.14346e-09	1.6875e-08	0.671476	0.121	0.064	Up
Dpp9	2.16874e-09	1.70621e-08	0.614862	0.121	0.065	Up
Eml4	2.1748e-09	1.70621e-08	0.425386	0.278	0.18	Up
Ccdc141	2.26032e-09	1.77441e-08	-0.640375	0.294	0.375	Down
Sec14l5	2.30402e-09	1.80321e-08	1.20409	0.049	0.016	Up
Fat4	2.30771e-09	1.80585e-08	0.289695	0.304	0.199	Up
LOC688778	2.31191e-09	1.80585e-08	1.05704	0.087	0.034	Up
AABR07047789.1	2.33844e-09	1.82668e-08	0.338151	0.183	0.109	Up
Ube2o	2.35369e-09	1.83186e-08	0.368209	0.196	0.116	Up
Ilf2	2.35631e-09	1.83702e-08	0.346215	0.198	0.127	Up
Tmem131l	2.38484e-09	1.84994e-08	0.439747	0.144	0.081	Up
Vps13c	2.4153e-09	1.87835e-08	0.342006	0.48	0.36	Up
Smarca4	2.51908e-09	1.95318e-08	0.35321	0.394	0.285	Up
Rab40b	2.54339e-09	1.96588e-08	0.34582	0.191	0.122	Up
Scn1b	2.54796e-09	1.96802e-08	0.521207	0.135	0.075	Up
Pkn1	2.55343e-09	1.96802e-08	0.279559	0.186	0.113	Up
Cntnap1	2.56526e-09	1.98065e-08	1.05847	0.071	0.031	Up
Lrp8	2.57756e-09	1.98274e-08	0.327506	0.206	0.125	Up
Cnrip1	2.58006e-09	1.98274e-08	0.615351	0.101	0.051	Up
Tmem130	2.59488e-09	1.98761e-08	0.308889	0.31	0.219	Up
Ano3	2.61082e-09	2.00014e-08	0.236306	0.524	0.397	Up
Rab3a	2.63549e-09	2.02029e-08	0.640344	0.123	0.065	Up
Malt1	2.73659e-09	2.09387e-08	0.360577	0.154	0.083	Up
Panx1	2.87941e-09	2.19777e-08	0.757846	0.083	0.036	Up
Sgsm2	3.06518e-09	2.33948e-08	0.342181	0.268	0.185	Up
Rgs20	3.08563e-09	2.34814e-08	-0.509167	0.474	0.529	Down
Ncor2	3.08603e-09	2.34814e-08	0.317934	0.388	0.28	Up
Hmgn2	3.14346e-09	2.38281e-08	0.120643	0.042	0.02	Up
Hdac9	3.19485e-09	2.41738e-08	-0.555085	0.414	0.476	Down
Matk	3.19526e-09	2.42159e-08	0.39131	0.185	0.11	Up
Dipk1a	3.2685e-09	2.47112e-08	0.389513	0.148	0.086	Up
Ap2a2	3.39257e-09	2.55825e-08	0.31586	0.176	0.106	Up
Nalcn	3.40805e-09	2.56978e-08	0.246051	0.339	0.235	Up
Celf3	3.46409e-09	2.60026e-08	0.959391	0.069	0.032	Up
Jakmip3	3.46434e-09	2.60026e-08	0.485025	0.122	0.065	Up
Plekhn1	3.4704e-09	2.60059e-08	0.720766	0.086	0.038	Up
Tpt1	3.47041e-09	2.60059e-08	0.893536	0.085	0.03	Up
Lcmt1	3.48974e-09	2.61198e-08	0.498232	0.2	0.124	Up
Mcph1	3.54138e-09	2.64576e-08	0.316933	0.131	0.07	Up
Cog7	3.74801e-09	2.79887e-08	0.235424	0.168	0.101	Up
Rab6b	3.80842e-09	2.83975e-08	0.347342	0.291	0.197	Up
Jag2	3.82186e-09	2.84331e-08	1.0661	0.056	0.016	Up
Gaa	3.89653e-09	2.89494e-08	0.542263	0.116	0.059	Up
Ppp6r1	3.89747e-09	2.89494e-08	0.203344	0.193	0.114	Up
Sacs	4.05998e-09	3.0096e-08	0.287485	0.294	0.199	Up
Ptpre	4.07633e-09	3.02031e-08	0.350185	0.29	0.193	Up
Rgs14	4.1478e-09	3.06796e-08	1.43613	0.037	0.009	Up
Tsr1	4.19786e-09	3.10071e-08	0.805083	0.087	0.04	Up
Uchl1	4.2088e-09	3.10388e-08	0.388962	0.275	0.19	Up
Ulk1	4.22423e-09	3.10704e-08	0.712843	0.07	0.031	Up
Gda	4.2507e-09	3.1249e-08	0.253374	0.225	0.15	Up
Bnip3l	4.27805e-09	3.14271e-08	0.285035	0.233	0.163	Up
Map7d2	4.37316e-09	3.20447e-08	0.415717	0.196	0.119	Up
Ppfibp1	4.39463e-09	3.2148e-08	0.550091	0.128	0.071	Up
Dph1	4.41395e-09	3.22376e-08	0.374559	0.119	0.06	Up
Tubb5	4.41853e-09	3.22376e-08	0.492741	0.128	0.066	Up
Zfp61	4.42238e-09	3.22376e-08	0.407454	0.19	0.121	Up
Atp1a3	4.45476e-09	3.24129e-08	0.312017	0.313	0.224	Up
Npepo	4.45786e-09	3.24423e-08	0.273535	0.402	0.296	Up
Clstn3	4.51424e-09	3.27622e-08	0.331718	0.136	0.077	Up
Ppil6	4.59231e-09	3.32989e-08	0.336377	0.209	0.131	Up
Tmem59l	4.60711e-09	3.33995e-08	0.534809	0.121	0.069	Up
Cdr2l	4.66919e-09	3.37892e-08	0.720245	0.094	0.046	Up
Mapre3	4.70079e-09	3.39611e-08	0.449347	0.161	0.092	Up
Morn1	4.77445e-09	3.44212e-08	0.711545	0.114	0.059	Up
Dip2b	4.87436e-09	3.50754e-08	0.24954	0.398	0.292	Up
Tmem132b	4.88129e-09	3.50754e-08	0.315791	0.299	0.196	Up
AC133270.1	4.88279e-09	3.50754e-08	0.362644	0.089	0.041	Up
Slc7a6	4.92471e-09	3.53163e-08	0.349412	0.131	0.074	Up
Macf1	4.98483e-09	3.56998e-08	-0.165318	0.957	0.944	Down
Reep1	5.01153e-09	3.58676e-08	0.353526	0.173	0.105	Up
Tuba1a	5.10632e-09	3.65355e-08	0.294851	0.245	0.156	Up
Rfx3	5.14214e-09	3.66537e-08	0.221928	0.749	0.672	Up
Fbxo31	5.14498e-09	3.66537e-08	0.790271	0.091	0.038	Up
Rasl10a	5.15703e-09	3.67481e-08	0.549209	0.125	0.069	Up
Glb1	5.23883e-09	3.72691e-08	0.486944	0.131	0.076	Up
Nnat	5.25805e-09	3.73625e-08	0.45944	0.072	0.033	Up
Slc44a1	5.38169e-09	3.8165e-08	0.275151	0.374	0.27	Up
Man1a2	5.5225e-09	3.91072e-08	0.451263	0.222	0.14	Up
N4bp2l1	5.60408e-09	3.96224e-08	0.393961	0.134	0.073	Up
Snca	5.63927e-09	3.98536e-08	0.228751	0.401	0.291	Up
Dhx57	5.70404e-09	4.02253e-08	0.268217	0.233	0.151	Up
Gpm6b	5.71967e-09	4.03141e-08	-0.320011	0.678	0.698	Down
Rimkla	5.76763e-09	4.06139e-08	0.531382	0.108	0.053	Up
Chst15	6.09504e-09	4.27707e-08	0.403115	0.181	0.104	Up
Acp2	6.09608e-09	4.27707e-08	1.01371	0.07	0.03	Up
Tmem231	6.09662e-09	4.27707e-08	0.935969	0.065	0.025	Up
S100b	6.176e-09	4.32759e-08	0.346856	0.465	0.358	Up
AABR07027979.1	6.25801e-09	4.37646e-08	0.107917	0.211	0.135	Up
Tbc1d30	6.26771e-09	4.37646e-08	0.657809	0.073	0.031	Up
Trappc9	6.27704e-09	4.37646e-08	0.32287	0.291	0.2	Up
L3mbtl2	6.29208e-09	4.37646e-08	0.41456	0.134	0.072	Up
Atp6v0d1	6.29338e-09	4.37646e-08	0.361807	0.25	0.166	Up
Mef2c	6.40404e-09	4.44731e-08	0.282599	0.396	0.277	Up
Cipc	6.43095e-09	4.46245e-08	0.406837	0.203	0.129	Up
Ap3b1	6.46339e-09	4.47756e-08	0.37882	0.404	0.295	Up
Zbtb17	6.4731e-09	4.47879e-08	0.475987	0.155	0.083	Up
Tiprl	6.53895e-09	4.52149e-08	0.689504	0.118	0.066	Up
R3hdm4	6.79211e-09	4.68837e-08	0.49849	0.115	0.061	Up
Git2	6.86199e-09	4.7307e-08	0.236789	0.322	0.222	Up
Chl1	6.88303e-09	4.73849e-08	0.359514	0.256	0.173	Up
Palm	7.03621e-09	4.84256e-08	0.454823	0.123	0.068	Up
Sh3pxd2a	7.06781e-09	4.85705e-08	0.566162	0.126	0.064	Up
Adnp	7.09887e-09	4.86538e-08	0.382827	0.326	0.221	Up
Kcnk12	7.09939e-09	4.86538e-08	0.376203	0.129	0.069	Up
Ube4b	7.14072e-09	4.88663e-08	0.286377	0.349	0.242	Up
Cpeb3	7.34649e-09	5.02404e-08	0.299881	0.511	0.388	Up
Slc28a2	7.46258e-09	5.09283e-08	0.504682	0.081	0.039	Up
Dmtn	7.49338e-09	5.1069e-08	0.340914	0.172	0.097	Up
Ext2	7.50345e-09	5.10732e-08	0.361209	0.281	0.184	Up
Nrip3	7.78861e-09	5.29817e-08	0.485024	0.141	0.076	Up
AABR07035916.1	7.80023e-09	5.29835e-08	0.244943	0.713	0.621	Up
Jdp2	7.97869e-09	5.41386e-08	0.288199	0.193	0.122	Up
Micos10	8.29209e-09	5.61717e-08	0.297412	0.217	0.138	Up
Basp1	8.57839e-09	5.80644e-08	0.226922	0.31	0.219	Up
Hsd11b1	8.64183e-09	5.83978e-08	-0.942008	0.163	0.23	Down
Cacnb4	8.67008e-09	5.85279e-08	0.272095	0.276	0.183	Up
Tcf20	8.76493e-09	5.90622e-08	0.319529	0.273	0.184	Up
Snx1	8.84002e-09	5.95278e-08	0.470209	0.126	0.073	Up
Fam91a1	8.94103e-09	6.01267e-08	0.406839	0.145	0.086	Up
Slc23a2	8.96147e-09	6.01869e-08	0.211794	0.205	0.125	Up
Lmnb2	9.14336e-09	6.13203e-08	1.33279	0.037	0.011	Up
Il16	9.15881e-09	6.13788e-08	0.423851	0.141	0.084	Up
Map7d1	9.23045e-09	6.17717e-08	0.208067	0.183	0.115	Up
Metap1d	9.36924e-09	6.26317e-08	0.266937	0.181	0.119	Up
Focad	9.39288e-09	6.26883e-08	0.205714	0.37	0.262	Up
Stab2	9.41987e-09	6.28115e-08	-3.64954	0.004	0.031	Down
Cdc23	9.53137e-09	6.34672e-08	0.406071	0.171	0.103	Up
Ankrd61	9.59512e-09	6.38553e-08	1.10768	0.035	0.012	Up
LOC690617	9.75902e-09	6.48402e-08	0.711523	0.106	0.055	Up
Clec2l	9.85413e-09	6.53584e-08	0.50351	0.063	0.023	Up
Thumpd2	9.96739e-09	6.6074e-08	0.594533	0.102	0.055	Up
Urb1	1.01024e-08	6.68541e-08	0.28768	0.113	0.059	Up
Slc11a2	1.03837e-08	6.87563e-08	0.404617	0.109	0.057	Up
Pacsin2	1.06033e-08	6.99086e-08	0.328976	0.233	0.152	Up
Inka2	1.06309e-08	6.99086e-08	0.349029	0.15	0.088	Up
Cyp7b1	1.07119e-08	7.04827e-08	-0.270143	0.774	0.775	Down
Cracd	1.0892e-08	7.17133e-08	0.382035	0.1	0.052	Up
Syndig1	1.09553e-08	7.21966e-08	0.157759	0.268	0.179	Up
Rragd	1.09755e-08	7.21966e-08	0.293644	0.119	0.062	Up
Aatk	1.10916e-08	7.27652e-08	0.354072	0.28	0.186	Up
Uggt1	1.11875e-08	7.33324e-08	0.309615	0.296	0.201	Up
Lurap1l	1.12635e-08	7.38982e-08	1.05449	0.083	0.039	Up
Zcchc12	1.15587e-08	7.56782e-08	0.725892	0.1	0.05	Up
Kmt2a	1.1611e-08	7.56782e-08	0.30675	0.353	0.247	Up
Dnah9	1.18887e-08	7.75424e-08	0.276495	0.335	0.232	Up
Ankrd13d	1.21314e-08	7.87513e-08	0.335626	0.204	0.134	Up
Kcnh7	1.25762e-08	8.18098e-08	0.447049	0.152	0.089	Up
Edc4	1.26309e-08	8.18098e-08	0.54616	0.085	0.04	Up
Nfyb	1.27485e-08	8.23608e-08	0.686972	0.105	0.056	Up
Grik5	1.30567e-08	8.48537e-08	0.346865	0.388	0.289	Up
Rps27	1.32233e-08	8.53998e-08	5.02042	0.07	0.001	Up
Vwa5b2	1.33118e-08	8.59445e-08	0.478197	0.128	0.067	Up
Cdk17	1.34954e-08	8.71335e-08	0.235975	0.424	0.308	Up
Cnnm1	1.35848e-08	8.75711e-08	0.271137	0.297	0.202	Up
Nckap5	1.36034e-08	8.75711e-08	-0.33137	0.703	0.714	Down
Usp36	1.36577e-08	8.81108e-08	0.282885	0.261	0.169	Up
Map2k1	1.38516e-08	8.92915e-08	0.394369	0.235	0.15	Up
Ptcd3	1.39726e-08	8.98278e-08	0.427469	0.183	0.113	Up
Slc1a1	1.41278e-08	9.03629e-08	0.241304	0.267	0.179	Up
Kansl3	1.41518e-08	9.08967e-08	0.368695	0.206	0.132	Up
Pip5k1b	1.4319e-08	9.14293e-08	0.271	0.378	0.267	Up
Fmnl1	1.44452e-08	9.18528e-08	0.426508	0.154	0.085	Up
Ppfia4	1.44479e-08	9.18528e-08	0.489548	0.127	0.074	Up
LOC100911664	1.45747e-08	9.30194e-08	0.342268	0.195	0.121	Up
Podxl2	1.47498e-08	9.3547e-08	0.684146	0.077	0.036	Up
Commd4	1.48688e-08	9.4709e-08	0.638999	0.166	0.098	Up
Nsun7	1.50459e-08	9.52334e-08	0.674479	0.121	0.062	Up
Bola2	1.50851e-08	9.57565e-08	0.767252	0.07	0.029	Up
Gmip	1.63508e-08	1.03759e-07	0.812825	0.06	0.026	Up
Fam193b	1.63827e-08	1.03759e-07	0.322128	0.362	0.27	Up
Zfyve27	1.66954e-08	1.05411e-07	0.467469	0.108	0.06	Up
Mrap2	1.67369e-08	1.05411e-07	0.508854	0.101	0.053	Up
Chrna7	1.67553e-08	1.0592e-07	0.268057	0.185	0.106	Up
Rapgef4	1.73117e-08	1.08946e-07	0.266859	0.437	0.325	Up
Galnt13	1.73642e-08	1.09323e-07	0.125421	0.268	0.184	Up
Mapk8ip2	1.73827e-08	1.09323e-07	0.371279	0.172	0.104	Up
Hspa12a	1.74525e-08	1.09824e-07	0.412875	0.143	0.079	Up
Dlg2	1.81828e-08	1.14085e-07	0.161979	0.699	0.602	Up
Gls	1.87178e-08	1.1695e-07	0.29424	0.489	0.374	Up
Zfp57	1.8723e-08	1.1695e-07	1.12967	0.047	0.019	Up
Cnih2	1.88965e-08	1.18065e-07	0.257103	0.141	0.078	Up
AABR07059380.1	1.92425e-08	1.19802e-07	1.66314	0.047	0.013	Up
Syt11	1.93241e-08	1.20288e-07	0.237937	0.389	0.284	Up
Prrt1	1.96363e-08	1.22018e-07	0.287953	0.241	0.168	Up
Sobp	1.96736e-08	1.225e-07	0.226949	0.535	0.429	Up
Ttc39c	1.98531e-08	1.23603e-07	0.259531	0.256	0.164	Up
Dnm3	1.99738e-08	1.23941e-07	0.408732	0.288	0.195	Up
Ptpa	1.9999e-08	1.23941e-07	0.538875	0.16	0.092	Up
Trim2	2.03361e-08	1.25657e-07	0.343795	0.409	0.308	Up
Mta1	2.06341e-08	1.27369e-07	0.49527	0.097	0.05	Up
LOC102549506	2.09346e-08	1.29077e-07	0.677137	0.085	0.04	Up
LOC100361087	2.11258e-08	1.30165e-07	0.330624	0.388	0.292	Up
Raver1	2.14998e-08	1.32482e-07	0.645129	0.119	0.059	Up
Sncg	2.18549e-08	1.34642e-07	1.83165	0.028	0.007	Up
Vom2r80	2.18788e-08	1.34642e-07	0.570369	0.082	0.041	Up
Ddb1	2.19747e-08	1.35104e-07	0.354922	0.157	0.098	Up
Cnih3	2.23372e-08	1.36792e-07	0.412228	0.167	0.102	Up
Slc22a17	2.24949e-08	1.37863e-07	0.27112	0.296	0.215	Up
MAST1	2.28459e-08	1.39544e-07	0.401564	0.154	0.098	Up
Rxrb	2.34511e-08	1.43506e-07	0.610064	0.084	0.037	Up
Csnk1g2	2.34549e-08	1.43506e-07	0.50349	0.135	0.068	Up
Ccnt2	2.35762e-08	1.43955e-07	0.340035	0.323	0.237	Up
Dvl1	2.36712e-08	1.44403e-07	0.697628	0.089	0.042	Up
Mgat3	2.37694e-08	1.4485e-07	0.392944	0.151	0.083	Up
Tbc1d9	2.42344e-08	1.4712e-07	0.244637	0.102	0.055	Up
Psmb1	2.42674e-08	1.47398e-07	0.515977	0.127	0.067	Up
Clvs1	2.43031e-08	1.47398e-07	0.274465	0.235	0.156	Up
Apba1	2.46825e-08	1.49658e-07	0.274104	0.385	0.283	Up
Doc2b	2.50818e-08	1.51743e-07	1.64707	0.055	0.019	Up
Drosha	2.51392e-08	1.51743e-07	0.33778	0.249	0.16	Up
Camsap1	2.55562e-08	1.54594e-07	0.283604	0.173	0.102	Up
Fam214a	2.57073e-08	1.55026e-07	0.172354	0.245	0.17	Up
Trak2	2.57651e-08	1.55457e-07	0.265351	0.287	0.203	Up
Kmt5c	2.60188e-08	1.56489e-07	0.310381	0.135	0.075	Up
Tcea2	2.65951e-08	1.59923e-07	1.05072	0.065	0.024	Up
Znfx1	2.66707e-08	1.60347e-07	0.335331	0.102	0.048	Up
Crtc2	2.6782e-08	1.60593e-07	0.828427	0.061	0.026	Up
Ptprr	2.68052e-08	1.60593e-07	0.24012	0.298	0.201	Up
Foxo6	2.70194e-08	1.61614e-07	1.31498	0.045	0.013	Up
Susd1	2.71968e-08	1.62632e-07	0.441552	0.129	0.069	Up
LOC501038	2.73155e-08	1.62872e-07	1.61979	0.039	0.009	Up
Rad23b	2.73273e-08	1.62872e-07	0.405606	0.2	0.127	Up
Nav1	2.77727e-08	1.65673e-07	0.289859	0.425	0.317	Up
Rapgef5	2.84961e-08	1.69659e-07	0.329268	0.343	0.24	Up
Cox4i1	2.86792e-08	1.70663e-07	0.282081	0.255	0.183	Up
Arhgdia	2.88884e-08	1.71665e-07	0.548508	0.089	0.05	Up
Sox6	2.98403e-08	1.76818e-07	-0.341283	0.629	0.658	Down
AC128154.1	3.00053e-08	1.7781e-07	0.425171	0.159	0.097	Up
AABR07041411.1	3.02266e-08	1.78801e-07	0.659523	0.092	0.042	Up
Ranbp2	3.03389e-08	1.79198e-07	0.264546	0.426	0.316	Up
Vac14	3.04466e-08	1.79594e-07	0.566214	0.115	0.065	Up
Ssh3	3.06668e-08	1.80974e-07	0.821909	0.066	0.029	Up
Pcdh19	3.07109e-08	1.80974e-07	0.26052	0.278	0.19	Up
Nwd1	3.09433e-08	1.81956e-07	-0.597902	0.274	0.35	Down
Ranbp10	3.09647e-08	1.8215e-07	0.333056	0.223	0.145	Up
LOC108351137	3.09793e-08	1.8215e-07	0.530981	0.142	0.08	Up
AABR07059663.1	3.1283e-08	1.83319e-07	0.47937	0.273	0.19	Up
Nrxn3	3.13202e-08	1.83319e-07	0.171491	0.897	0.808	Up
Tnrc6c	3.1325e-08	1.83319e-07	0.248639	0.317	0.228	Up
Fubp3	3.15643e-08	1.84678e-07	0.564535	0.162	0.099	Up
Ap1m1	3.15676e-08	1.84678e-07	0.806254	0.108	0.054	Up
Fbxw7	3.20573e-08	1.87399e-07	0.433925	0.187	0.115	Up
Csmd2	3.21545e-08	1.87581e-07	0.322488	0.401	0.296	Up
Kit	3.22208e-08	1.87581e-07	0.329167	0.129	0.072	Up
Pcgf6	3.23433e-08	1.87962e-07	0.275741	0.135	0.082	Up
Sms	3.23973e-08	1.88342e-07	0.628757	0.1	0.049	Up
Tmod1	3.27893e-08	1.90464e-07	0.395775	0.112	0.063	Up
LOC100910838	3.29584e-08	1.91014e-07	0.971477	0.04	0.013	Up
Bcan	3.30294e-08	1.91014e-07	-0.533821	0.414	0.477	Down
Rpf2	3.30404e-08	1.91014e-07	0.530382	0.179	0.107	Up
Jpt1	3.31218e-08	1.91389e-07	0.352741	0.154	0.089	Up
AABR07035787.1	3.46809e-08	2.00427e-07	0.614017	0.078	0.034	Up
Cisd1	3.48266e-08	2.00792e-07	0.515382	0.192	0.122	Up
Kdm4b	3.56056e-08	2.04973e-07	0.463735	0.24	0.153	Up
Spns1	3.56275e-08	2.04973e-07	0.396162	0.145	0.098	Up
Tspan7	3.56698e-08	2.05332e-07	0.267268	0.309	0.216	Up
Irak1	3.61415e-08	2.07413e-07	0.489907	0.08	0.038	Up
Ptms	3.62489e-08	2.07768e-07	0.392525	0.248	0.178	Up
Galnt10	3.63352e-08	2.08123e-07	0.735285	0.089	0.043	Up
Pak3	3.65854e-08	2.09622e-07	0.287454	0.298	0.203	Up
Pus10	3.70917e-08	2.12262e-07	0.439037	0.182	0.112	Up
Tnr	3.71731e-08	2.12611e-07	0.219453	0.391	0.28	Up
Plekhh2	3.74609e-08	2.141e-07	0.234274	0.291	0.202	Up
Clvs2	3.78169e-08	2.15587e-07	0.233381	0.242	0.164	Up
Hsph1	3.91332e-08	2.22768e-07	0.35359	0.216	0.142	Up
Fn3k	3.95803e-08	2.2538e-07	0.449938	0.151	0.081	Up
Abcg4	4.04027e-08	2.29453e-07	1.06258	0.063	0.026	Up
Atp8a2	4.04479e-08	2.29453e-07	0.204691	0.271	0.188	Up
Xkr6	4.1288e-08	2.3432e-07	0.227393	0.19	0.116	Up
Btrc	4.16982e-08	2.36098e-07	0.202703	0.33	0.239	Up
Cntnap5b	4.17425e-08	2.36098e-07	0.312394	0.43	0.322	Up
RGD1307443	4.17597e-08	2.36418e-07	0.462579	0.128	0.068	Up
Pde11a	4.26927e-08	2.41257e-07	-1.28645	0.087	0.149	Down
Ssrp1	4.37782e-08	2.47216e-07	0.431978	0.112	0.064	Up
Porcn	4.44128e-08	2.50083e-07	0.325872	0.189	0.119	Up
Sntg1	4.44176e-08	2.50083e-07	0.296033	0.295	0.202	Up
Trit1	4.45097e-08	2.50387e-07	0.226048	0.254	0.171	Up
Amigo1	4.47489e-08	2.51253e-07	0.909689	0.058	0.024	Up
Atp6ap1	4.49994e-08	2.52418e-07	0.438918	0.132	0.082	Up
Syngap1	4.50427e-08	2.52418e-07	0.371932	0.193	0.121	Up
Unc80	4.57123e-08	2.5608e-07	0.252628	0.372	0.273	Up
Aagab	4.59094e-08	2.56936e-07	0.275424	0.145	0.087	Up
Agrn	4.6083e-08	2.5779e-07	0.352241	0.139	0.079	Up
Dnmt3a	4.66993e-08	2.60878e-07	0.180841	0.318	0.231	Up
Fth1	4.80585e-08	2.68423e-07	0.194463	0.358	0.256	Up
Mllt1	4.82608e-08	2.69263e-07	0.59914	0.083	0.038	Up
Dynll1	4.83519e-08	2.69268e-07	0.191976	0.17	0.122	Up
Sh3rf3	4.83652e-08	2.69268e-07	0.479207	0.131	0.069	Up
Gabrr3	4.85337e-08	2.69549e-07	1.6006	0.024	0.005	Up
Armc6	4.87071e-08	2.70384e-07	0.371689	0.113	0.062	Up
Cntn5	4.89526e-08	2.71496e-07	0.199563	0.469	0.353	Up
Rai1	4.90138e-08	2.71496e-07	0.290648	0.276	0.181	Up
Iffo1	5.00202e-08	2.76755e-07	0.247671	0.293	0.2	Up
Mkrn1	5.037e-08	2.78672e-07	0.358017	0.164	0.093	Up
Taok2	5.04534e-08	2.78672e-07	0.304379	0.164	0.101	Up
Vrk1	5.05284e-08	2.78672e-07	0.293258	0.154	0.096	Up
Sppl3	5.15024e-08	2.83902e-07	0.260235	0.303	0.21	Up
Slc7a1	5.23904e-08	2.88571e-07	0.440199	0.116	0.064	Up
Syt17	5.28185e-08	2.90443e-07	0.339806	0.181	0.111	Up
Hace1	5.28662e-08	2.90443e-07	0.337346	0.225	0.147	Up
Gars	5.29368e-08	2.90443e-07	0.311965	0.122	0.068	Up
Hipk1	5.31422e-08	2.91247e-07	0.45855	0.206	0.136	Up
C1qtnf4	5.35208e-08	2.92851e-07	0.308573	0.166	0.112	Up
Atp2b2	5.35257e-08	2.92851e-07	0.25836	0.584	0.488	Up
Pik3r2	5.39135e-08	2.94744e-07	0.682139	0.096	0.047	Up
Cnot10	5.4097e-08	2.9554e-07	0.285645	0.177	0.111	Up
Ppargc1b	5.44944e-08	2.97427e-07	0.443379	0.174	0.103	Up
Eif4a1	5.47922e-08	2.98764e-07	0.413702	0.148	0.098	Up
Otud3	5.49071e-08	2.9901e-07	0.611005	0.098	0.049	Up
Sap30bp	5.61099e-08	3.0524e-07	0.881285	0.099	0.049	Up
Ccdc92	5.63138e-08	3.06022e-07	0.643647	0.091	0.042	Up
Cyb561d1	5.65712e-08	3.07346e-07	1.20638	0.028	0.009	Up
Efr3a	5.67592e-08	3.07818e-07	0.199894	0.246	0.163	Up
Sertad4	5.6822e-08	3.07818e-07	1.72905	0.036	0.007	Up
Cluh	5.72111e-08	3.09677e-07	0.397315	0.151	0.089	Up
Pcbp3	5.76272e-08	3.11532e-07	0.242388	0.209	0.131	Up
Thra	5.833e-08	3.15005e-07	0.284469	0.339	0.245	Up
Pam16	5.92133e-08	3.19551e-07	0.981811	0.064	0.022	Up
Vav2	5.92543e-08	3.19773e-07	1.16758	0.041	0.015	Up
Ptpn11	5.94769e-08	3.20217e-07	0.325823	0.218	0.148	Up
Fam227a	5.95333e-08	3.20217e-07	0.430235	0.15	0.086	Up
AABR07016674.1	5.97574e-08	3.21196e-07	0.46903	0.111	0.062	Up
Galnt2	5.97684e-08	3.21196e-07	0.436156	0.164	0.099	Up
Mpp3	6.20094e-08	3.32684e-07	0.454117	0.141	0.083	Up
Srsf11	6.22534e-08	3.33965e-07	0.243216	0.384	0.284	Up
Bap1	6.40867e-08	3.43276e-07	0.438611	0.112	0.059	Up
Cyhr1	6.42865e-08	3.44008e-07	0.440034	0.126	0.069	Up
Plxnc1	6.48107e-08	3.46343e-07	0.643154	0.087	0.044	Up
Uba1	6.49037e-08	3.46537e-07	0.636439	0.104	0.052	Up
Sympk	6.52488e-08	3.47797e-07	0.59797	0.103	0.055	Up
Scarb1	6.62727e-08	3.53319e-07	0.325356	0.226	0.15	Up
Zfp483	6.63672e-08	3.53505e-07	0.433943	0.162	0.098	Up
Gabra1	6.66981e-08	3.54755e-07	0.281462	0.164	0.1	Up
Acvr1b	6.701e-08	3.56003e-07	0.452842	0.125	0.071	Up
Apaf1	6.7207e-08	3.56717e-07	0.734156	0.086	0.039	Up
Sec24d	6.79814e-08	3.60612e-07	0.270626	0.122	0.069	Up
Dkk3	6.91911e-08	3.66618e-07	0.306051	0.118	0.069	Up
Naa40	6.96142e-08	3.68379e-07	0.376055	0.121	0.074	Up
Ndrg3	6.96828e-08	3.6855e-07	0.504444	0.119	0.069	Up
Slc6a15	6.9802e-08	3.6872e-07	0.385784	0.148	0.087	Up
Thtpa	7.01646e-08	3.70474e-07	0.825831	0.07	0.029	Up
Map3k14	7.09769e-08	3.74332e-07	0.313991	0.122	0.068	Up
Grm7	7.14199e-08	3.76077e-07	0.217418	0.656	0.55	Up
Rcc1l	7.1538e-08	3.76239e-07	0.706859	0.088	0.042	Up
Tfdp1	7.16459e-08	3.76402e-07	0.713642	0.077	0.036	Up
Zcchc14	7.18868e-08	3.7725e-07	0.500551	0.093	0.047	Up
Cep85	7.19228e-08	3.7725e-07	0.541608	0.106	0.054	Up
Cstf2	7.25518e-08	3.80555e-07	0.405498	0.137	0.081	Up
Qsox2	7.36527e-08	3.8595e-07	0.748595	0.099	0.052	Up
Runx1t1	7.5706e-08	3.96042e-07	0.368971	0.125	0.073	Up
Uckl1	7.61872e-08	3.98275e-07	0.596166	0.108	0.059	Up
Micu2	7.64859e-08	3.99459e-07	0.218989	0.317	0.23	Up
Psap	7.69151e-08	4.01163e-07	0.237169	0.375	0.287	Up
Chd7	7.79426e-08	4.0599e-07	0.297436	0.274	0.192	Up
Zfp148	7.86607e-08	4.09767e-07	0.233422	0.35	0.251	Up
Ttc13	7.91142e-08	4.11456e-07	0.284745	0.168	0.099	Up
Tkt	8.09322e-08	4.20417e-07	0.524698	0.174	0.11	Up
Actr1b	8.19075e-08	4.25208e-07	0.602933	0.111	0.057	Up
Cep290	8.19747e-08	4.25321e-07	0.170995	0.248	0.166	Up
Banp	8.23658e-08	4.26989e-07	0.402319	0.242	0.161	Up
Rps9	8.35841e-08	4.32795e-07	1.1544	0.061	0.014	Up
Slain2	8.38805e-08	4.33935e-07	0.413411	0.17	0.108	Up
Dhx30	8.49679e-08	4.39207e-07	0.303329	0.247	0.162	Up
Lamb1	8.50579e-08	4.39307e-07	0.511637	0.104	0.056	Up
Opcml	8.63518e-08	4.45595e-07	0.190965	0.714	0.631	Up
Ccdc92b	8.75551e-08	4.51356e-07	0.513378	0.085	0.042	Up
Jazf1	8.80312e-08	4.52988e-07	0.224743	0.458	0.356	Up
Atp6v1g2	8.83306e-08	4.54102e-07	0.379099	0.158	0.098	Up
Elmsan1	8.87203e-08	4.55299e-07	0.501117	0.138	0.079	Up
Tubb2a	8.87414e-08	4.55299e-07	0.479152	0.205	0.127	Up
Chmp1a	8.99766e-08	4.61536e-07	0.532281	0.083	0.037	Up
Apc	9.06691e-08	4.64251e-07	-0.433798	0.505	0.542	Down
Dip2c	9.07303e-08	4.64251e-07	0.321013	0.295	0.215	Up
Gsr	9.15494e-08	4.67906e-07	0.332642	0.218	0.14	Up
Fam13c	9.22189e-08	4.71042e-07	0.251511	0.294	0.216	Up
C1ql2	9.23253e-08	4.71111e-07	0.446032	0.177	0.108	Up
Rab11fip3	9.25334e-08	4.71689e-07	0.274621	0.232	0.156	Up
Cpne6	9.26076e-08	4.71757e-07	0.374386	0.164	0.101	Up
Eya1	9.28739e-08	4.72843e-07	-0.45417	0.357	0.424	Down
Acsl3	9.33455e-08	4.74435e-07	-0.560164	0.34	0.401	Down
Dync1i1	9.39076e-08	4.7704e-07	0.219999	0.471	0.369	Up
Gdap1l1	9.44352e-08	4.79133e-07	0.358228	0.086	0.042	Up
Dgat2	9.56986e-08	4.85278e-07	0.361521	0.117	0.061	Up
Fam81a	9.58401e-08	4.85333e-07	0.397832	0.168	0.102	Up
Afdn	9.71774e-08	4.91968e-07	0.304361	0.369	0.267	Up
Vamp2	9.7709e-08	4.94039e-07	0.448732	0.161	0.099	Up
Zfp609	9.88684e-08	4.99179e-07	0.243525	0.383	0.281	Up
Paxip1	9.88827e-08	4.99179e-07	0.346721	0.163	0.106	Up
Ddx47	9.9103e-08	4.99725e-07	0.603008	0.109	0.063	Up
Palm2	9.99795e-08	5.0333e-07	0.296118	0.184	0.114	Up
Ly6e	1.00011e-07	5.0333e-07	0.545491	0.106	0.058	Up
Eps15l1	1.01575e-07	5.12449e-07	0.221532	0.265	0.19	Up
Syn1	1.02168e-07	5.12449e-07	0.172054	0.242	0.172	Up
Bcr	1.03116e-07	5.16995e-07	0.332296	0.279	0.187	Up
Scaf1	1.04109e-07	5.21534e-07	0.594808	0.1	0.055	Up
Zfp277	1.05054e-07	5.2558e-07	0.278963	0.333	0.237	Up
Abca5	1.05182e-07	5.2558e-07	0.22429	0.081	0.038	Up
Msh2	1.10051e-07	5.50101e-07	0.381947	0.096	0.052	Up
LOC108348287	1.12213e-07	5.59075e-07	1.3566	0.034	0.008	Up
Pdzd4	1.12214e-07	5.59075e-07	0.363314	0.152	0.092	Up
Telo2	1.13479e-07	5.6355e-07	0.902246	0.075	0.037	Up
Aff3	1.14578e-07	5.71952e-07	0.229247	0.535	0.43	Up
Vps28	1.15295e-07	5.71952e-07	0.741896	0.073	0.03	Up
Dus2	1.1531e-07	5.71952e-07	0.519204	0.112	0.063	Up
Ric8a	1.16766e-07	5.81367e-07	0.819183	0.071	0.034	Up
Paf1	1.18071e-07	5.84734e-07	0.488423	0.064	0.034	Up
Wiz	1.18229e-07	5.84734e-07	0.413027	0.113	0.063	Up
Dlg3	1.18489e-07	5.84734e-07	0.252027	0.167	0.109	Up
Ptdss1	1.19483e-07	5.89153e-07	0.295507	0.191	0.123	Up
Atp5f1e	1.20143e-07	5.93564e-07	0.2177	0.103	0.073	Up
Htt	1.20984e-07	5.97966e-07	0.275525	0.408	0.303	Up
Coprs	1.21771e-07	6.02361e-07	1.32067	0.035	0.01	Up
Apbh	1.26064e-07	6.21547e-07	2.57723	0.019	0.003	Up
Robo3	1.27236e-07	6.25912e-07	0.510686	0.106	0.057	Up
Ube2d1	1.28068e-07	6.3027e-07	0.340812	0.141	0.083	Up
Lgi2	1.28551e-07	6.32903e-07	1.92087	0.025	0.005	Up
Bcat1	1.28794e-07	6.32903e-07	0.223713	0.363	0.268	Up
Rgs7bp	1.29178e-07	6.32903e-07	0.429734	0.16	0.096	Up
Syn3	1.29323e-07	6.32903e-07	0.241891	0.348	0.254	Up
Dtx2	1.30053e-07	6.36088e-07	0.822252	0.087	0.043	Up
Piezo2	1.30255e-07	6.36088e-07	0.319809	0.2	0.127	Up
Nedd9	1.30425e-07	6.36088e-07	0.262166	0.174	0.106	Up
Lmtk2	1.37555e-07	6.74625e-07	0.197021	0.17	0.107	Up
Fam189b	1.39341e-07	6.78904e-07	0.368252	0.078	0.036	Up
Klc1	1.39621e-07	6.82563e-07	0.290434	0.315	0.221	Up
Sgpl1	1.39863e-07	6.82563e-07	0.36107	0.193	0.12	Up
Tmem179	1.40724e-07	6.86823e-07	0.766388	0.08	0.039	Up
Macroh2a1	1.42651e-07	6.95942e-07	0.202228	0.209	0.137	Up
Sgta	1.43775e-07	6.99557e-07	0.370669	0.148	0.09	Up
Ift122	1.43892e-07	6.99557e-07	0.390577	0.202	0.134	Up
Adam22	1.44614e-07	7.0316e-07	0.194571	0.292	0.206	Up
Snx10	1.45221e-07	7.0316e-07	0.291815	0.126	0.073	Up
Nrn1	1.46512e-07	7.12224e-07	0.633028	0.106	0.057	Up
Gigyf1	1.48778e-07	7.21271e-07	0.581919	0.102	0.055	Up
Necap2	1.4989e-07	7.25467e-07	0.6426	0.093	0.046	Up
Il1rap	1.5081e-07	7.28361e-07	0.193648	0.387	0.282	Up
Slc37a4	1.51335e-07	7.28361e-07	1.00361	0.047	0.017	Up
P22k15	1.51461e-07	7.28361e-07	-7.16132	0	0.02	Down
Tbc1d10b	1.53515e-07	7.42174e-07	0.453327	0.083	0.045	Up
Rnf41	1.55705e-07	7.50483e-07	0.459184	0.161	0.094	Up
Emc1	1.55787e-07	7.50483e-07	0.368307	0.107	0.059	Up
Gnpat	1.56743e-07	7.54626e-07	0.372453	0.115	0.064	Up
Ndrg1	1.5834e-07	7.58763e-07	1.00544	0.039	0.014	Up
Pcdh9	1.59275e-07	7.62892e-07	0.33349	0.214	0.146	Up
Lrrc7	1.59956e-07	7.67013e-07	0.214563	0.658	0.572	Up
LOC100125362	1.62684e-07	7.80707e-07	0.3798	0.11	0.07	Up
Cltc	1.64178e-07	7.83428e-07	0.177016	0.275	0.205	Up
Pus7	1.64413e-07	7.83428e-07	0.280605	0.132	0.076	Up
Dtna	1.64421e-07	7.83428e-07	-0.29733	0.635	0.661	Down
Armc9	1.6684e-07	7.9636e-07	0.237785	0.362	0.272	Up
Rgs8	1.66871e-07	7.9636e-07	0.358466	0.087	0.048	Up
Slc45a1	1.70145e-07	8.09956e-07	0.791752	0.067	0.027	Up
Ywhag	1.72052e-07	8.18768e-07	0.323588	0.257	0.178	Up
Dmxl2	1.73286e-07	8.22809e-07	0.264939	0.453	0.346	Up
Cdk16	1.74607e-07	8.31594e-07	0.278094	0.13	0.075	Up
Dnajc6	1.78514e-07	8.4986e-07	0.248435	0.379	0.279	Up
Ccdc9	1.79712e-07	8.53118e-07	0.466535	0.081	0.039	Up
Ltk	1.79967e-07	8.53118e-07	1.69783	0.031	0.01	Up
Coro7	1.8278e-07	8.66582e-07	0.281874	0.089	0.049	Up
Rps6kc1	1.83591e-07	8.7056e-07	0.255732	0.339	0.249	Up
Faah	1.84859e-07	8.74531e-07	0.223056	0.061	0.029	Up
Tmem63b	1.85585e-07	8.78495e-07	0.311101	0.206	0.136	Up
Proser1	1.89722e-07	8.96609e-07	0.819461	0.067	0.034	Up
Ctsa	1.94589e-07	9.19406e-07	0.729029	0.082	0.044	Up
Glt8d2	1.9917e-07	9.37454e-07	2.01073	0.031	0.009	Up
Gabrg1	2.00248e-07	9.41349e-07	-0.499676	0.334	0.406	Down
Fam53b	2.01315e-07	9.45239e-07	0.29373	0.409	0.306	Up
Cul9	2.03911e-07	9.58518e-07	0.314122	0.182	0.116	Up
Fam118b	2.06412e-07	9.6708e-07	0.301726	0.2	0.136	Up
Bahd1	2.07478e-07	9.70937e-07	1.45863	0.033	0.009	Up
Atp1a1	2.0779e-07	9.74787e-07	0.30495	0.219	0.147	Up
Gpc3	2.08721e-07	9.78631e-07	0.448996	0.113	0.061	Up
Nfxl1	2.09693e-07	9.82468e-07	0.274905	0.134	0.084	Up
Cfap74	2.12022e-07	9.90973e-07	0.693368	0.085	0.043	Up
Wee1	2.13959e-07	9.99463e-07	0.585705	0.064	0.034	Up
Itm2c	2.15353e-07	1e-06	0.227887	0.283	0.205	Up
Egln1	2.16671e-07	1.01e-06	0.207192	0.128	0.07	Up
Atp6v0b	2.16791e-07	1.01e-06	0.369361	0.247	0.173	Up
Lmo1	2.17105e-07	1.01e-06	0.707516	0.057	0.021	Up
Agpat3	2.17238e-07	1.01e-06	0.219665	0.186	0.112	Up
Rundc3b	2.1858e-07	1.02e-06	0.206126	0.231	0.156	Up
Eipr1	2.18766e-07	1.02e-06	0.272574	0.159	0.094	Up
Sema7a	2.19632e-07	1.02e-06	0.464168	0.08	0.042	Up
Setdb1	2.21867e-07	1.03e-06	0.396126	0.19	0.125	Up
Otub1	2.22193e-07	1.03e-06	0.588649	0.109	0.056	Up
Gtf2i	2.23613e-07	1.04e-06	0.272679	0.454	0.35	Up
Ppfia3	2.23818e-07	1.04e-06	0.535555	0.122	0.068	Up
Eif2s3	2.27098e-07	1.05e-06	0.464701	0.122	0.072	Up
Gabrb2	2.27612e-07	1.05e-06	0.18267	0.298	0.226	Up
Lingo1	2.28542e-07	1.06e-06	0.801781	0.085	0.04	Up
Fam131b	2.31961e-07	1.07e-06	0.851165	0.034	0.01	Up
Myo5a	2.3228e-07	1.07e-06	0.213666	0.284	0.199	Up
Sgk1	2.35175e-07	1.08e-06	0.293642	0.144	0.085	Up
Kcnk10	2.36166e-07	1.08e-06	0.361706	0.167	0.109	Up
Coro1a	2.39596e-07	1.1e-06	0.655084	0.064	0.033	Up
Stmn3	2.40518e-07	1.11e-06	0.268361	0.204	0.137	Up
Zfp598	2.42193e-07	1.11e-06	0.634053	0.065	0.034	Up
Retreg2	2.43424e-07	1.11e-06	0.494015	0.101	0.058	Up
Ahcyl2	2.46471e-07	1.13e-06	0.203683	0.628	0.533	Up
Stum	2.46838e-07	1.13e-06	0.466605	0.161	0.094	Up
Ypel2	2.47113e-07	1.13e-06	0.382355	0.157	0.092	Up
Gabra3	2.48028e-07	1.13e-06	0.303542	0.07	0.036	Up
Dhx35	2.51479e-07	1.14e-06	0.246067	0.145	0.087	Up
Sec14l1	2.57532e-07	1.18e-06	0.336812	0.309	0.22	Up
Maco1	2.58526e-07	1.18e-06	0.343839	0.216	0.147	Up
Stx5	2.58534e-07	1.18e-06	0.127576	0.101	0.057	Up
Snd1	2.60136e-07	1.18e-06	0.227675	0.332	0.241	Up
Cacnb2	2.60361e-07	1.18e-06	0.196669	0.578	0.472	Up
AABR07046707.1	2.60922e-07	1.18e-06	0.325192	0.18	0.114	Up
B4galnt1	2.61109e-07	1.18e-06	0.446802	0.063	0.034	Up
Trim37	2.62953e-07	1.19e-06	0.191887	0.414	0.318	Up
Pde4dip	2.64415e-07	1.2e-06	0.253423	0.47	0.36	Up
Zmynd11	2.67419e-07	1.21e-06	0.197038	0.37	0.27	Up
AABR07054370.1	2.67997e-07	1.21e-06	0.339238	0.164	0.103	Up
Chpf	2.68934e-07	1.21e-06	0.776576	0.066	0.027	Up
Dusp8	2.69508e-07	1.22e-06	0.869405	0.063	0.031	Up
Zmynd8	2.70191e-07	1.22e-06	0.214371	0.538	0.435	Up
Plxna2	2.7152e-07	1.23e-06	0.247861	0.392	0.292	Up
Slc7a14	2.73359e-07	1.23e-06	0.188223	0.348	0.257	Up
Klc2	2.76309e-07	1.24e-06	0.460109	0.125	0.065	Up
Ccar1	2.77916e-07	1.25e-06	0.288478	0.151	0.095	Up
Plxna3	2.78003e-07	1.25e-06	1.11972	0.055	0.025	Up
Uqcr10	2.78892e-07	1.25e-06	0.392874	0.067	0.036	Up
Gria3	2.79457e-07	1.25e-06	0.159043	0.534	0.42	Up
Tnks2	2.80468e-07	1.25e-06	0.951139	0.061	0.024	Up
Inpp5d	2.80852e-07	1.26e-06	0.571249	0.048	0.019	Up
Maged1	2.80946e-07	1.26e-06	0.236404	0.13	0.081	Up
Sorcs3	2.82178e-07	1.26e-06	0.196773	0.264	0.178	Up
Fam120b	2.85262e-07	1.27e-06	0.300385	0.214	0.148	Up
Bicd1	2.85836e-07	1.28e-06	0.130465	0.365	0.271	Up
Tpp2	2.89283e-07	1.29e-06	0.210323	0.17	0.111	Up
Usp7	2.90081e-07	1.29e-06	0.147247	0.189	0.127	Up
Ncoa7	2.91726e-07	1.3e-06	0.225031	0.32	0.229	Up
Elmod1	2.92264e-07	1.3e-06	0.223422	0.393	0.291	Up
Got1	2.98565e-07	1.33e-06	0.427356	0.18	0.116	Up
Ust	2.98948e-07	1.33e-06	0.252248	0.174	0.111	Up
Rbm20	2.99792e-07	1.33e-06	0.679131	0.063	0.032	Up
Elob	3.02085e-07	1.34e-06	0.394647	0.112	0.067	Up
Kif5c	3.0211e-07	1.34e-06	0.241238	0.438	0.332	Up
Rnf187	3.04973e-07	1.35e-06	0.528635	0.135	0.082	Up
Wscd2	3.05766e-07	1.35e-06	0.583859	0.047	0.018	Up
Rps18	3.05808e-07	1.35e-06	0.366536	0.059	0.031	Up
Taldo1	3.0845e-07	1.36e-06	0.664707	0.095	0.05	Up
Ntng1	3.08748e-07	1.36e-06	0.120906	0.321	0.236	Up
Brinp1	3.10222e-07	1.36e-06	0.189537	0.505	0.389	Up
Clcn7	3.10401e-07	1.36e-06	0.399651	0.096	0.046	Up
Gramd1a	3.11145e-07	1.37e-06	0.624481	0.146	0.083	Up
Myh10	3.13772e-07	1.38e-06	0.272698	0.265	0.184	Up
Pacs2	3.19033e-07	1.4e-06	0.247455	0.167	0.109	Up
Adamts17	3.20698e-07	1.41e-06	0.34184	0.186	0.116	Up
Fbh1	3.22172e-07	1.41e-06	0.31004	0.144	0.085	Up
Prrt2	3.25581e-07	1.43e-06	0.676795	0.069	0.036	Up
Glmn	3.2833e-07	1.44e-06	0.295511	0.171	0.109	Up
Radil	3.30865e-07	1.45e-06	0.409631	0.071	0.035	Up
Fam168b	3.3484e-07	1.46e-06	0.423692	0.147	0.091	Up
Mdh1	3.40743e-07	1.49e-06	0.29013	0.218	0.154	Up
Ripor2	3.42254e-07	1.49e-06	0.229628	0.2	0.13	Up
Stxbp5	3.43203e-07	1.5e-06	0.220429	0.481	0.384	Up
Slc35c2	3.4886e-07	1.52e-06	0.891829	0.037	0.012	Up
Lmo7	3.5485e-07	1.55e-06	0.190094	0.265	0.186	Up
Sf3b1	3.59155e-07	1.56e-06	0.286562	0.402	0.305	Up
LOC100912618	3.64147e-07	1.58e-06	0.326675	0.119	0.072	Up
Adgrl3	3.64844e-07	1.58e-06	-0.313926	0.684	0.697	Down
Ccdc134	3.69822e-07	1.61e-06	0.955758	0.084	0.041	Up
Sft2d2	3.70648e-07	1.61e-06	1.46543	0.028	0.008	Up
Nos1	3.70675e-07	1.61e-06	0.513316	0.088	0.044	Up
Inpp5b	3.74138e-07	1.62e-06	0.479113	0.161	0.099	Up
Ufsp2	3.79856e-07	1.64e-06	0.548527	0.103	0.06	Up
Zmym3	3.80678e-07	1.65e-06	0.403697	0.088	0.048	Up
RGD1307929	3.82232e-07	1.65e-06	0.199772	0.16	0.105	Up
Pds5b	3.83388e-07	1.65e-06	0.23552	0.296	0.208	Up
Tsc22d1	3.85077e-07	1.66e-06	0.248275	0.349	0.259	Up
Arel1	3.85191e-07	1.66e-06	0.389069	0.222	0.145	Up
AABR07031491.2	3.87092e-07	1.67e-06	0.708147	0.096	0.046	Up
Zc3h7b	3.9029e-07	1.68e-06	0.41408	0.188	0.122	Up
[truncated: 7,784 more rows]

## Sheet: Astrocyte 2
#Astrocyte 2 Cluster	p_val	q-val	avg_log2FC	pct.1 (TBI)	pct.2 (Cntrl)	Up/Downregulation in TBI
[truncated: 8,836 more rows]

[truncated: 20 more sheets: Astrocyte 3, Glut1, Glut2, Glut3, Glut4, Glut5, Glut6, Glut7, Glut8, GABA1, GABA2, GABA3, Endothelial, Pericyte, OPC1, OPC2, Oligo, MatOligo1, MatOligo2, MatOligo3]
